# Supplementary material for: Seasonal variation in the soil fungal community structure of Larix gmelinii forests in Northeast China
Source: Front Microbiol. 2023 Mar 22;14:1106888. doi: 10.3389/fmicb.2023.1106888 (PMC10073431; doi:10.3389/fmicb.2023.1106888)
Supplement: Supplementary file 1 [file Table_1.XLSX]

## Sheet: climate data
Tmax	2010	2011	2012	2013	2014	2015	2016	2017	2018	average
May	15.8353	14.4311	16.6311	17.3474	12.4471	14.0391	15.8393	17.3431	17.6558	15.7299
July	23.2608	22.065	22.9569	21.965	21.3565	24.169	24.9687	24.6648	22.7607	23.1297
October	6.05493	9.55093	5.45458	6.55041	6.66239	7.66656	2.26691	5.55892	7.9709	6.41517
Tmin	2010	2011	2012	2013	2014	2015	2016	2017	2018	average
May	2.44462	0.436462	1.24896	2.8408	-1.42274	0.141149	0.640628	1.64844	1.55295	1.05903
July	10.7201	11.3201	11.2161	10.4121	9.32824	10.9199	11.1237	11.0157	11.4241	10.8311
October	-8.57819	-6.47419	-7.76985	-7.26603	-8.17801	-7.37385	-10.5662	-8.47419	-6.6702	-7.92786
Prec	2010	2011	2012	2013	2014	2015	2016	2017	2018	average
May	90.4794	55.6641	44.125	55.537	12.94	53.2295	40.2715	27.7169	44.8689	47.2036
July	73.2192	238.625	200.709	195.475	124.999	93.8976	74.9062	77.0769	187.37	140.698
October	15.0023	6.27778	30.2854	25.4976	19.1203	16.0444	22.33	11.7915	9.16965	17.2799

## Sheet: otu-table
OTU ID	M1	M2	M3	M4	M5	M6	M7	M8	M9	M10	M11	M12	M13	M14	M15	J1	J2	J3	J4	J5	J6	J7	J8	J9	J10	J11	J12	J13	J14	J15	O1	O2	O3	O4	O5	O6	O7	O8	O9	O10	O11	O12	O13	O14	O15
OTU1	1638	1151	348	32583	3670	1653	2254	636	1836	582	2612	1257	5214	787	3027	381	247	1468	366	1599	1419	666	7533	271	1839	898	6946	10392	16763	2194	1978	1110	2503	1609	367	2001	616	1075	2456	2151	617	371	647	1260	3626
OTU2	0	0	0	0	0	0	0	0	3	0	0	0	0	0	0	2	3	0	25	6	0	2	4	0	7	15975	38	9790	731	186	0	3	0	0	0	6	0	0	0	0	8	19777	13711	41	67
OTU3	1716	609	727	196	2009	313	613	309	422	166	317	182	641	51	335	1578	838	1757	2414	3375	1072	3091	1475	242	1973	202	416	1076	1443	1867	3139	505	197	356	481	633	244	69	101	354	400	59	464	387	711
OTU4	0	0	0	0	0	2	6	6824	20	34	7	0	0	0	0	0	0	0	4	1	3	2	15	28381	41	34	0	14	0	0	0	4	0	0	0	0	0	0	0	0	0	0	0	0	0
OTU5	0	0	0	0	0	0	0	3	21	33033	57	7	1	0	0	0	0	0	0	0	1	2	0	0	0	0	0	0	0	0	0	4	0	1	0	0	4	5123	9067	343	6	0	12	0	43
OTU6	4	6009	7163	105	1894	975	22124	5433	90	18	1089	13632	14	0	0	516	12	9400	1217	36	15412	57	60	122	5	194	212	1276	17	3432	17	0	0	4	2249	165	0	2112	136	668	2	5	4	0	0
OTU7	6	2342	10	341	2951	291	486	1967	11	10	2	2	0	2	6961	441	5	5	2	1	507	18	2257	537	297	0	0	0	140	84	5894	619	4	0	6	4306	66	19	1844	97	653	1243	572	34	66
OTU8	159	3	2	0	39	14	0	910	3	0	0	0	0	0	0	0	4	0	0	0	0	0	0	377	0	0	0	0	0	0	0	12	22387	278	1889	28	47	17432	297	34	5	0	76	9	16
OTU9	0	0	0	0	0	0	0	0	0	0	0	0	0	0	0	21700	113	39	6	4	0	1	0	0	0	0	0	0	0	0	0	0	0	0	0	0	0	0	0	0	0	0	0	0	0
OTU10	0	8	6811	0	0	0	60	0	0	0	0	0	0	0	2	1	3	9	15648	83	34	0	0	2	10	0	0	0	2	0	0	0	0	0	352	17	22451	535	85	108	13	8	19	0	7
OTU11	1	0	0	0	15	15703	5	64	5	3	0	0	0	0	3	0	0	0	0	0	12	0	4	0	0	0	9072	13	55	0	0	0	0	0	0	0	0	0	0	0	0	0	0	0	0
OTU12	0	0	0	0	0	0	0	0	0	0	0	0	0	0	0	0	0	108	0	0	0	0	0	0	0	22	0	0	0	0	0	0	0	0	0	0	5	2	6	13	31888	395	403	369	565
OTU13	4738	1631	2402	781	4213	1241	1097	1231	1024	546	1198	849	1791	206	1244	52	1273	769	941	915	203	854	551	106	338	45	318	351	819	1254	1403	1450	544	474	1153	278	693	325	155	692	486	149	1072	630	1778
OTU14	0	12	5543	7	0	1	28	0	2	0	3	5196	0	0	17	0	0	0	0	0	0	0	0	0	0	3	0	0	5	5882	0	0	3	0	20321	189	152	16	16	0	6	4	41	6	10
OTU15	0	0	11	0	0	0	0	0	0	0	0	0	16	21358	3941	0	0	0	0	0	0	0	0	0	0	5	0	0	0	0	0	0	0	0	0	0	0	0	0	0	0	0	0	0	0
OTU16	6	0	0	0	0	0	0	0	3	0	0	0	0	0	0	0	0	0	0	0	0	0	0	0	7	15994	36	209	0	44	0	0	0	0	0	0	0	0	7	0	0	0	0	5	0
OTU17	225	2087	503	78	205	48	584	301	4	108	658	98	5	227	629	1204	25	1034	389	3757	3105	2893	202	332	1102	187	146	91	298	211	758	675	1566	1156	168	1817	163	789	9	2577	922	18	227	69	787
OTU18	0	0	0	0	0	0	0	0	0	0	0	0	0	0	0	0	0	0	0	0	0	0	1	0	0	0	0	0	0	0	0	0	0	0	0	0	0	0	0	0	0	13713	9208	63	4759
OTU19	0	0	0	0	0	0	0	0	0	0	0	0	0	0	0	0	0	0	0	2	0	0	0	0	0	0	0	0	0	0	0	0	0	0	0	0	0	0	0	0	0	0	34	24347	2997
OTU20	21	11299	5	1	0	24	121	12	12	215	0	0	0	0	7	4047	34	24	149	42	5888	200	77	37	0	0	0	0	0	0	0	0	0	2	0	0	6570	38	266	49	4	108	81	369	127
OTU21	0	0	0	0	0	0	0	0	0	0	0	0	0	0	0	5	0	0	2	2	2	10273	272	30	10	0	0	89	5	0	207	0	0	0	0	0	0	0	0	0	0	5	1183	213	99
OTU22	2	977	2	0	0	4	0	0	0	0	0	0	0	0	0	0	0	0	0	0	0	0	0	0	0	0	0	0	0	0	0	0	3	0	0	0	2	3	9	20021	35	6	74	0	69
OTU23	833	237	274	83	596	157	122	256	157	107	742	659	594	75	288	232	143	584	208	443	211	428	486	94	554	62	292	288	314	657	312	312	244	103	152	114	65	52	64	228	87	43	171	254	577
OTU24	99	164	192	86	536	340	129	97	301	75	131	263	415	68	304	285	142	514	220	481	364	615	1192	93	1018	178	359	1495	685	765	404	138	168	63	133	88	266	99	104	399	15	15	306	65	306
OTU25	8	0	0	0	8	0	0	0	0	0	0	166	0	0	205	6	10145	20	24	8	1	0	0	0	0	0	0	0	236	75	0	4405	69	0	7	4	7	0	0	0	0	0	4	6	6
OTU26	0	0	0	0	0	0	0	0	0	0	0	0	1751	61	16	0	0	895	0	4	0	0	0	0	0	0	0	0	0	0	9408	1808	3723	15	1	4	0	1	0	0	0	0	10	1160	365
OTU27	2189	132	42	38	446	823	225	321	1578	108	25	34	1806	0	26	83	171	655	15	255	273	47	192	189	195	23	43	17	57	86	62	376	166	88	73	59	115	114	60	264	8	80	69	15	222
OTU28	448	488	364	281	703	534	206	425	308	108	572	115	764	44	436	1602	159	1411	1262	1181	738	3256	1860	252	2605	310	364	1086	635	2355	868	364	193	108	623	143	253	145	79	694	169	113	431	239	754
OTU29	0	0	0	0	0	0	0	0	0	0	0	0	0	0	0	3	4	0	0	5	0	4	0	2	0	6	0	0	0	0	8	0	11	24457	642	43	35	8	4	12	2	6	44	13	0
OTU30	574	80	213	140	640	434	75	1546	165	105	99	66	245	4	82	73	9	8	224	1097	129	190	143	195	292	27	40	138	104	237	166	195	116	18	86	181	148	31	7	184	31	35	520	194	1674
OTU31	0	0	0	0	0	0	0	0	0	0	0	0	0	0	0	0	0	0	0	0	0	0	0	0	0	0	0	0	0	0	0	0	0	0	0	21685	187	17	4	6	6	3	50	4	0
OTU32	0	0	0	0	0	0	0	12	19404	15	5	0	0	0	0	0	0	0	0	0	0	0	0	0	0	0	0	0	0	0	0	0	0	0	0	0	0	0	0	0	0	0	0	7	0
OTU33	492	120	129	43	173	875	48	120	345	160	1282	33	321	74	564	260	80	84	28	29	88	109	402	14	7351	72	14	62	213	264	88	151	384	39	72	45	28	361	106	283	48	8	31	125	425
OTU34	364	166	137	38	315	327	52	60	253	100	206	98	418	43	407	194	326	261	214	589	179	321	1844	83	964	182	290	412	569	1583	132	57	71	92	152	129	159	24	108	263	71	105	225	129	262
OTU35	0	0	0	0	0	0	0	0	0	0	0	0	5	785	184	3	0	1733	3	3	0	0	0	0	0	0	0	0	0	0	7	13612	786	21	6	0	0	0	2	0	0	0	11	91	42
OTU36	0	0	2171	0	5	0	4	0	0	2	3722	1139	2	0	2	0	0	7	393	0	0	0	0	0	0	0	0	0	0	980	0	0	0	0	443	5	0	0	0	0	0	0	3	0	0
OTU37	536	71	113	57	313	185	209	255	221	73	73	50	158	35	132	94	45	229	542	634	277	305	229	88	432	19	230	187	355	455	181	61	15	27	103	45	96	50	80	150	38	37	83	57	111
OTU38	145	54	159	58	198	78	62	62	61	36	93	33	239	50	36	112	693	391	562	478	138	425	594	42	307	80	71	307	116	313	91	165	95	36	160	56	93	33	6	89	84	31	179	75	316
OTU39	417	348	11	59	434	0	73	336	0	8	1451	3	597	0	927	3	0	78	0	32	350	5	351	70	0	0	3100	4	79	4	39	1333	12	3	292	6	0	3	0	0	0	13	70	64	2186
OTU40	0	0	0	0	0	0	0	0	0	0	0	0	0	0	0	0	0	0	0	0	0	0	0	0	0	0	0	0	0	0	0	0	0	0	0	0	5	9	21580	1699	25	0	129	0	396
OTU41	1200	178	71	29	682	402	97	84	148	25	160	12	162	10	65	31	354	91	97	360	58	135	112	29	276	6	205	46	149	1230	158	158	53	169	110	57	206	26	0	40	23	8	102	112	314
OTU42	14	0	0	0	10	239	0	21	6	222	4225	0	0	0	0	0	0	23	0	2	0	0	0	0	5	2244	0	22	0	32	0	0	0	0	0	0	0	0	0	162	0	0	0	0	0
OTU43	0	7	0	0	8	0	0	0	0	0	0	0	0	0	0	0	0	0	0	0	0	0	0	0	0	0	8091	17	85	0	0	0	0	0	0	0	0	0	0	0	0	0	0	0	0
OTU44	53	430	1617	189	3489	363	106	156	20	191	468	2228	591	7848	3424	144	20	452	641	1878	51	343	847	18	330	149	195	1027	1274	426	2447	333	591	17	285	160	335	377	107	160	64	31	278	16	1088
OTU45	0	364	163	63	38	29	348	589	14	84	735	0	1958	5	125	414	33	591	168	408	121	173	1366	408	306	35	19	21	20	15	75	400	36	29	114	349	15	12	17	615	0	3	113	161	404
OTU46	1715	435	533	20	267	1865	89	217	713	172	468	675	295	5	249	9	253	240	191	131	26	455	208	23	91	14	76	37	282	308	65	192	142	113	89	89	98	232	57	264	165	69	110	178	155
OTU47	0	0	0	1	0	0	0	0	0	0	0	0	0	0	0	0	0	0	0	1602	0	16	0	5	571	0	18	0	4	3	0	0	0	0	0	110	6	0	0	0	0	0	2813	372	66
OTU48	47	12	74	40	83	34	156	13	61	0	38	10	55	11	54	22	30	29	117	47	67	244	210	18	676	110	30	162	1195	272	56	27	21	13	13	35	36	13	0	26	58	10	26	44	65
OTU49	23	0	4	0	1	24	0	16	4	0	3	0	5	1	2	4	8	45	0	3380	2	15	7	4	0	0	0	5	1	0	0	0	0	0	0	0	4	2	0	0	0	0	0	0	0
OTU50	3	53	189	23	39	87	9	21	131	0	38	92	50	34	17	113	113	387	196	447	71	343	430	14	94	20	47	98	250	162	66	94	46	207	65	39	259	36	0	21	23	0	33	0	79
OTU51	11	33	8	12	26	0	1	0	18	0	29	0	4154	6	0	6	2	5	0	7	0	6	9	0	0	0	0	29	4	0	5	8	0	4	6	0	17	0	0	0	0	0	1	4	10
OTU52	53	348	241	230	939	283	117	110	94	40	410	211	311	178	220	5	11	124	170	43	86	93	201	24	36	7	530	162	158	280	86	47	224	50	43	37	15	37	54	115	23	0	29	8	41
OTU53	241	126	31	48	231	125	60	30	102	19	28	474	186	437	225	6	12	29	80	88	77	34	97	15	47	8	275	106	254	117	39	0	89	0	7	0	36	124	0	45	0	0	32	0	73
OTU54	339	113	137	34	221	81	42	115	185	31	54	69	113	37	63	15	335	62	111	165	55	92	87	46	70	10	184	72	180	206	99	32	47	26	38	14	17	16	36	57	29	28	65	52	155
OTU55	0	0	0	3	26	0	2	1126	0	28	1	11	122	0	2	8	177	877	65	731	0	93	38	21	4	232	0	172	0	76	12	204	107	410	39	2	0	4	14	7	22	8	23	8	3
OTU56	0	0	22	2	0	0	9	6	0	3	4087	5	0	0	0	0	0	0	10	3	0	6	2	8	1	3	15	0	0	0	0	0	13	0	0	0	0	5	0	0	0	3	0	0	0
OTU57	125	159	250	144	352	382	49	167	332	76	164	513	290	347	325	0	3	0	9	6	0	1	0	6	1	0	93	0	27	27	17	0	16	8	36	17	41	57	16	53	4	0	27	11	74
OTU58	285	65	44	11	633	665	150	59	115	16	305	578	54	34	84	0	20	29	57	59	13	42	27	9	10	3	1	4	0	194	46	123	43	37	37	9	43	18	10	38	16	7	14	19	12
OTU59	0	2	11	0	72	0	0	0	0	0	0	8	0	0	0	0	0	0	0	0	0	0	0	0	0	0	0	0	0	0	0	0	10	6754	104	23	17	0	0	0	0	0	12	10	0
OTU60	140	80	231	71	147	96	221	356	109	20	75	110	69	29	24	9	31	204	162	120	59	140	54	39	55	10	58	44	43	34	125	67	240	121	121	37	49	23	33	120	20	9	105	35	122
OTU61	5	2	0	0	2	6	2	0	0	0	0	0	316	18	0	8	0	2549	2	46	0	0	0	0	0	0	0	0	0	0	314	1250	514	22	20	0	15	0	0	0	0	0	31	0	0
OTU62	51	11	170	35	143	10	58	0	3	0	54	30	68	116	97	7	13	133	179	127	54	127	95	0	134	27	197	317	54	221	8	9	2	0	10	46	30	7	0	16	27	0	14	70	85
OTU63	21	27	7	13	33	35	22	12	117	14	82	16	51	58	160	10	23	27	27	58	54	54	245	46	55	16	161	188	674	89	45	20	32	10	12	23	50	24	34	32	88	4	41	18	50
OTU64	60	6	39	6	150	36	2	8	14	5	16	0	21	0	9	17	5	0	117	77	32	1448	18	3	78	1	0	11	20	41	33	47	0	13	40	9	23	7	0	19	0	11	35	11	27
OTU65	930	95	225	84	553	259	142	741	215	143	469	52	164	223	471	0	11	4	41	89	9	12	8	7	16	3	56	9	24	231	43	39	17	0	46	48	60	17	8	70	62	26	96	48	297
OTU66	160	29	39	11	121	56	14	22	39	27	22	5	27	13	11	103	151	33	89	311	74	42	226	17	197	8	54	176	35	118	57	13	8	6	30	15	12	20	5	27	18	7	16	30	103
OTU67	47	149	12	176	71	162	44	86	41	19	486	828	384	125	162	18	10	0	32	112	53	10	243	23	70	1	77	3	88	58	192	53	9	0	15	75	149	43	38	35	101	53	100	137	284
OTU68	0	0	0	0	0	0	0	0	0	0	0	0	0	0	0	3	2712	4	8	0	0	0	0	0	0	0	0	0	0	0	0	0	0	0	0	0	0	0	0	0	0	0	0	0	0
OTU69	0	62	116	57	244	42	26	35	40	19	75	188	68	145	55	51	18	67	292	299	149	114	292	52	135	34	265	152	132	219	84	7	27	0	37	26	25	0	19	0	5	2	35	0	58
OTU70	0	0	0	0	0	0	0	0	0	0	0	19	0	0	0	0	0	0	242	0	1	0	184	0	0	0	0	0	309	1199	0	258	0	0	0	0	0	0	0	0	0	0	0	0	0
OTU71	0	1038	209	124	146	430	0	834	397	242	2789	381	496	205	734	0	20	185	137	157	59	87	86	41	0	7	29	127	1035	456	142	154	64	43	80	0	91	23	197	0	124	25	143	287	301
OTU72	0	0	0	246	0	0	0	0	0	0	245	3	198	0	3	0	18	0	183	633	0	0	99	2	0	0	6	110	26	152	0	0	0	123	14	76	4	4	0	0	97	8	85	11	94
OTU73	0	3	0	61	300	0	0	66	0	0	0	0	0	0	0	4	0	2021	16	20	0	9	17	50	6	0	2	18	0	0	75	0	23	0	0	0	0	3	0	0	0	0	0	0	0
OTU74	0	4	0	1	0	0	2	0	0	0	0	0	0	0	1	18	2118	0	6	4	1	0	2	0	0	0	0	0	0	0	3	3344	46	7	3	0	11	0	3	0	0	0	0	0	3
OTU75	16	99	0	0	101	36	142	35	5	0	8	0	29	0	58	87	0	44	103	78	408	381	279	80	40	37	82	133	121	118	130	29	43	84	28	28	47	28	99	72	138	28	44	17	200
OTU76	0	0	4	0	0	0	0	0	0	0	0	0	0	215	106	0	0	0	0	0	0	0	0	0	0	0	0	0	0	3	3415	28	6	0	0	32	0	0	0	0	0	465	158	6	422
OTU77	92	181	36	13	70	65	21	107	25	5	96	80	29	13	69	186	27	27	451	375	149	268	225	67	127	68	220	166	117	177	104	29	9	87	1168	69	83	13	10	48	38	38	10	0	52
OTU78	55	14	19	19	77	111	29	40	64	34	77	9	21	15	44	28	14	27	55	122	76	54	167	25	221	24	43	26	64	77	28	30	9	8	26	12	11	36	4	63	18	4	37	24	108
OTU79	95	34	38	7	39	99	49	44	54	25	57	9	96	16	72	17	58	69	120	88	57	71	61	16	101	2	30	61	59	195	41	8	0	25	16	15	12	11	6	35	9	9	53	11	37
OTU80	235	105	161	33	106	95	88	79	115	25	134	144	108	16	91	39	10	157	169	161	85	334	164	35	75	16	147	132	104	206	79	35	46	21	29	0	25	21	0	54	79	7	72	57	140
OTU81	225	26	26	54	106	16	36	15	159	13	0	0	68	52	52	19	19	2	0	280	153	12	133	51	115	4	463	456	150	63	115	0	0	11	0	17	0	24	18	24	20	22	29	32	124
OTU82	0	0	0	0	0	0	0	2204	0	13	0	0	9	0	0	0	8	0	0	0	0	0	0	32	0	0	0	0	0	8	0	0	0	0	0	0	0	1203	29	26	0	0	0	0	0
OTU83	99	53	49	9	101	32	42	29	48	35	102	9	123	3	94	86	65	129	201	136	85	282	263	62	127	46	50	79	42	112	88	92	39	26	83	37	40	20	23	76	30	9	71	68	140
OTU84	1254	266	106	66	712	208	410	448	1560	272	0	613	338	79	260	215	33	0	25	344	535	12	640	412	1241	10	366	1445	768	136	1028	36	66	29	61	181	30	261	363	564	35	97	177	365	1113
OTU85	0	0	0	0	0	0	0	0	0	0	0	0	0	0	0	0	0	0	0	0	0	0	0	0	0	0	0	0	0	0	0	0	0	4	6	2913	67	12	6	8	0	0	32	0	0
OTU86	98	21	37	38	35	35	43	64	50	8	111	10	286	20	42	34	61	315	426	64	36	75	148	20	65	7	71	50	114	298	16	34	34	12	16	53	30	11	12	33	32	0	32	22	50
OTU87	0	0	0	0	0	0	0	0	0	0	0	0	0	0	0	0	1801	4	4	0	2	0	0	0	0	0	0	0	0	0	0	0	0	0	0	0	0	0	0	0	0	0	0	0	0
OTU88	28	0	0	0	10	4	0	8	5	0	0	4	5	4	11	31	1400	20	2	56	2	38	32	8	0	0	48	8	7	18	37	27	0	6	14	0	0	0	0	0	0	0	20	0	0
OTU89	77	16	45	6	100	103	63	52	137	9	132	5	71	27	63	18	172	33	32	68	16	11	47	46	25	0	109	42	108	140	24	39	40	14	13	11	32	12	39	21	13	5	28	35	22
OTU90	115	10	14	35	37	79	14	41	130	12	67	0	7	0	16	10	52	19	71	87	34	66	101	27	157	49	39	33	45	116	48	17	0	8	10	12	11	26	0	46	0	0	22	7	29
OTU91	34	44	0	0	60	149	28	57	26	0	0	0	74	0	45	0	0	53	0	33	85	46	217	0	61	0	23	6	65	112	0	62	205	0	0	0	111	0	93	102	0	0	0	0	76
OTU92	0	0	0	0	0	0	0	0	0	0	0	0	0	142	65	0	0	0	0	0	0	0	0	0	0	0	0	0	0	0	0	0	0	0	0	0	0	0	0	12	24	0	20	4154	659
OTU93	121	0	0	0	29	10	2	206	0	3	241	264	15	0	5	0	0	0	0	461	1	9	2	101	127	3	0	1	0	21	0	0	0	0	79	2	101	3	0	12	10	0	0	31	42
OTU94	0	0	0	0	0	0	37	0	5	3	0	9	15	0	1561	5	0	0	0	0	24	27	9	0	7	0	0	12	26	5	0	0	4	0	0	10	0	0	0	27	4	0	0	7	0
OTU95	0	0	4	374	0	2	11	0	0	0	0	0	0	1317	1539	0	0	0	0	24	0	6	0	0	7	2	6	0	0	0	0	0	0	0	0	0	0	0	0	0	0	0	7	8	0
OTU96	0	0	0	0	0	0	0	0	0	0	0	0	0	0	0	0	0	0	0	59	0	0	0	2155	0	0	6	0	0	0	0	0	0	0	2	0	0	0	0	0	0	0	0	0	0
OTU97	42	103	37	15	15	148	34	44	165	6	94	20	61	25	56	5	50	8	17	103	15	13	32	14	52	10	32	5	27	31	72	42	159	14	115	7	165	7	18	50	73	21	44	24	94
OTU98	0	2	0	0	0	0	0	0	0	0	0	0	863	7	0	2	0	327	1	72	0	0	7	0	0	2	0	0	0	0	36	4	4	0	10	0	0	0	0	0	0	0	0	117	74
OTU99	7	0	0	0	0	0	0	0	0	0	0	5	0	0	0	0	0	0	0	0	0	0	0	13	0	4	0	0	4	1075	0	0	0	0	0	0	0	0	0	0	0	0	0	0	0
OTU100	0	0	0	0	0	0	0	96	0	3	9	14	0	0	0	0	0	0	756	0	2	0	1041	30	555	0	1	0	1	0	0	0	0	0	0	0	0	0	0	0	0	27	0	0	0
OTU101	0	0	0	0	0	0	0	3	6	0	0	0	0	0	0	0	0	0	0	0	0	5	0	3	1007	0	92	0	10	0	24	3	0	0	0	0	0	0	0	0	0	0	0	0	0
OTU102	26	24	2	0	38	30	2	21	23	4	11	7	26	7	50	35	16	17	22	38	46	52	304	14	50	14	62	79	58	75	16	18	0	6	4	6	8	8	25	15	4	3	10	9	24
OTU103	1421	11	19	18	50	38	13	31	25	0	119	19	44	17	36	0	0	0	0	0	0	0	0	0	0	3	9	4	1	0	0	8	7	12	16	11	8	9	0	13	0	5	8	10	28
OTU104	87	98	14	8	363	70	58	72	38	39	27	82	28	35	95	0	0	0	10	10	5	6	0	0	2	0	30	1	0	29	8	0	0	0	8	0	17	38	5	22	30	0	14	16	44
OTU105	0	0	0	0	0	0	0	0	0	0	4	0	0	0	0	0	0	0	0	0	0	20	2	0	0	0	0	0	0	0	0	0	0	0	0	0	3	1025	0	0	0	0	0	0	0
OTU106	60	3	2	0	4	15	32	739	54	65	448	107	25	29	67	0	0	15	8	33	34	5	28	63	23	1	22	5	4	7	0	0	30	6	0	6	0	6	0	0	0	0	0	0	10
OTU107	0	0	0	0	0	0	0	0	0	0	0	0	0	0	0	5	3	0	0	9	0	5	0	0	0	1	10	50	3	6	0	5	0	0	0	0	0	1787	14	0	0	0	9	0	0
OTU108	0	0	0	0	0	0	0	3	0	0	0	0	3	0	0	0	0	0	0	744	0	0	0	18	0	0	0	0	0	0	0	256	10	0	0	0	0	0	0	0	0	0	5	0	0
OTU109	10	15	9	7	57	15	7	13	8	0	6	3	26	25	8	8	3	5	44	5	8	11	25	10	41	10	0	26	9	571	0	0	0	0	8	5	11	7	4	4	4	0	4	5	7
OTU110	0	0	0	0	0	0	0	0	0	0	0	0	0	0	0	26	0	0	195	0	0	579	122	12	0	0	0	0	0	0	0	0	0	0	0	0	0	0	0	0	4	0	0	0	0
OTU111	23	0	0	19	32	16	0	33	117	0	20	547	76	671	297	17	7	27	4	0	31	0	240	24	934	0	22	366	925	73	0	37	388	0	0	12	0	879	69	0	0	0	0	30	56
OTU112	68	47	142	7	42	20	21	23	48	10	166	188	57	11	275	78	45	52	24	13	37	70	386	27	29	9	16	19	372	129	14	10	66	7	33	7	14	0	18	308	19	0	17	17	34
OTU113	23	9	11	4	37	15	14	94	59	18	10	3	10	19	7	18	0	18	26	30	41	10	29	11	95	10	53	144	12	58	23	29	3	0	13	5	4	8	2	31	9	6	5	25	69
OTU114	18	4	0	0	4	59	0	12	5	21	0	0	14	0	5	3	17	5	0	0	0	3	0	24	0	0	174	0	0	0	0	0	8	0	0	0	0	31	0	0	12	1623	301	8	1300
OTU115	13	14	9	1	147	10	8	89	8	2	10	39	16	0	1	2	7	46	10	326	6	9	21	20	5	1	8	3	22	64	20	8	6	10	14	3	22	6	4	3	15	0	12	0	9
OTU116	0	31	0	3	13	70	0	0	258	1	249	60	67	147	85	1	39	0	21	13	13	39	7	0	22	0	372	0	8	21	12	0	0	0	0	0	0	4	0	10	0	0	0	0	0
OTU117	0	71	18	6	0	0	9	72	0	9	109	5	2	289	616	3	13	0	0	58	10	110	0	62	14	0	47	0	6	0	0	0	0	0	0	31	0	0	0	9	0	0	0	0	0
OTU118	6	7	0	85	213	99	0	91	30	27	11	0	34	6	9	12	8	0	64	95	9	25	29	16	14	11	0	2	24	20	50	18	0	0	7	11	4	0	0	22	10	2	67	9	48
OTU119	0	7	0	0	0	0	0	0	0	0	0	0	15	79	15	46	9	0	392	138	15	0	22	10	0	0	0	0	0	6	14	0	5	62	200	2	7	2	0	2	0	0	8	2	4
OTU120	0	2	0	0	0	0	0	0	0	0	2	0	0	0	0	0	0	0	0	5	0	5	0	0	264	0	0	0	3	0	0	0	0	0	0	0	0	0	0	295	4	0	652	91	21
OTU121	16	18	26	4	34	0	0	5	15	3	0	2	17	0	9	112	10	102	111	80	0	0	100	0	23	0	53	16	6	0	46	117	13	68	50	0	6	2	0	5	0	0	0	4	0
OTU122	0	0	0	0	0	0	0	0	0	0	0	0	7	4	0	0	0	0	692	2	0	0	7	0	0	0	0	0	0	0	0	0	0	0	0	0	0	0	0	0	153	0	0	87	117
OTU123	0	1	12	27	0	26	0	0	0	0	28	31	26	0	21	0	14	40	20	224	0	28	15	0	20	3	95	14	5	0	14	43	0	0	156	0	23	0	0	5	37	0	31	7	12
OTU124	15	23	35	0	30	19	16	33	287	35	118	58	80	121	63	34	11	72	0	22	19	13	90	13	741	0	0	268	888	132	0	35	439	0	22	0	11	68	65	31	5	0	0	0	30
OTU125	30	15	0	17	105	23	22	0	2	3	2	0	47	6	44	20	10	34	96	35	30	34	35	0	69	0	0	27	126	48	25	0	0	0	3	0	0	0	4	18	0	0	0	5	15
OTU126	2	155	9	5	15	14	121	154	17	9	98	26	293	7	39	176	12	137	3	40	109	38	458	11	779	42	2	116	17	5	16	30	22	0	1	28	0	0	0	26	0	1	3	12	31
OTU127	0	0	0	0	0	0	0	0	0	0	0	0	33	0	0	0	0	455	0	6	0	0	0	0	0	0	0	101	155	0	0	0	0	0	0	0	0	0	0	0	0	0	0	0	249
OTU128	10	0	0	0	3	0	0	0	0	0	0	0	0	0	0	0	0	0	0	0	0	0	0	0	0	0	0	0	0	0	0	0	0	0	0	0	0	821	29	7	0	0	0	0	0
OTU129	27	20	8	14	37	24	26	22	6	6	34	48	57	7	23	13	7	25	5	27	54	48	31	9	25	6	27	25	34	65	29	0	31	16	15	18	31	22	0	44	24	0	26	33	58
OTU130	35	13	42	6	48	47	19	36	39	0	46	18	66	0	16	11	4	40	27	54	30	36	16	15	27	1	5	25	23	80	9	6	0	0	25	0	0	4	0	9	0	0	11	9	22
OTU131	0	4	0	6	0	0	51	12	6	0	0	9	0	0	0	0	0	0	0	172	110	15	421	0	14	0	0	0	0	0	4	0	0	0	0	0	0	2	0	0	0	0	0	0	0
OTU132	0	0	0	0	0	0	0	0	0	0	0	1055	0	0	0	0	0	0	0	0	0	0	0	0	0	0	0	0	0	0	0	0	0	0	0	0	0	0	0	0	0	0	0	0	0
OTU133	12	42	132	3	13	30	13	65	5	12	0	17	504	0	0	0	0	0	12	3	0	0	0	2	0	0	43	0	7	5	0	0	0	0	16	0	0	3	4	15	0	0	22	0	0
OTU134	951	222	371	100	442	366	232	332	418	175	291	164	676	58	196	100	17	188	155	223	130	156	291	31	343	49	90	372	174	328	211	178	114	62	215	67	86	57	31	195	96	29	127	158	444
OTU135	95	1	0	0	0	0	0	0	0	0	0	0	0	0	0	18	4	0	0	0	0	3	0	80	768	0	5	0	0	0	0	0	0	3	0	0	0	0	0	0	0	0	0	0	0
OTU136	139	22	17	0	8	7	14	6	5	0	9	3	14	0	7	25	139	35	40	42	9	60	6	15	12	16	11	29	31	41	9	4	0	2	0	1	2	0	6	18	2	3	11	3	8
OTU137	79	83	0	2	26	125	314	96	35	8	14	0	3	0	9	0	17	0	0	8	0	6	1	2	0	0	0	0	0	0	3	135	0	0	44	14	0	0	0	3	4	7	4	0	0
OTU138	194	37	12	9	62	5	13	14	18	3	3	0	20	4	18	36	20	25	49	52	24	35	22	8	34	1	1	41	15	27	10	3	0	1	3	0	0	0	7	25	2	0	2	0	8
OTU139	19	0	0	0	0	7	5	10	0	0	4	5	17	9	5	0	0	12	0	9	45	26	287	7	21	23	9	51	107	28	0	8	0	0	0	8	37	5	0	4	5	0	23	13	36
OTU140	0	17	4	0	0	17	0	0	0	0	739	25	0	0	5	0	16	0	0	0	0	0	0	0	4	2	0	0	5	74	0	2	6	0	34	0	3	7	0	0	0	4	6	0	4
OTU141	217	3	54	9	26	4	0	20	0	6	49	9	43	9	18	0	11	68	66	12	3	5	6	1	0	0	3	33	7	7	0	7	0	10	25	2	0	13	3	3	0	0	0	0	93
OTU142	873	0	0	0	0	0	0	0	0	0	0	0	0	0	0	0	0	0	0	0	0	0	0	0	0	0	0	0	0	0	0	0	0	20	0	0	15	12	0	0	0	0	0	0	0
OTU143	2	85	463	4	113	0	3	9	0	0	0	2	35	0	0	0	6	2	4	0	0	0	0	0	0	0	4	0	0	0	0	0	0	0	73	7	0	27	0	0	0	0	0	0	55
OTU144	58	5	0	3	28	8	1	25	9	5	20	0	15	0	2	39	10	24	11	35	6	194	19	3	68	21	6	9	0	13	20	6	0	3	3	0	2	4	0	6	8	0	6	15	22
OTU145	1	0	224	6	0	0	38	0	0	0	63	19	43	0	226	0	0	0	35	7	10	117	2	2	0	0	12	4	7	3	0	0	22	0	0	0	0	3	0	0	0	0	0	10	47
OTU146	161	12	12	2	19	13	10	37	18	24	4	0	3	0	15	14	0	16	17	13	19	18	35	24	72	14	3	10	11	21	14	11	0	3	11	12	0	19	20	51	4	0	8	25	21
OTU147	0	4	694	0	0	4	0	0	0	0	0	0	0	28	17	16	0	63	0	0	0	0	0	0	0	1	0	11	9	0	0	0	0	0	0	0	0	0	0	0	0	0	0	0	0
OTU148	0	32	17	3	15	84	1	278	0	8	0	3	44	18	17	5	0	0	57	0	5	0	0	18	0	2	9	23	48	2	29	7	0	1	143	0	0	5	0	0	1	3	0	0	0
OTU149	18	10	16	0	10	6	14	5	6	14	6	16	82	211	65	0	2	15	5	10	11	14	2	4	0	0	37	6	5	50	0	0	9	0	3	0	215	5	0	1	2	0	3	7	6
OTU150	0	114	112	6	15	28	55	36	4	0	26	3	0	0	12	0	0	4	46	10	25	28	0	2	0	0	54	16	7	13	27	0	0	63	29	0	52	9	29	12	44	0	0	0	53
OTU151	70	4	84	9	72	8	17	71	3	4	0	13	48	15	7	0	2	14	98	21	5	7	35	9	0	0	9	1	7	4	10	19	28	5	4	0	34	11	4	14	2	0	1	5	29
OTU152	0	0	0	0	0	0	0	0	0	0	0	0	0	0	0	0	0	0	0	0	0	0	0	0	0	0	0	0	0	0	0	0	0	0	2	1237	38	1	0	0	3	0	9	6	0
OTU153	5	0	2	0	10	11	4	6	191	2	13	14	151	0	19	1	0	0	0	3	12	46	42	5	47	0	6	0	36	53	6	0	0	0	4	3	0	3	0	26	0	0	39	10	10
OTU154	0	0	0	0	0	0	0	0	0	0	0	2	4	10	6	4	742	6	70	23	0	0	0	0	0	0	0	7	2	0	4	23	2	4	35	0	0	0	0	0	0	0	0	0	5
OTU155	5	66	18	0	27	76	8	3	9	2	67	23	6	11	9	4	9	55	66	15	2	36	74	7	18	5	32	0	9	10	6	3	0	0	1	3	0	34	8	11	0	0	6	0	0
OTU156	0	0	0	0	0	0	7	35	0	28	4	0	0	0	0	0	3	289	42	4	108	4	31	13	7	15	0	0	12	0	0	6	0	0	0	3	0	2	0	0	0	4	0	0	3
OTU157	22	0	0	0	14	19	54	139	33	8	14	96	25	5	15	2	0	0	91	4	0	12	6	0	8	0	0	0	67	13	11	9	0	9	0	0	0	0	0	11	0	0	5	31	9
OTU158	42	137	16	0	6	51	10	74	50	0	31	65	26	34	227	0	0	0	8	13	6	9	0	16	3	0	45	3	15	5	0	9	4	0	14	0	0	4	0	10	13	0	15	4	14
OTU159	7	15	4	3	20	10	2	10	0	5	82	136	33	8	74	5	5	0	2	60	0	18	1	11	55	2	16	7	28	62	8	0	12	3	0	0	6	6	0	0	3	0	6	4	10
OTU160	0	0	0	0	0	0	0	1	825	0	0	0	0	0	0	0	0	0	0	0	0	0	0	0	0	0	0	0	0	0	0	0	0	0	0	0	0	0	0	0	0	0	0	0	0
OTU161	0	0	2	3	54	6	14	22	20	0	0	6	0	0	11	18	0	96	14	34	16	18	24	18	15	0	0	0	24	16	10	0	30	73	43	11	0	28	0	18	9	2	22	17	12
OTU162	0	19	0	10	78	0	11	94	0	0	0	5	0	0	7	0	0	9	125	59	38	44	245	187	59	0	12	6	60	0	18	17	9	2	170	16	2	3	0	0	10	0	13	8	6
OTU163	0	0	0	0	0	0	0	0	0	0	0	0	0	0	0	0	0	0	0	0	0	0	0	0	0	0	0	0	0	0	0	0	0	0	0	0	1678	20	0	0	0	0	0	0	0
OTU164	0	50	0	0	107	122	3	455	9	2	3	0	913	2	46	1	0	59	4	6	12	23	3	0	0	3	29	95	13	30	8	0	0	2	0	0	0	0	3	0	0	0	0	0	10
OTU165	0	0	0	0	2	0	0	3	0	0	0	0	174	0	11	0	0	216	0	6	0	0	0	3	32	0	0	27	0	10	14	0	0	0	52	0	0	0	0	0	0	7	0	23	69
OTU166	0	0	0	0	0	0	0	0	0	0	0	0	0	0	0	0	0	0	6	606	0	16	0	0	0	0	0	0	0	0	0	0	0	0	0	0	0	0	0	0	0	0	5	0	0
OTU167	0	52	19	0	117	0	0	26	0	0	33	0	4	0	13	0	0	142	39	10	0	7	47	5	10	2	0	2	8	9	0	7	26	20	9	0	18	0	0	0	0	0	0	0	0
OTU168	318	85	42	8	189	0	257	413	230	78	34	5	57	0	45	56	15	78	89	188	364	202	367	76	1483	11	26	24	24	0	153	76	30	0	32	39	12	102	43	501	22	35	12	37	63
OTU169	0	43	108	133	101	0	0	4	0	0	3	0	0	47	16	0	7	52	0	18	0	16	0	6	0	0	0	8	0	0	0	12	0	0	54	0	0	0	0	0	0	0	0	0	0
OTU170	38	22	7	0	0	7	49	41	24	43	0	2	0	0	23	33	0	17	40	0	115	22	60	12	529	17	30	0	13	0	83	0	0	0	0	5	0	47	0	128	0	0	19	20	28
OTU171	41	19	27	3	159	0	2	12	9	2	69	19	89	0	34	0	0	12	11	10	0	6	3	0	2	2	3	7	8	8	5	0	2	0	5	0	0	5	0	5	5	0	6	17	30
OTU172	0	5	0	0	2	0	0	0	0	0	0	0	0	0	0	3	657	20	0	0	9	0	0	0	52	0	0	0	6	0	0	0	0	251	152	15	8	3	0	16	0	0	8	0	0
OTU173	6	12	29	26	16	6	9	11	11	0	6	62	19	9	10	9	0	7	12	21	16	59	18	6	9	3	51	44	7	29	14	0	0	0	0	6	10	4	0	6	23	0	0	10	8
OTU174	0	0	0	0	0	0	0	0	0	0	0	681	0	0	0	0	0	0	0	0	0	0	0	0	0	0	0	0	0	0	0	0	0	0	0	0	0	0	0	0	0	0	0	0	0
OTU175	1148	8	0	0	0	4	0	4	3	0	0	0	5	0	0	0	0	0	0	4	0	2	0	0	0	0	0	0	5	2	6	0	0	2	0	0	0	0	0	4	0	0	3	0	2
OTU176	0	4	10	3	190	0	0	0	0	0	0	0	0	0	0	5	6	196	13	11	1	22	6	23	6	0	7	0	0	2	24	3	0	0	28	0	0	0	0	0	0	0	0	0	0
OTU177	97	51	34	0	28	0	52	56	16	9	21	9	52	0	38	61	28	41	55	95	23	31	9	32	21	0	71	46	52	69	61	0	0	0	16	0	12	0	0	25	0	0	9	0	21
OTU178	80	95	137	12	9	286	44	38	40	41	44	106	161	0	78	57	16	245	23	30	123	89	147	10	462	84	3	12	38	30	0	0	0	58	103	21	0	51	24	341	28	14	0	0	50
OTU179	10	10	23	21	31	7	6	10	11	0	14	9	59	12	0	18	16	26	38	43	20	41	82	12	49	9	46	25	24	55	28	12	7	5	16	0	4	4	0	9	3	2	7	5	8
OTU180	0	72	0	0	0	0	0	0	0	0	0	197	0	0	0	167	0	0	0	0	0	0	0	0	0	0	99	0	3	0	0	0	0	0	0	0	0	0	0	0	0	0	0	0	0
OTU181	108	2	0	0	0	0	0	0	0	0	0	0	0	0	0	0	0	0	0	0	0	0	0	0	0	385	0	0	0	0	0	0	0	0	0	0	0	0	0	0	0	0	0	0	0
OTU182	45	27	36	6	99	10	19	25	26	3	45	7	37	0	7	2	0	4	14	11	9	23	0	1	14	0	13	8	11	37	14	8	15	0	3	0	16	5	0	13	0	0	9	15	20
OTU183	136	0	0	0	0	12	245	12	44	5	0	2	9	5	45	0	0	3	0	6	22	0	0	1	16	0	0	0	24	48	0	0	0	0	0	0	0	11	0	45	3	7	16	0	10
OTU184	71	13	14	8	49	10	6	33	262	11	11	5	17	4	6	0	0	5	5	4	0	3	0	0	0	0	0	2	0	32	11	7	0	7	4	0	11	4	0	5	0	0	4	2	15
OTU185	0	0	0	0	0	0	0	0	0	0	0	441	0	0	0	0	0	0	0	0	0	0	0	0	0	0	131	0	0	0	0	0	0	0	0	7	0	0	0	0	0	0	0	0	0
OTU186	214	114	203	94	298	282	167	283	334	99	211	54	408	59	161	28	0	74	98	84	65	87	130	25	143	25	29	165	88	282	139	65	36	30	105	62	51	36	13	138	86	23	96	129	249
OTU187	0	0	5	14	19	0	5	58	0	0	0	0	27	0	10	0	2	0	40	256	8	40	16	93	0	0	11	2	243	21	4	23	0	0	65	4	25	7	0	0	4	0	16	0	4
OTU188	0	43	0	0	0	0	0	0	0	0	549	5	0	0	0	0	0	0	0	0	0	0	0	0	0	0	0	0	28	0	0	0	0	0	0	0	0	0	0	0	0	0	0	0	0
OTU189	30	0	7	0	15	0	1	0	3	0	13	10	18	25	65	0	0	8	84	2	5	0	0	0	1	16	19	16	44	25	8	0	0	0	76	0	0	0	0	0	39	6	14	0	4
OTU190	11	7	5	13	35	50	16	7	3	3	9	20	5	1	8	7	29	0	4	0	6	7	4	17	2	0	3	30	13	44	41	0	12	0	21	15	6	3	0	7	8	0	13	6	27
OTU191	0	0	2	0	4	0	5	11	0	0	0	0	6	0	8	19	16	14	32	62	10	41	36	32	2	0	7	10	8	11	28	0	10	0	63	0	0	0	0	0	18	0	0	0	9
OTU192	4	0	0	5	116	13	0	0	0	0	6	0	7	0	0	0	0	53	39	22	10	51	18	2	100	5	20	3	3	0	0	0	0	0	0	0	0	0	0	0	0	0	0	0	7
OTU193	3	548	2	9	3	16	14	0	0	5	3	3	0	0	1	5	5	0	0	0	50	82	6	6	12	2	2	277	7	7	19	13	28	10	0	8	137	9	6	2	15	5	31	13	37
OTU194	368	33	25	0	37	0	7	34	8	6	104	11	1	0	0	0	0	0	7	4	0	18	9	2	7	0	2	0	0	26	10	0	0	0	0	0	0	8	3	0	0	0	0	0	0
OTU195	0	0	0	0	0	0	0	0	0	0	0	0	0	0	0	374	0	7	0	10	0	0	0	0	0	0	0	0	0	0	0	3	0	0	0	0	0	0	0	0	0	0	0	0	0
OTU196	0	0	0	0	0	0	0	0	0	0	0	0	0	0	0	0	641	0	9	0	0	0	0	0	0	0	0	0	0	0	0	0	0	0	0	0	0	0	0	0	0	0	0	0	0
OTU197	35	0	15	0	27	36	7	0	4	0	2	8	2	6	32	6	240	2	6	22	2	0	4	3	7	3	6	0	24	39	16	0	0	1	6	0	0	4	0	0	0	3	0	24	0
OTU198	0	2	0	0	0	0	0	0	0	0	0	0	0	0	0	0	0	0	0	0	0	0	378	0	0	0	0	0	0	0	0	0	0	0	0	0	0	0	0	0	0	0	0	0	0
OTU199	0	0	0	0	0	2	0	3	0	0	0	0	0	0	0	0	0	0	0	0	0	0	366	2	14	0	0	0	0	0	0	0	0	0	0	0	0	0	0	7	0	0	0	0	0
OTU200	2	15	18	8	4	2	2	0	0	0	17	14	12	0	9	22	0	0	16	40	12	0	20	17	14	7	27	95	10	7	13	34	0	0	0	0	8	8	15	17	0	2	0	0	12
OTU201	0	0	0	0	0	0	0	0	0	0	0	0	0	2	0	1	445	0	3	0	0	0	0	0	0	0	0	0	0	0	0	0	0	0	0	0	0	0	0	0	0	0	0	0	0
OTU202	43	16	22	16	104	30	5	25	22	0	65	0	0	0	18	0	1	5	27	13	0	4	0	0	0	0	11	4	8	14	0	0	0	0	0	0	0	0	0	3	0	0	0	0	0
OTU203	0	0	0	0	0	2	0	73	0	2	0	0	241	0	42	4	0	0	0	2	0	0	0	5	0	0	60	0	2	0	28	0	0	0	0	0	0	4	0	0	0	0	0	0	0
OTU204	7	33	0	0	0	0	0	0	0	0	0	0	0	0	0	348	0	37	21	0	7	8	26	0	10	0	0	0	7	19	17	14	0	0	11	0	11	25	0	4	0	0	0	12	0
OTU205	0	0	0	0	0	0	0	0	0	0	0	8	0	0	0	0	0	0	0	0	0	0	0	0	3	0	0	0	0	0	0	0	0	0	0	0	0	492	16	0	0	0	0	0	0
OTU206	21	20	96	8	242	12	15	42	2	18	16	5	6	0	69	0	7	0	4	5	3	5	0	0	4	1	0	1	121	23	7	0	0	0	0	5	0	1	0	4	0	0	0	16	7
OTU207	7	0	3	0	6	8	26	12	5	2	99	50	6	12	28	0	19	0	0	12	9	6	43	2	1	0	23	9	47	9	0	8	0	0	0	0	4	5	0	0	7	0	10	0	7
OTU208	443	0	0	0	0	0	15	0	0	0	0	0	0	0	0	198	0	0	0	0	0	0	0	0	0	0	0	0	0	0	0	0	0	0	0	20	0	0	0	99	0	0	0	0	0
OTU209	0	0	0	0	0	0	0	0	0	0	0	0	0	0	0	0	497	0	0	0	0	0	0	0	0	0	0	0	0	0	0	0	0	0	0	0	0	0	0	0	0	0	0	0	0
OTU210	72	11	12	31	16	10	5	18	19	8	25	0	21	10	10	0	5	2	5	10	2	2	0	0	4	1	21	1	13	4	4	8	11	0	7	2	5	2	0	3	0	2	20	5	2
OTU211	0	0	0	0	0	0	0	0	30	0	0	0	0	0	0	2	0	0	0	0	644	0	2	0	2	0	0	0	0	0	0	0	0	0	0	0	0	0	0	5	0	0	0	0	0
OTU212	21	39	11	3	20	0	0	0	0	0	9	0	0	0	0	9	0	5	20	15	8	10	20	4	35	0	0	0	24	67	7	13	0	0	6	0	10	6	0	0	0	11	0	0	0
OTU213	3	0	10	34	5	0	0	0	23	0	0	37	109	0	1	0	7	33	0	11	5	2	2	0	1	0	3	12	2	55	0	5	3	0	0	0	3	5	0	3	3	0	44	6	12
OTU214	28	6	5	0	44	17	0	0	0	0	0	6	0	0	54	0	7	5	0	14	0	0	0	0	28	0	0	0	11	184	0	48	0	0	0	5	45	0	0	0	0	0	6	0	25
OTU215	0	0	0	0	6	2	7	2	0	0	0	0	0	0	0	2	23	0	0	9	68	155	8	2	0	0	0	0	0	0	10	0	0	5	84	0	0	5	0	12	0	0	0	0	0
OTU216	0	0	0	0	0	0	0	0	0	0	0	0	0	0	0	0	0	0	0	0	0	298	25	0	0	0	0	0	9	0	0	0	0	0	0	0	0	0	0	0	0	0	0	0	0
OTU217	5	5	3	7	23	0	0	2	0	0	4	1	6	0	8	1	9	29	2	6	2	6	34	12	6	0	67	4	58	25	0	0	10	0	0	0	0	2	6	0	0	0	0	0	5
OTU218	0	0	14	1	9	0	0	0	0	2	8	0	8	0	0	0	25	62	54	25	0	63	0	0	0	4	4	7	0	8	21	14	0	8	16	0	0	0	0	0	0	0	0	0	6
OTU219	0	0	0	24	0	0	0	0	0	0	0	0	0	0	0	0	0	0	0	0	0	0	0	1	555	22	20	0	2	0	0	0	0	0	0	0	0	0	0	0	0	0	0	0	0
OTU220	29	0	4	0	21	0	5	22	26	14	0	0	2	0	17	9	0	0	0	7	21	15	11	2	42	0	0	11	20	36	21	8	0	0	0	0	0	3	5	33	11	0	8	0	17
OTU221	0	0	0	0	0	0	0	0	0	0	0	0	0	0	0	0	2	302	0	10	0	0	0	0	0	0	0	0	0	0	0	0	0	0	0	0	0	0	0	0	0	0	0	0	0
OTU222	60	0	3	7	10	17	38	230	37	4	8	2	47	0	3	0	3	5	7	8	29	20	46	22	6	0	4	0	4	7	0	27	0	0	0	0	0	6	8	0	0	0	4	0	79
OTU223	222	2	7	3	190	2	0	0	0	0	3	0	3	0	0	0	0	0	0	0	0	0	0	0	2	0	0	0	0	0	0	0	0	0	0	0	0	0	0	0	0	0	2	0	0
OTU224	0	0	0	0	0	0	0	0	0	0	0	0	0	0	0	0	0	0	0	0	0	0	0	0	1	0	0	0	0	0	0	0	0	0	0	0	0	0	0	0	0	0	0	2	481
OTU225	39	8	25	26	18	13	23	5	9	0	3	11	8	13	18	42	11	10	17	5	26	29	70	11	93	5	12	337	22	9	46	15	24	0	22	0	7	42	12	38	15	1	27	13	27
OTU226	0	0	0	8	0	5	379	6	0	0	11	0	15	24	0	0	0	0	0	2	4	8	0	71	0	0	0	0	0	0	0	0	0	0	0	0	0	0	0	0	22	0	21	0	3
OTU227	22	3	2	0	12	18	2	47	5	0	0	0	3	3	0	10	0	2	56	37	4	7	4	6	0	0	27	2	0	12	4	9	3	0	6	3	5	0	0	4	2	0	22	0	30
OTU228	0	0	0	0	0	6	89	25	11	0	12	27	0	0	0	0	0	0	23	0	36	0	3	10	12	5	0	9	0	41	0	0	0	0	0	12	37	22	0	16	0	0	0	0	0
OTU229	0	0	0	0	0	54	0	0	0	0	0	13	3	0	59	0	3	0	1	7	9	5	2	0	0	0	22	34	45	2	0	0	0	0	0	0	29	4	0	31	2	17	11	0	16
OTU230	0	3	0	0	0	0	0	4	5	0	0	0	0	0	0	0	0	11	0	0	0	0	5	0	0	0	0	0	0	0	0	0	0	0	0	0	0	239	19	0	0	0	0	0	4
OTU231	21	0	7	0	5	0	0	2	0	5	29	0	0	9	0	0	0	0	0	68	0	112	8	1	0	0	2	0	0	0	0	7	0	3	8	0	0	15	17	0	0	0	18	14	3
OTU232	52	28	19	0	15	11	24	23	5	5	0	0	16	0	3	22	19	17	6	9	0	9	11	6	9	0	8	24	10	17	62	52	10	5	11	4	10	0	0	22	0	0	20	9	21
OTU233	9	0	0	2	0	0	0	0	0	0	68	161	0	108	19	0	0	0	0	0	0	0	0	0	0	0	7	6	19	0	0	0	0	0	0	0	0	0	0	0	0	0	0	0	7
OTU234	0	4	5	0	0	4	0	0	39	0	0	3	0	0	0	2	1	0	4	0	6	26	70	0	0	14	0	1	0	39	61	9	4	0	0	0	6	0	0	0	0	0	21	7	6
OTU235	32	8	8	0	36	32	22	22	17	3	9	0	0	4	0	0	22	3	8	20	5	1	0	18	0	5	0	0	0	0	0	0	0	0	0	0	0	0	0	0	7	0	0	9	42
OTU236	0	11	28	9	0	5	15	0	22	0	0	20	151	0	44	0	17	0	1	9	3	4	0	0	0	0	0	1	0	5	0	5	0	0	0	0	0	0	0	0	0	0	10	0	5
OTU237	0	0	2	0	0	0	0	0	0	0	0	0	0	0	0	0	0	0	282	0	0	0	0	0	0	0	0	0	0	0	0	0	81	0	0	0	0	0	0	0	0	0	0	0	0
OTU238	0	0	0	0	0	0	0	41	0	2	0	0	0	0	0	0	0	0	0	0	0	0	0	288	0	0	0	0	0	0	0	0	0	92	12	0	6	0	0	0	0	0	11	0	7
OTU239	3	8	3	10	8	0	5	4	2	0	10	0	2	0	7	20	20	14	8	21	8	15	6	14	0	0	0	8	22	23	10	26	0	0	13	0	6	0	5	0	2	0	4	0	8
OTU240	0	0	0	0	0	9	389	2	8	0	0	0	2	0	0	0	0	0	0	5	0	0	0	0	0	0	0	0	0	0	0	0	0	0	0	0	0	0	0	0	0	0	0	0	0
OTU241	180	0	0	0	0	0	0	0	0	0	0	0	0	0	0	0	82	0	0	0	0	0	0	0	0	0	0	0	0	0	0	0	190	67	0	0	4	2	0	0	0	0	0	0	0
OTU242	0	0	0	0	0	0	0	0	0	0	0	0	0	0	366	0	0	0	0	0	0	0	0	0	0	0	0	0	0	0	0	0	0	0	0	0	0	0	0	0	0	0	0	0	0
OTU243	0	0	0	0	0	0	0	0	0	0	0	0	0	0	32	0	0	0	0	0	0	5	9	0	0	0	0	0	0	200	0	4	0	0	0	0	0	0	0	18	0	0	0	0	0
OTU244	41	6	32	318	38	106	35	0	17	0	13	0	45	0	26	0	0	8	40	2	0	35	3	0	0	8	3	21	7	0	20	0	21	0	71	19	16	23	0	0	22	0	17	18	27
OTU245	3	2	2	0	0	3	6	2	0	0	2	3	4	0	5	9	26	0	28	31	14	22	16	16	0	0	0	0	0	0	11	15	0	5	62	9	12	9	4	8	0	0	6	0	7
OTU246	0	0	0	0	0	0	10	34	0	25	58	26	326	2	40	6	0	0	0	8	5	0	0	0	0	58	0	110	73	49	0	7	17	0	3	0	14	1	30	6	125	7	66	144	343
OTU247	0	0	0	0	0	0	0	0	0	0	0	0	0	0	0	2	319	2	0	0	0	0	0	0	0	0	0	0	0	0	0	0	0	0	0	0	0	0	0	0	0	0	0	0	0
OTU248	17	56	0	0	108	109	16	108	225	52	3	0	16	13	50	11	24	138	6	225	11	9	154	44	214	0	16	0	15	157	73	348	77	17	29	0	49	19	10	26	41	28	45	0	42
OTU249	13	15	0	0	8	11	0	3	10	2	0	0	10	0	0	36	0	0	10	0	3	30	42	13	0	0	0	0	0	0	38	16	15	9	2	10	4	2	0	3	0	0	12	4	10
OTU250	0	56	41	0	13	14	184	41	0	0	28	34	0	0	0	12	0	87	13	0	128	0	0	0	0	0	0	4	0	42	0	0	0	0	0	0	0	12	0	9	0	0	0	0	0
OTU251	0	3	3	0	5	13	0	0	0	0	8	349	25	66	17	0	0	11	60	3	7	2	0	0	0	0	1	3	30	1	8	0	61	0	0	0	0	0	0	0	0	0	0	0	3
OTU252	0	4	108	0	0	15	58	2	0	0	0	0	0	0	0	7	21	0	6	1	2	6	24	5	0	1	0	17	5	24	0	0	0	0	0	0	0	0	0	0	0	0	0	0	0
OTU253	0	0	0	0	0	0	0	0	0	6	91	11	5	6	349	0	0	0	0	0	0	0	0	0	0	5	0	0	33	35	0	0	0	0	0	0	0	0	0	0	112	8	120	59	103
OTU254	0	0	0	0	0	0	0	0	0	0	0	0	0	0	0	0	773	0	1	0	0	0	0	0	0	0	0	0	0	0	0	0	0	0	0	0	0	0	0	0	0	0	0	0	0
OTU255	141	59	12	9	109	13	61	34	115	26	212	18	51	10	91	128	62	105	18	42	43	103	101	28	194	20	12	173	54	72	102	49	98	17	47	0	9	60	103	243	35	8	49	75	121
OTU256	14	11	2	0	7	0	50	11	46	17	48	7	85	39	145	13	0	2	0	0	0	5	82	0	235	21	6	103	43	39	15	0	7	0	9	42	0	41	0	38	6	4	10	79	37
OTU257	342	173	0	0	0	269	18	25	30	11	0	0	116	0	15	86	0	26	0	0	68	96	217	38	288	0	0	46	106	176	11	0	35	24	22	13	198	12	106	152	0	0	21	0	62
OTU258	0	0	0	0	0	0	0	0	0	0	0	0	0	0	0	0	479	3	4	0	0	0	0	0	0	0	0	0	0	0	0	0	0	0	0	0	0	0	0	0	0	0	0	0	0
OTU259	0	0	0	0	0	0	0	0	0	0	0	0	0	0	0	135	18	61	86	378	0	0	4	0	0	0	0	0	0	0	0	0	0	0	200	0	0	0	0	0	0	0	0	0	0
OTU260	129	0	0	0	5	19	2	0	16	3	0	7	0	0	6	0	0	7	0	1	44	16	98	4	13	0	0	35	14	2	0	0	0	3	2	0	8	5	0	3	30	0	4	6	8
OTU261	7	0	0	0	0	0	0	4	2	4	0	0	0	0	0	0	233	1	0	2	0	42	0	2	0	0	0	0	0	0	0	0	0	0	0	0	0	0	0	1	0	2	3	0	0
OTU262	0	18	0	2	5	265	4	0	0	0	2	0	0	0	0	2	0	0	0	0	0	0	0	0	0	0	0	4	0	0	6	0	0	0	0	0	32	0	0	0	17	0	0	0	8
OTU263	172	0	0	0	0	0	0	0	0	0	116	0	0	0	0	0	0	0	0	0	0	0	0	0	0	0	0	0	0	0	0	0	0	0	0	0	0	0	0	0	0	0	0	0	0
OTU264	16	9	1	3	4	17	1	7	0	0	0	2	4	22	0	8	14	0	12	0	5	45	23	0	5	0	0	8	0	0	0	7	0	0	0	12	6	0	0	0	0	0	0	11	33
OTU265	291	0	0	0	0	0	0	0	0	0	0	0	0	0	0	0	0	0	0	0	0	0	2	0	0	0	0	0	0	0	0	0	0	0	0	0	0	0	0	0	0	0	0	0	0
OTU266	0	0	287	0	0	0	0	0	0	0	0	0	0	0	0	0	0	0	0	0	0	0	0	0	0	0	0	0	0	0	0	0	0	0	0	0	0	0	0	0	0	0	0	0	0
OTU267	28	53	6	0	32	579	233	62	28	11	14	0	0	0	9	0	2	1	0	0	0	0	0	1	0	0	5	0	0	0	0	0	0	0	9	0	0	3	0	3	0	0	0	0	0
OTU268	0	0	0	0	0	0	0	0	0	0	0	0	0	0	0	0	0	0	214	0	0	0	0	0	0	0	0	0	0	0	0	0	0	0	0	0	0	0	0	0	0	0	0	0	0
OTU269	0	0	0	0	1	0	0	0	6	3	16	0	6	29	17	0	0	2	51	4	4	53	0	0	0	0	0	50	0	6	0	14	0	0	0	0	0	0	0	0	0	6	0	21	6
OTU270	0	0	0	0	0	0	0	0	0	0	0	0	0	3	0	0	0	0	0	172	0	0	0	0	0	15	0	0	0	0	9	0	0	0	0	0	0	0	3	0	0	0	0	0	76
OTU271	21	0	6	11	14	0	2	7	5	0	7	10	1	0	0	0	0	29	54	0	28	13	10	0	1	0	0	0	0	0	0	0	0	0	41	0	0	1	2	0	0	0	0	0	14
OTU272	166	48	108	33	94	22	27	18	1	15	0	0	225	0	4	21	15	31	135	192	57	51	34	2	11	6	0	89	16	1	27	24	31	7	70	6	5	6	17	26	3	0	4	9	9
OTU273	7	0	0	0	0	4	0	4	0	0	0	0	2	0	66	0	4	0	0	7	0	97	3	0	5	1	0	0	13	0	0	6	3	0	0	2	30	7	0	6	16	0	3	0	0
OTU274	79	12	0	0	0	26	5	23	32	21	50	0	0	0	0	9	8	13	20	10	18	0	18	14	44	11	8	5	16	41	0	0	0	0	38	0	0	13	0	23	0	3	11	0	15
OTU275	0	0	0	0	0	0	0	0	0	0	0	0	0	0	0	0	297	0	2	0	0	0	0	0	0	0	0	0	0	0	0	0	0	0	0	0	0	0	0	0	0	0	0	0	0
OTU276	0	0	0	0	0	0	0	0	0	0	0	0	0	0	0	0	0	0	0	0	0	170	68	4	9	0	0	0	0	0	0	0	7	0	0	0	0	16	0	0	0	0	0	3	0
OTU277	2	4	3	0	16	0	0	13	3	6	14	0	11	0	0	11	0	4	19	30	5	75	0	3	15	3	0	0	0	17	0	3	0	2	20	0	6	0	0	6	6	0	14	0	33
OTU278	0	0	0	43	5	0	0	0	0	0	0	0	0	0	44	0	48	0	37	13	0	0	96	0	0	0	0	0	18	0	0	0	0	0	0	0	0	0	0	0	0	0	0	0	0
OTU279	0	0	5	2	0	16	0	4	0	0	0	9	4	0	0	11	6	20	0	0	3	0	28	0	0	1	18	11	2	0	0	0	18	48	28	2	9	2	0	4	9	0	8	0	0
OTU280	0	0	0	0	0	0	0	0	0	0	0	5	11	3	0	0	0	0	120	50	0	0	0	0	0	6	0	15	0	0	0	0	0	0	18	0	0	0	0	0	0	0	0	0	0
OTU281	0	44	0	0	0	0	0	0	0	0	0	280	0	210	92	0	0	0	0	0	0	0	0	0	0	0	0	0	0	0	0	0	0	0	0	0	0	0	0	0	0	0	0	0	0
OTU282	13	0	0	0	0	0	0	10	37	0	0	0	2	0	0	19	0	0	0	69	13	12	0	25	93	0	5	0	2	0	0	0	0	0	19	0	0	0	0	7	0	0	0	0	2
OTU283	19	10	50	11	67	1	0	120	5	0	7	9	6	5	13	17	13	184	40	109	20	26	39	37	9	17	10	28	6	22	17	14	12	0	150	11	7	2	0	3	9	0	0	0	29
OTU284	0	0	0	0	0	0	0	0	0	0	0	0	10	0	0	0	0	204	2	4	12	39	10	0	19	0	0	17	4	6	0	0	0	0	0	0	66	0	0	0	7	0	4	0	0
OTU285	0	0	0	0	0	0	0	0	0	0	0	5	0	266	16	0	0	0	0	0	0	0	0	118	0	0	0	28	0	0	0	0	0	0	0	0	0	0	0	0	0	0	0	0	0
OTU286	5	14	22	4	67	8	2	10	1	4	8	0	24	8	6	0	0	1	5	2	0	0	0	0	0	0	20	0	0	19	2	0	0	0	13	0	3	3	0	0	0	0	5	0	6
OTU287	13	0	28	5	3	3	9	5	0	0	0	2	8	0	21	7	5	9	26	24	0	15	5	0	12	3	1	18	8	16	14	26	6	2	6	0	0	4	0	0	3	8	10	0	6
OTU288	0	0	0	0	0	0	3	5	2	0	72	3	54	3	5	0	0	7	11	7	13	6	7	4	10	3	56	1	0	14	0	0	0	0	0	5	0	1	0	10	2	2	5	6	17
OTU289	0	5	0	0	0	0	12	6	4	0	0	0	0	0	15	2	0	0	0	0	0	102	1	3	15	0	11	0	0	11	0	0	0	45	0	0	0	0	0	0	0	0	0	12	0
OTU290	7	2	0	0	12	19	8	7	21	6	6	3	27	0	4	6	0	0	3	0	8	24	7	0	7	1	21	13	18	0	4	0	0	0	0	0	0	1	0	7	2	0	0	0	5
OTU291	0	0	0	0	9	0	0	114	0	7	0	0	0	0	0	0	3	2	0	4	0	0	0	171	1	0	0	0	0	0	0	2	0	0	21	0	5	129	0	0	1	0	1	0	0
OTU292	0	0	0	0	0	0	0	0	0	0	0	0	0	0	0	0	0	0	0	0	0	0	0	0	0	0	0	0	0	0	0	10	0	0	4	0	0	309	16	18	0	0	4	0	0
OTU293	19	7	8	0	19	16	5	5	29	10	21	5	4	0	3	2	3	3	49	4	2	5	3	2	20	1	4	0	3	2	5	7	0	4	5	3	5	2	0	0	1	0	13	0	0
OTU294	4	3	8	7	8	2	0	3	5	0	9	2	11	2	6	5	0	12	13	9	3	42	17	1	0	4	0	13	4	10	8	12	7	0	10	3	3	5	4	11	0	0	12	0	5
OTU295	12	3	2	0	13	2	5	0	5	0	10	0	29	6	16	3	0	0	3	12	2	2	17	0	3	6	12	8	10	16	17	0	0	0	10	14	0	0	0	0	0	0	6	0	12
OTU296	0	0	68	0	20	10	0	0	7	5	0	27	17	224	100	0	0	4	10	0	0	0	0	0	0	0	12	11	0	2	0	0	0	0	0	0	0	0	0	0	0	0	0	0	0
OTU297	0	0	50	0	6	193	44	7	4	0	0	0	0	0	0	0	10	0	0	0	0	0	0	0	0	0	0	0	0	0	0	0	0	0	0	2	0	0	0	0	0	0	0	0	0
OTU298	18	0	0	0	19	0	0	12	7	0	7	0	6	16	3	14	0	0	5	11	0	3	0	0	1	0	54	15	4	3	0	6	0	17	0	0	33	6	10	0	0	0	3	0	5
OTU299	3	0	0	0	16	28	13	2	7	4	4	6	9	0	2	4	50	13	9	4	1	1	0	1	0	0	1	5	2	6	8	7	4	9	1	0	2	9	0	0	0	0	2	3	0
OTU300	0	0	0	0	0	0	0	0	0	0	0	0	0	0	0	0	0	0	0	96	0	0	0	0	0	0	0	0	0	0	0	0	0	0	331	0	0	3	0	0	0	0	0	0	12
OTU301	0	0	0	0	0	0	0	0	0	0	0	0	0	0	0	0	0	0	0	4	173	5	0	1	0	0	0	0	0	0	0	0	0	0	0	0	0	0	0	0	0	0	0	0	0
OTU302	3	0	11	0	9	2	0	0	0	0	3	0	0	0	2	6	57	0	4	9	0	0	22	0	31	0	0	0	0	27	113	296	3	7	15	0	0	0	0	5	0	0	0	0	5
OTU303	172	16	2	0	6	11	0	24	6	0	0	0	0	3	10	42	0	25	0	6	5	0	5	0	0	1	0	0	0	13	0	3	10	3	0	0	0	0	0	19	0	0	7	0	0
OTU304	0	3	1	0	0	4	0	8	0	0	13	3	0	3	2	0	0	6	22	0	10	1	6	1	0	0	67	0	0	2	4	0	0	0	84	0	3	0	0	0	0	0	2	0	5
OTU305	0	0	0	0	2	0	0	0	0	0	2	3	0	0	0	0	0	3	0	139	0	11	0	0	0	0	0	0	0	0	0	6	0	0	0	0	0	0	0	1	0	0	4	3	8
OTU306	0	0	0	0	0	0	0	0	0	0	0	0	0	0	0	0	8	0	0	23	2	26	0	0	0	0	0	0	0	102	0	0	0	0	16	0	10	0	0	0	0	0	0	0	0
OTU307	2	15	0	0	0	219	0	6	0	8	0	0	0	0	0	8	0	0	0	1	0	0	0	0	0	0	9	0	0	0	0	0	0	0	0	0	0	0	0	0	0	0	0	0	0
OTU308	0	0	0	0	0	10	0	33	46	0	0	0	0	0	136	15	0	0	0	133	0	0	0	0	0	33	0	0	421	0	0	0	0	0	58	0	0	0	0	0	0	0	0	0	0
OTU309	73	12	17	0	44	37	18	15	25	9	30	26	53	5	32	4	2	12	14	6	6	8	17	4	20	3	0	14	27	58	0	14	0	0	0	0	7	6	0	24	0	0	13	11	12
OTU310	3	22	14	4	11	14	13	5	8	0	0	8	6	2	6	0	0	19	8	9	3	12	20	3	0	3	0	3	0	1	0	4	8	0	0	0	0	9	6	30	12	3	28	15	6
OTU311	6	16	9	0	5	2	3	2	39	0	15	6	31	2	0	6	0	0	0	0	7	29	9	1	0	0	0	5	2	12	4	0	10	0	0	0	4	5	0	0	0	0	0	0	0
OTU312	7	0	0	0	0	0	0	0	8	0	3	0	0	0	0	0	0	0	0	0	142	3	6	0	0	0	0	0	0	11	0	3	0	0	3	0	0	92	5	19	0	0	0	0	0
OTU313	8	23	16	5	4	3	8	13	1	5	14	13	3	0	0	0	22	10	2	10	2	17	8	2	1	0	2	3	0	21	0	0	0	0	0	0	0	0	0	0	0	0	0	0	0
OTU314	0	0	0	0	0	6	0	0	0	0	0	0	0	0	0	0	20	0	45	92	4	0	0	4	0	0	9	0	11	0	0	0	0	0	0	0	0	0	0	0	0	0	13	0	0
OTU315	17	1	4	0	2	2	0	7	0	3	0	0	19	0	3	3	0	5	0	6	0	0	17	0	21	4	0	13	21	5	7	4	6	0	5	0	2	8	6	3	2	4	6	5	10
OTU316	4	10	9	3	4	2	10	50	6	15	17	2	0	9	13	0	0	3	4	4	2	0	0	0	0	0	39	0	4	5	4	0	0	0	11	5	16	0	0	4	5	0	0	7	8
OTU317	0	0	0	0	0	0	0	7	0	0	0	0	0	0	0	0	335	0	0	0	0	0	0	0	0	0	0	0	0	0	0	0	0	0	0	0	0	0	0	0	0	0	0	0	0
OTU318	0	9	0	0	20	0	0	6	0	0	0	0	0	0	0	1	0	0	0	0	13	0	0	15	80	0	0	0	0	0	20	33	0	0	1	0	2	0	5	0	0	0	0	0	0
OTU319	43	11	0	0	0	9	0	1	0	0	59	22	0	0	24	0	0	0	3	0	0	0	0	8	0	0	3	0	14	0	20	0	11	0	0	0	0	0	0	0	0	0	0	0	0
OTU320	51	0	8	0	12	0	16	33	21	26	0	0	7	0	0	48	0	14	13	53	73	9	64	15	135	0	0	0	0	0	34	34	0	0	0	6	0	20	0	58	0	0	0	5	11
OTU321	29	0	0	0	0	0	3	3	0	7	0	10	2	3	6	7	6	2	0	7	5	8	22	2	6	3	7	8	4	0	5	0	0	0	0	4	0	0	0	2	0	2	18	5	11
OTU322	48	26	9	0	26	25	187	28	3	1	6	0	0	0	0	0	0	3	0	8	6	3	3	30	0	0	0	3	1	0	5	0	0	0	0	0	5	0	0	0	2	0	11	0	0
OTU323	0	4	1	3	2	2	3	3	0	0	1	4	3	0	7	6	20	6	2	8	9	12	1	3	0	2	8	8	12	4	7	0	3	8	51	2	0	0	0	2	0	0	0	3	0
OTU324	5	0	0	134	11	0	0	0	0	0	0	0	202	0	0	0	0	0	0	0	0	0	0	0	0	0	0	0	0	0	0	0	0	0	0	0	0	0	0	0	0	0	0	0	0
OTU325	136	1	0	0	0	11	0	12	0	0	0	5	0	0	0	0	6	12	0	0	0	3	2	2	3	0	0	2	9	0	0	9	10	0	2	0	3	1	0	0	0	0	0	0	0
OTU326	14	7	0	1	11	2	0	5	10	0	0	4	0	0	7	9	0	0	9	24	0	9	21	0	32	4	0	0	0	4	5	6	6	3	0	0	0	0	0	0	0	0	0	0	0
OTU327	0	0	0	0	0	0	0	72	0	0	0	8	0	0	7	0	0	4	33	3	4	53	0	15	1	0	24	0	0	11	0	0	0	21	2	18	7	2	7	0	1	0	3	0	0
OTU328	42	0	5	11	0	0	0	11	0	0	0	0	3	0	0	5	14	0	37	65	0	14	11	0	4	0	0	1	0	18	0	4	0	0	0	0	0	0	0	0	0	0	0	0	0
OTU329	26	42	0	7	101	0	0	0	0	0	0	0	122	0	0	0	3	126	64	0	0	10	0	4	0	0	7	0	0	0	0	0	0	0	0	0	0	0	0	0	0	0	0	0	0
OTU330	0	0	0	0	0	0	0	0	0	0	0	0	0	0	0	0	304	0	0	0	0	0	0	0	0	0	0	0	0	0	0	0	0	0	0	0	0	0	0	0	0	0	0	0	0
OTU331	23	0	12	7	12	0	10	12	0	6	41	2	30	0	32	0	4	0	6	7	0	0	0	0	0	0	6	0	0	4	0	0	0	0	0	0	0	0	0	0	0	0	0	0	0
OTU332	0	3	0	0	0	130	23	0	6	0	18	0	6	0	0	0	0	0	11	0	0	0	0	2	0	0	0	0	0	0	0	0	0	0	3	0	0	0	0	0	0	0	0	0	0
OTU333	420	0	0	0	0	0	0	0	0	0	0	0	0	0	0	0	0	0	0	0	0	0	0	0	0	0	0	0	0	0	0	0	0	2	0	0	0	0	0	0	0	0	0	0	0
OTU334	1	5	2	0	0	0	0	3	0	0	0	0	0	3	2	0	55	36	17	8	2	7	11	12	3	0	0	0	2	1	8	0	0	0	3	0	0	0	0	0	0	0	5	0	3
OTU335	6	77	22	0	0	5	0	0	0	0	0	0	0	0	0	64	0	0	1	0	0	0	0	0	0	0	0	0	0	0	0	0	0	12	143	7	0	0	0	0	0	0	0	0	0
OTU336	9	0	0	17	285	0	0	111	25	16	64	0	0	13	40	58	0	25	52	0	0	3	0	0	0	16	0	71	0	7	39	0	0	12	0	111	19	3	0	0	0	0	0	0	0
OTU337	4	3	0	3	1	0	0	5	0	0	3	17	0	0	11	15	0	5	0	0	0	0	5	0	4	0	24	91	52	21	0	0	5	0	0	0	0	0	0	0	0	11	0	3	7
OTU338	0	0	53	0	0	0	0	0	0	0	0	0	334	0	0	0	0	0	49	0	0	0	0	0	0	0	0	37	10	61	0	45	0	0	0	0	0	0	0	0	0	0	4	13	59
OTU339	259	17	8	0	17	0	1	0	0	0	0	17	0	0	7	5	3	20	0	14	0	12	0	1	1	0	7	0	0	0	0	0	2	0	3	0	0	0	0	0	0	0	0	0	5
OTU340	0	0	0	0	0	0	4	223	0	0	0	0	0	0	0	14	0	0	0	0	0	88	0	0	0	0	0	0	0	0	0	2	0	0	0	0	0	0	0	0	0	0	0	0	1
OTU341	11	5	3	2	6	9	0	2	2	0	5	0	0	0	0	3	4	17	9	12	14	2	3	6	26	0	0	0	3	15	0	0	3	9	0	0	0	0	0	0	7	2	2	0	0
OTU342	0	29	0	16	0	73	12	37	27	0	21	114	51	9	14	5	8	0	5	3	2	0	0	0	10	0	10	0	0	16	0	0	0	0	6	0	0	0	0	0	0	0	0	0	41
OTU343	0	5	25	0	18	2	0	4	2	0	0	0	1	0	0	2	0	21	4	58	0	13	2	22	0	0	0	0	0	0	0	0	0	0	21	0	0	4	0	0	0	0	0	0	17
OTU344	5	0	0	0	8	2	0	9	5	0	4	0	3	0	7	12	0	7	62	23	6	13	9	5	0	0	14	3	8	12	9	0	0	0	75	0	0	0	0	0	9	3	0	0	13
OTU345	0	0	0	6	10	0	0	4	0	42	0	0	93	0	21	0	0	0	0	19	0	97	2	22	3	0	0	3	0	0	8	0	13	0	0	0	0	0	0	0	0	0	0	0	0
OTU346	51	0	0	0	0	4	0	0	0	0	0	0	0	0	0	0	0	0	0	0	0	0	0	0	0	0	62	0	2	0	0	0	0	25	0	0	0	0	0	0	0	2	11	0	2
OTU347	2	0	0	0	4	4	4	0	0	2	10	5	10	0	10	7	0	0	4	4	9	9	14	0	16	4	4	8	7	2	0	0	0	0	0	0	2	6	0	0	0	0	8	8	14
OTU348	55	18	10	17	76	0	0	0	0	0	0	0	0	0	0	0	0	0	0	0	0	0	0	0	0	0	0	0	0	0	0	0	0	0	0	0	0	0	0	0	0	0	0	0	0
OTU349	0	0	170	0	0	0	0	0	0	0	0	0	0	0	0	0	6	2	86	0	0	0	0	0	0	0	0	0	0	4	0	0	0	0	17	0	0	0	0	0	0	0	0	0	0
OTU350	0	0	0	0	0	0	0	0	0	0	0	0	0	0	0	0	288	0	1	0	0	0	0	0	0	0	0	0	0	0	0	0	0	0	0	0	0	0	0	0	0	0	0	0	0
OTU351	15	0	0	3	8	6	4	5	0	0	3	0	0	0	8	0	0	9	6	6	15	0	8	3	4	1	21	4	9	10	0	0	0	0	0	0	0	3	0	17	0	0	10	0	0
OTU352	25	6	0	0	15	3	2	41	0	14	0	0	0	0	0	3	1	9	2	8	0	3	10	2	1	0	0	0	0	10	0	0	0	0	0	0	0	0	0	0	0	4	0	0	3
OTU353	0	0	0	0	0	3	6	0	0	0	0	0	0	0	0	0	0	0	0	0	66	32	16	0	0	0	0	0	0	0	0	0	0	0	0	0	0	0	0	2	0	0	0	0	0
OTU354	0	0	0	0	0	0	0	0	0	0	0	0	0	0	0	1	139	0	0	0	0	0	9	0	0	0	0	6	0	0	0	0	0	0	0	0	0	0	0	0	0	0	0	0	0
OTU355	17	0	0	0	0	0	0	0	0	0	0	0	0	0	0	0	10	0	0	0	0	0	104	21	0	4	0	0	0	0	0	0	2	0	0	0	0	0	0	0	0	0	0	0	0
OTU356	0	0	0	0	0	0	0	0	0	0	0	0	0	0	0	0	0	0	0	0	0	0	0	0	0	0	0	197	3	20	0	0	0	0	0	0	0	0	0	0	0	0	0	0	0
OTU357	55	32	0	0	0	0	12	0	0	0	8	7	0	0	0	6	0	0	0	2	8	2	0	0	0	0	0	8	0	5	0	0	0	0	0	0	0	0	11	0	0	0	0	0	0
OTU358	122	6	24	11	33	17	19	20	63	17	12	5	47	11	9	6	10	4	15	14	5	19	34	0	10	4	9	29	4	15	8	8	7	0	18	0	24	6	0	15	0	0	3	0	14
OTU359	0	0	0	0	0	0	159	0	0	0	0	0	0	0	0	0	0	0	0	0	0	0	0	0	0	0	0	0	0	18	0	0	0	0	0	0	0	0	0	0	0	0	0	0	0
OTU360	0	0	0	0	0	0	0	0	0	0	0	0	0	0	0	0	0	2	0	1	0	62	8	0	0	0	40	0	0	0	0	10	0	0	0	0	0	0	0	0	0	0	0	0	0
OTU361	6	0	0	0	9	4	2	2	0	0	11	6	18	3	9	11	19	11	8	9	6	7	1	2	2	0	0	0	0	2	7	0	3	0	5	2	0	2	1	0	0	0	0	0	0
OTU362	0	0	0	0	0	0	0	0	0	0	0	0	11	0	7	0	0	0	0	0	0	0	0	0	0	0	0	0	88	0	0	0	0	0	0	0	7	0	0	0	0	0	3	0	30
OTU363	0	0	0	0	0	0	0	0	0	0	0	0	0	0	0	0	89	1	3	0	0	32	0	0	1	0	0	0	0	0	0	0	0	0	0	0	0	0	0	0	0	0	0	0	0
OTU364	0	0	12	0	6	0	0	0	0	0	0	0	0	0	0	0	0	21	0	0	0	31	1	15	0	0	36	1	0	0	34	4	0	3	4	0	0	0	0	0	0	0	0	0	0
OTU365	4	10	16	0	6	8	4	8	0	0	5	14	10	4	0	4	0	14	10	7	11	18	14	5	6	0	20	16	21	21	0	0	9	0	0	9	4	5	0	9	10	4	21	0	9
OTU366	3	0	0	0	0	0	0	0	2	0	0	0	0	0	4	0	7	3	0	4	0	0	0	0	0	0	0	0	0	0	0	0	0	0	0	0	0	104	3	0	0	0	0	0	0
OTU367	0	0	0	0	0	0	0	0	0	0	0	0	0	0	0	0	169	0	5	0	0	0	0	0	0	0	0	0	0	0	0	0	0	0	0	0	0	0	0	0	0	0	0	0	0
OTU368	4	0	0	0	15	0	4	4	0	0	1	0	3	0	3	5	70	7	10	6	0	4	0	3	0	2	0	0	0	0	0	0	3	0	0	0	5	0	0	0	0	0	4	0	0
OTU369	6	0	0	0	4	5	0	8	0	0	0	6	0	0	0	0	11	3	72	0	0	0	0	7	0	0	62	20	0	31	23	9	0	36	11	0	13	5	16	8	6	0	0	0	0
OTU370	0	0	0	0	0	0	0	0	0	0	0	0	278	0	0	0	0	0	0	0	0	0	0	0	0	0	0	0	0	0	0	0	0	0	0	0	0	0	0	0	0	0	0	0	0
OTU371	0	0	0	0	0	0	0	0	0	0	0	0	0	0	0	0	0	0	0	2	0	0	0	0	0	0	0	0	0	0	0	0	0	0	0	0	0	110	5	0	0	0	0	0	0
OTU372	0	0	0	0	0	0	0	0	0	0	0	0	0	0	0	0	0	0	0	0	0	0	0	0	0	0	0	0	0	0	144	55	0	2	0	0	0	4	0	0	7	0	8	3	3
OTU373	0	15	0	0	2	0	7	9	95	0	0	0	0	0	0	2	0	9	0	0	15	0	0	0	0	0	0	0	0	0	0	0	0	0	0	0	0	0	0	0	0	0	0	0	0
OTU374	0	0	0	0	0	0	0	0	0	0	0	0	0	0	0	0	148	0	0	0	0	0	0	0	0	0	0	0	0	0	0	0	0	0	0	0	0	0	0	0	0	0	0	0	0
OTU375	0	3	5	2	9	8	5	0	4	0	6	2	5	2	4	0	0	1	15	2	3	10	7	4	3	0	11	0	4	9	5	0	3	0	0	3	3	0	0	0	0	0	0	0	4
OTU376	0	0	4	0	0	0	0	0	0	0	3	6	0	16	9	0	0	0	0	0	0	0	0	0	0	0	0	4	3	0	206	0	0	6	18	0	3	0	6	0	25	59	29	0	0
OTU377	7	5	0	0	0	0	0	14	8	0	0	0	0	0	0	0	0	0	0	0	0	0	93	15	98	0	0	0	0	0	0	0	0	0	0	0	0	0	0	0	0	0	0	0	0
OTU378	0	0	0	0	0	0	4	0	0	0	0	0	0	0	0	0	509	0	0	0	0	0	0	0	0	0	0	0	0	0	0	0	0	0	0	0	0	0	0	0	0	0	0	0	0
OTU379	0	5	2	1	1	7	2	2	8	0	0	2	0	10	6	0	0	10	0	0	0	15	3	14	0	0	25	0	0	11	0	0	0	2	0	2	3	0	0	10	0	0	0	0	3
OTU380	0	0	0	0	0	0	0	0	0	0	0	30	0	0	0	0	0	0	0	0	0	0	0	0	0	0	0	0	0	102	0	0	0	0	0	0	0	0	0	0	0	3	0	0	0
OTU381	0	15	27	0	0	5	6	0	0	0	12	0	21	0	0	2	17	0	0	47	0	125	39	0	0	0	0	0	0	0	0	60	3	3	12	0	0	0	0	0	0	0	0	0	22
OTU382	0	0	0	0	0	18	0	0	0	0	0	0	7	0	4	0	0	0	3	0	0	52	5	0	0	0	0	0	20	5	0	0	0	0	0	0	0	0	0	0	0	0	27	0	0
OTU383	9	4	0	3	4	2	2	4	7	2	1	0	2	0	0	5	9	13	7	11	4	4	5	0	7	0	10	1	6	11	4	0	0	0	0	2	0	1	0	0	0	0	3	0	0
OTU384	5	0	4	0	11	17	0	0	0	3	18	2	9	0	1	1	0	0	0	0	3	15	6	0	9	0	0	1	8	4	0	2	0	0	0	0	0	0	0	0	0	0	8	1	0
OTU385	0	9	2	9	18	0	0	0	2	0	0	4	7	0	0	0	0	0	0	6	4	0	22	0	10	0	8	4	54	23	0	19	0	0	0	0	0	0	0	0	25	0	0	0	0
OTU386	0	0	0	0	0	0	0	0	0	0	0	0	0	0	0	0	147	0	0	0	0	0	0	0	0	0	0	0	4	0	0	0	0	0	0	0	0	0	0	0	0	0	0	0	0
OTU387	27	4	6	6	11	4	4	17	8	1	14	5	3	0	2	0	0	0	0	0	0	0	0	0	0	0	4	0	0	3	0	0	0	0	0	5	0	0	0	0	0	0	10	0	15
OTU388	45	35	0	53	3	0	37	0	15	0	2	0	10	0	0	3	7	0	3	0	15	0	3	0	3	0	109	0	7	0	39	0	0	7	0	2	0	0	0	13	0	0	0	0	6
OTU389	3	0	0	0	0	5	32	0	0	0	0	3	2	0	0	0	20	0	0	1	44	0	0	0	0	0	0	0	0	0	1	2	0	0	0	0	0	2	0	0	0	0	0	0	20
OTU390	0	0	5	0	0	0	0	0	36	0	51	0	0	0	0	0	0	0	0	2	0	7	0	0	0	0	0	4	0	0	20	0	0	0	0	0	0	6	0	0	0	0	0	16	0
OTU391	5	0	0	0	0	0	2	0	0	0	0	4	14	0	1	8	0	0	0	0	3	2	16	1	2	1	0	3	45	12	5	0	4	0	0	0	0	2	3	0	0	0	0	0	2
OTU392	0	0	0	0	0	0	8	7	7	0	134	0	0	119	57	80	0	0	0	0	3	15	63	2	52	3	0	13	64	10	0	0	20	0	0	0	0	60	22	26	0	0	0	0	13
OTU393	0	0	0	0	0	2	0	0	0	0	18	0	0	0	0	0	0	0	0	0	0	65	0	0	0	0	0	0	0	4	0	13	0	7	0	0	0	0	0	0	0	0	0	0	16
OTU394	0	0	0	0	14	3	0	13	0	0	4	0	18	0	12	0	33	8	8	7	0	11	3	4	0	0	1	0	0	0	5	2	0	0	0	0	0	3	0	0	0	0	0	2	0
OTU395	0	0	0	0	0	0	0	0	0	0	0	0	0	0	0	0	0	14	52	0	0	0	0	0	0	1	0	0	0	0	0	0	0	0	48	0	5	0	0	0	0	0	0	0	0
OTU396	12	3	5	0	7	0	8	0	5	0	37	5	0	0	6	0	0	3	1	3	5	12	10	4	4	1	0	3	10	7	5	0	5	7	0	3	5	41	0	0	23	0	10	0	14
OTU397	0	0	1	0	0	0	5	0	0	1	0	0	23	0	0	19	0	0	6	70	3	85	35	2	0	0	0	4	9	0	0	0	0	0	0	0	0	0	0	0	0	26	38	0	36
OTU398	0	0	0	0	18	0	0	0	2	0	0	0	8	0	15	0	0	0	0	0	0	0	0	0	0	57	0	0	77	0	0	0	0	0	0	0	0	0	0	0	0	0	0	6	0
OTU399	0	0	0	0	1	61	0	0	0	179	0	0	0	0	0	0	0	0	0	0	0	0	0	0	0	3	0	0	0	0	0	0	0	0	0	0	0	0	142	9	2	0	0	0	8
OTU400	0	0	0	0	0	0	0	0	0	0	0	0	0	0	0	0	0	0	0	0	0	99	0	0	0	0	0	0	0	0	0	0	0	0	0	0	0	0	0	0	0	0	0	0	0
OTU401	7	9	3	2	9	6	21	7	25	5	18	1	6	0	2	0	4	0	0	0	3	2	0	1	2	0	0	0	0	5	0	0	0	0	0	0	0	0	0	0	0	0	0	0	0
OTU402	0	0	59	0	5	0	0	0	0	0	0	62	5	0	21	7	0	36	0	15	0	0	0	0	0	5	4	36	31	96	0	82	6	0	43	0	0	1	0	0	0	20	19	0	17
OTU403	18	0	0	2	12	17	0	50	7	13	0	0	0	0	0	29	0	7	8	0	8	48	87	0	1	0	0	41	7	0	0	0	0	9	0	3	81	10	0	40	2	0	0	0	4
OTU404	0	0	0	0	0	129	0	0	0	0	0	0	0	0	0	0	0	0	0	0	0	0	0	0	0	0	0	0	0	0	0	0	0	0	0	0	0	0	0	0	0	0	0	0	0
OTU405	0	0	0	0	0	0	0	0	0	0	0	0	0	0	0	0	0	67	13	0	0	0	0	11	0	0	0	0	0	0	0	0	0	0	0	0	0	0	0	0	0	0	0	0	0
OTU406	0	0	0	0	0	0	27	0	5	0	5	0	0	0	0	0	0	0	0	0	38	8	0	0	0	0	3	3	8	0	0	0	0	0	0	0	0	0	0	0	0	0	0	4	0
OTU407	0	0	0	0	0	0	0	0	0	0	2	0	2	0	2	0	104	4	0	3	0	0	0	0	0	0	0	1	0	0	0	20	0	0	0	0	0	0	0	0	0	0	0	0	0
OTU408	31	8	0	0	0	1	0	0	0	0	0	54	0	0	0	0	9	0	0	0	0	0	0	0	0	5	0	0	14	0	0	0	0	0	0	0	0	0	8	0	0	0	0	0	0
OTU409	22	5	0	0	9	0	8	36	6	0	11	0	0	0	32	0	0	16	0	7	1	4	11	2	2	0	0	3	19	4	0	0	0	0	3	0	0	0	0	1	3	0	3	7	7
OTU410	0	0	0	0	0	0	0	0	0	0	0	0	0	0	0	0	0	1	0	0	97	0	0	0	0	0	0	0	0	0	0	0	0	0	0	0	0	0	0	0	0	0	0	0	0
OTU411	0	0	0	0	0	0	0	0	0	0	0	0	0	0	0	0	0	0	0	0	0	0	0	0	0	106	90	0	0	0	0	0	0	0	0	0	0	0	0	0	0	0	0	0	0
OTU412	9	6	6	0	10	3	6	4	6	0	0	4	14	0	0	0	8	9	6	5	7	83	1	3	7	0	4	0	0	8	0	0	0	0	0	0	0	0	0	0	0	0	0	0	0
OTU413	0	0	0	0	0	0	0	0	0	0	0	0	0	0	20	1	0	6	0	0	0	38	12	0	0	0	0	0	0	0	0	0	0	0	0	0	0	0	0	0	0	6	16	0	0
OTU414	0	0	0	0	0	0	0	0	0	0	0	0	0	0	0	11	18	3	12	12	7	14	10	9	10	12	0	0	7	8	0	0	0	0	0	0	0	0	0	0	0	0	0	0	0
OTU415	0	0	0	0	15	3	6	0	11	3	3	0	24	2	6	0	0	12	2	0	5	5	2	0	13	0	2	9	2	8	0	0	0	0	3	0	2	6	0	2	0	0	0	0	4
OTU416	0	0	0	0	0	0	0	0	0	0	0	0	0	0	0	0	122	0	0	0	0	0	0	0	0	0	0	0	0	0	0	0	0	0	0	0	0	0	0	0	0	0	0	0	0
OTU417	5	2	11	2	12	8	2	5	0	0	0	6	3	0	2	3	5	9	3	1	3	6	11	2	8	0	6	2	2	7	12	5	0	0	0	0	0	0	0	0	0	0	10	3	0
OTU418	0	0	0	0	0	0	0	0	0	0	0	0	0	0	0	0	0	0	0	0	0	0	0	0	0	0	0	0	0	0	0	0	0	0	0	0	464	24	0	0	1	0	0	0	0
OTU419	0	0	0	0	0	0	0	0	0	0	0	0	132	0	0	0	0	0	0	0	0	0	0	0	0	0	0	0	0	0	0	0	0	0	0	0	0	0	0	0	0	0	0	0	0
OTU420	0	0	2	0	0	3	0	2	0	0	0	0	0	0	0	0	0	20	8	3	9	0	0	0	0	0	5	0	0	0	4	0	0	0	5	9	8	3	0	0	8	0	8	0	21
OTU421	0	0	10	0	0	0	3	0	0	1	6	0	0	0	0	0	0	0	70	0	3	10	2	0	0	0	0	4	0	0	0	16	0	0	15	0	2	0	0	4	0	0	0	0	0
OTU422	68	0	0	0	0	57	0	5	2	0	0	0	0	0	0	0	0	0	0	0	0	0	0	0	0	0	0	0	0	0	0	0	0	0	0	0	0	0	0	0	0	0	0	0	0
OTU423	13	0	0	0	9	1	0	2	3	0	0	0	0	0	4	1	7	0	11	0	0	5	50	0	0	0	0	0	0	0	0	0	0	3	0	0	0	1	0	0	0	0	0	0	0
OTU424	4	7	5	0	4	115	24	3	8	0	0	0	0	0	0	0	0	0	0	0	0	2	0	22	1	3	0	0	0	0	0	0	0	0	0	0	0	0	0	0	0	0	0	0	0
OTU425	13	0	0	0	13	0	0	0	0	0	0	0	0	0	0	0	0	0	0	9	0	4	0	0	0	0	0	0	0	0	154	0	0	0	0	0	0	0	0	0	0	0	0	5	0
OTU426	0	0	0	0	0	0	0	0	0	0	0	0	0	138	19	0	0	0	0	0	0	0	0	0	0	0	0	0	0	0	0	0	0	0	0	0	0	0	0	0	0	0	0	0	0
OTU427	58	5	0	0	108	0	7	0	0	0	7	2	10	0	14	0	0	4	0	28	0	0	0	0	0	0	0	3	16	0	0	0	15	2	0	0	0	0	0	0	11	0	0	0	6
OTU428	12	0	5	3	6	4	7	0	12	0	2	3	0	0	0	1	0	0	5	0	4	1	0	0	38	3	0	0	0	0	0	0	0	0	0	0	0	0	0	0	0	0	0	0	0
OTU429	11	0	0	0	0	0	0	0	0	18	0	0	127	19	4	0	0	0	0	0	0	0	0	0	0	0	0	0	0	0	2	0	0	0	0	0	0	0	0	0	0	0	0	0	0
OTU430	9	2	0	0	2	0	1	6	7	2	2	6	3	0	3	0	3	2	6	6	0	5	7	0	0	0	10	9	3	5	2	0	0	0	0	0	2	0	0	4	6	0	0	4	2
OTU431	0	9	0	0	0	0	0	3	44	0	9	10	0	0	0	0	0	6	0	0	0	15	0	3	0	0	0	1	0	17	8	0	5	0	0	0	0	0	0	0	0	0	0	0	0
OTU432	13	0	7	0	10	0	0	0	0	0	0	0	4	0	0	0	0	16	8	10	3	0	0	0	0	0	5	5	4	4	0	0	0	7	0	0	0	0	0	0	0	0	0	0	8
OTU433	0	0	0	3	0	0	0	0	0	0	0	0	0	0	0	2	0	0	0	8	0	0	0	0	0	1	0	0	0	0	0	0	0	0	0	0	0	0	0	0	118	0	12	6	0
OTU434	0	0	0	0	0	0	9	9	45	9	9	0	14	0	0	5	10	87	0	7	15	11	11	0	21	0	3	10	0	81	6	5	0	0	12	0	0	2	2	0	0	0	0	0	0
OTU435	0	0	0	0	0	0	0	0	0	0	0	0	0	0	0	0	0	0	99	0	0	0	0	0	0	0	0	0	0	0	0	0	0	0	0	0	0	0	0	0	0	0	0	0	0
OTU436	7	0	14	0	18	11	38	2	20	0	0	0	0	0	26	2	49	0	1	0	0	0	0	0	0	0	0	0	0	0	0	32	0	0	0	0	4	0	0	5	1	0	0	0	0
OTU437	1	14	3	2	6	5	21	10	0	0	17	0	45	3	2	7	14	8	5	6	73	79	0	12	0	5	3	0	0	16	19	10	2	39	58	4	16	7	0	2	24	4	4	30	77
OTU438	9	0	0	36	0	0	0	0	0	0	0	0	0	0	0	0	0	0	0	22	0	0	0	0	5	0	0	0	0	16	0	0	0	0	0	10	0	0	0	5	7	3	0	0	0
OTU439	28	3	0	0	0	0	0	4	0	0	0	0	0	0	3	0	4	0	0	0	10	41	0	3	0	3	0	0	2	0	11	0	0	0	0	0	0	2	0	13	17	8	0	0	5
OTU440	13	3	0	4	0	0	5	3	3	0	6	0	0	0	0	0	0	3	4	0	1	4	18	0	3	0	12	4	6	8	0	0	0	0	0	0	0	0	0	0	0	0	5	0	7
OTU441	8	2	34	3	14	0	3	0	0	0	0	0	0	0	0	0	0	8	14	4	0	0	0	0	0	0	0	0	2	0	0	2	3	0	0	0	0	0	0	0	0	0	2	0	0
OTU442	2	0	0	0	0	0	0	0	0	0	4	1	20	0	7	0	0	0	0	0	0	6	28	1	0	0	4	2	0	20	0	0	0	0	0	9	4	0	0	0	0	0	0	0	5
OTU443	0	0	6	3	0	0	2	0	0	0	0	53	57	12	29	0	3	5	0	0	10	0	0	0	0	22	0	122	7	0	7	6	0	0	3	0	2	0	0	0	30	0	10	8	21
OTU444	4	52	12	7	6	11	6	0	0	3	0	0	1	9	31	0	109	13	31	0	9	12	21	7	0	0	20	0	17	0	8	13	0	0	26	15	8	3	3	5	10	4	7	0	32
OTU445	4	0	0	0	0	0	0	0	0	0	0	0	0	0	0	0	0	0	0	0	0	0	0	0	0	0	0	0	0	0	0	0	0	0	0	0	0	0	0	0	0	0	0	51	108
OTU446	5	21	9	0	41	19	3	6	0	0	20	0	26	3	2	0	0	0	2	3	0	2	0	0	0	0	0	0	2	0	0	0	0	0	0	0	0	0	0	0	0	0	0	0	0
OTU447	0	0	9	0	16	8	9	6	11	6	18	28	34	11	10	4	29	9	13	8	4	0	2	2	0	0	0	0	1	0	0	0	0	0	5	0	0	3	0	0	6	0	0	0	4
OTU448	0	127	0	0	0	84	0	0	3	0	0	0	0	0	0	0	0	0	0	0	0	0	0	0	10	0	0	0	0	0	0	0	0	0	0	0	0	12	0	0	0	0	0	0	0
OTU449	0	0	108	0	0	0	0	0	0	0	0	0	0	0	0	0	0	0	0	0	0	0	0	0	0	0	0	0	0	0	0	0	0	0	0	0	0	0	0	0	0	0	0	0	0
OTU450	3	0	0	0	0	4	0	0	0	0	1	0	0	0	0	3	93	0	0	0	0	5	0	0	0	0	0	0	3	0	0	0	0	0	0	0	0	4	0	2	0	0	0	0	0
OTU451	0	0	0	0	0	8	4	0	0	0	0	0	0	0	0	0	0	0	0	0	12	3	50	0	12	0	0	0	0	0	3	0	0	0	0	5	0	2	0	0	0	0	0	0	0
OTU452	6	4	0	0	1	6	2	0	11	4	5	5	4	0	0	0	5	7	1	11	3	17	4	3	0	0	6	2	3	0	0	0	0	0	0	0	0	0	0	0	0	0	0	0	7
OTU453	6	2	4	0	7	0	0	10	0	0	3	3	0	0	0	0	0	0	11	18	8	32	12	9	1	2	4	0	8	0	6	0	0	0	0	0	0	0	0	4	0	0	18	0	0
OTU454	0	0	51	0	0	120	27	0	11	0	0	0	0	0	0	0	0	0	0	0	0	0	0	0	0	0	0	0	0	0	0	0	0	0	0	0	0	0	0	0	0	0	0	0	0
OTU455	4	0	7	0	3	11	0	0	0	2	6	0	0	0	0	0	0	8	6	19	0	0	1	5	26	5	0	20	0	9	0	0	0	0	9	0	0	0	0	0	0	0	6	0	0
OTU456	0	0	0	0	0	0	0	0	0	2	99	0	0	0	0	0	0	1	0	0	0	0	3	0	0	0	0	0	0	0	0	0	0	0	0	0	10	0	0	8	0	0	22	0	15
OTU457	7	7	0	0	0	10	11	8	7	3	0	0	0	0	0	3	25	71	0	0	4	17	0	0	8	0	0	0	0	0	0	0	0	3	0	3	0	0	0	0	0	0	0	0	0
OTU458	4	11	9	5	0	0	0	6	0	0	0	23	0	0	0	0	4	0	0	5	0	0	0	0	6	0	8	14	0	8	0	0	7	0	0	0	0	0	0	0	0	0	0	6	0
OTU459	26	18	15	0	16	31	38	40	8	0	16	0	0	0	7	0	0	0	0	0	0	0	2	0	0	0	0	0	0	0	0	0	8	0	0	0	0	5	0	0	0	0	0	0	2
OTU460	0	0	0	0	0	0	11	0	0	0	0	0	0	0	0	0	0	0	0	0	74	0	0	17	0	0	0	0	0	0	0	0	0	0	0	0	0	0	0	0	0	0	0	0	0
OTU461	0	24	0	0	0	0	0	0	7	0	0	0	0	0	5	0	28	0	23	0	0	0	14	0	0	0	0	22	0	0	0	7	0	0	14	0	0	0	0	0	0	0	0	0	0
OTU462	0	0	0	0	0	0	0	0	0	0	0	0	0	0	0	0	0	0	0	0	0	0	0	0	0	0	0	0	0	0	0	0	33	18	16	32	21	11	0	2	0	12	0	0	0
OTU463	24	0	0	0	5	3	0	6	14	0	0	2	2	0	3	0	0	0	0	3	0	9	0	0	9	0	0	2	0	11	0	12	0	0	4	0	0	1	0	4	0	0	0	0	6
OTU464	0	2	0	0	0	0	8	0	0	0	0	4	0	0	8	2	4	0	16	5	12	17	3	0	0	0	0	0	4	6	0	0	0	0	23	0	0	0	0	7	0	0	0	0	0
OTU465	0	0	8	0	11	37	21	10	0	0	5	0	0	0	0	80	0	0	10	29	91	78	162	0	30	2	0	0	0	0	0	0	0	0	19	0	5	0	4	0	0	0	0	0	0
OTU466	2	2	0	0	0	3	0	4	0	0	43	0	6	0	0	0	0	0	2	8	4	19	5	0	0	2	11	4	4	0	0	0	0	5	19	0	0	0	0	0	17	0	0	0	2
OTU467	0	0	0	0	0	0	0	0	0	0	0	0	0	0	0	0	0	0	0	0	0	0	0	0	0	0	0	0	0	0	0	0	0	0	0	0	0	0	0	127	0	0	4	0	8
OTU468	22	10	0	0	0	0	0	0	0	0	0	0	12	0	0	28	0	0	4	0	9	0	0	0	58	0	0	5	0	34	0	0	0	0	0	0	0	0	0	11	0	0	0	0	15
OTU469	0	44	0	0	0	7	118	0	0	0	0	0	0	4	118	0	0	0	0	0	0	0	0	0	0	0	0	0	0	0	0	0	0	0	0	0	0	0	0	0	0	0	10	3	0
OTU470	0	0	0	0	0	0	0	0	0	0	0	0	0	0	105	0	0	0	0	0	0	0	0	0	0	0	0	0	0	0	0	0	0	0	0	0	0	0	0	0	5	0	0	0	0
OTU471	7	0	0	0	0	1	0	0	9	3	2	0	9	0	6	4	5	16	2	8	0	10	0	2	1	1	0	0	2	4	0	0	0	0	0	4	4	0	0	0	0	0	13	0	6
OTU472	48	0	10	0	14	6	0	0	9	0	3	0	10	11	5	0	0	0	1	0	0	0	0	0	3	0	0	2	0	20	0	0	0	0	0	0	0	0	0	0	0	0	0	4	0
OTU473	0	17	3	0	18	0	0	41	0	0	3	0	29	0	3	0	0	0	2	0	0	0	0	0	0	0	4	0	0	0	0	0	0	0	0	0	0	0	0	0	0	0	0	0	0
OTU474	5	0	0	6	0	4	3	0	0	0	5	10	0	0	2	0	3	0	0	0	14	2	5	0	0	0	24	0	0	0	0	0	0	0	5	5	3	0	0	0	6	2	5	0	3
OTU475	0	0	0	0	0	0	0	0	0	0	0	0	0	0	0	0	0	0	0	0	0	0	0	0	0	0	0	0	0	0	151	49	11	0	0	13	0	0	0	0	0	0	0	0	0
OTU476	6	0	0	0	0	0	13	14	6	0	7	19	23	7	32	0	0	0	0	0	0	0	3	4	4	0	0	0	9	3	0	0	0	0	0	7	0	4	0	9	0	0	0	8	0
OTU477	3	0	3	0	1	4	0	4	0	3	0	0	0	0	0	10	0	0	0	22	0	2	3	0	16	0	0	0	0	0	0	0	0	1	0	0	0	0	0	0	0	0	0	0	0
OTU478	0	0	0	0	0	0	0	0	0	0	0	0	0	0	0	0	0	15	0	0	13	0	0	0	0	0	27	0	73	0	0	0	0	0	0	0	0	0	0	0	0	0	0	0	0
OTU479	0	5	0	0	6	2	11	3	4	0	4	0	1	0	0	0	25	1	3	3	0	7	4	5	3	1	2	8	1	0	3	0	0	0	2	0	11	0	0	0	3	0	3	0	0
OTU480	0	0	0	0	11	0	0	0	0	0	0	0	0	0	0	0	0	0	4	58	0	0	0	0	0	0	1	0	0	0	0	0	0	0	0	0	0	0	0	0	0	0	0	0	0
OTU481	0	180	0	0	0	0	0	0	0	0	0	0	0	0	0	0	3	0	0	0	0	0	0	0	0	0	0	0	0	0	0	0	0	0	0	0	0	0	0	0	0	0	0	0	0
OTU482	0	16	0	0	0	37	111	9	22	7	0	3	0	0	0	40	0	0	0	0	34	0	27	0	0	0	0	0	0	0	0	0	0	0	0	0	0	0	0	0	0	0	0	0	0
OTU483	0	0	0	0	0	0	0	0	0	0	0	0	0	0	0	0	0	72	0	0	0	0	0	0	0	0	0	0	0	0	0	0	0	0	0	0	0	0	0	0	0	0	0	0	0
OTU484	0	0	0	0	0	0	0	0	0	0	0	0	0	0	0	0	0	0	0	0	0	69	0	0	0	0	0	0	0	0	0	0	0	0	3	0	0	0	0	0	0	0	0	0	0
OTU485	1	8	10	5	8	10	4	0	4	0	0	0	0	9	13	0	0	0	5	3	5	10	0	0	3	0	7	13	3	5	11	0	31	0	18	0	10	0	0	0	0	0	0	0	9
OTU486	0	0	3	0	5	0	0	0	0	0	0	0	0	0	3	0	57	3	0	4	1	0	1	1	0	0	5	0	0	0	0	0	3	0	0	0	0	0	0	0	0	0	0	0	7
OTU487	14	0	1	0	104	7	0	0	0	0	0	0	0	0	0	0	0	0	0	0	0	0	0	0	0	0	0	0	0	0	0	0	0	0	0	0	0	0	0	0	0	0	0	0	0
OTU488	0	0	0	0	0	0	0	0	0	0	0	0	0	0	0	0	0	0	0	0	0	0	0	0	82	0	0	0	0	0	0	0	0	0	0	0	0	0	0	0	0	0	0	0	0
OTU489	22	0	0	0	0	1	0	24	0	0	0	0	4	0	10	0	3	4	0	0	7	40	18	3	14	0	38	0	0	0	0	0	6	8	16	0	12	0	0	0	12	0	0	0	0
OTU490	0	0	0	0	0	1	0	0	0	0	0	0	3	0	0	10	87	1	4	18	0	15	14	11	0	0	0	0	0	0	0	4	0	0	7	0	0	0	0	0	0	0	0	0	0
OTU491	0	0	0	0	0	0	0	3	0	0	0	0	0	0	0	0	0	0	35	5	0	10	3	0	2	0	8	0	0	0	0	0	0	3	25	0	3	0	0	0	0	0	2	0	3
OTU492	1	2	1	0	2	0	5	0	0	0	1	0	5	0	1	2	0	9	1	1	0	15	16	0	5	0	0	6	7	9	3	0	0	0	0	0	0	0	0	0	0	0	2	0	0
OTU493	0	0	0	0	0	0	0	0	0	0	0	0	0	0	0	0	0	0	0	75	0	0	0	0	0	0	0	0	0	0	0	0	0	0	0	0	0	0	0	0	0	0	0	0	0
OTU494	0	0	0	0	73	20	0	0	8	0	0	0	0	0	0	0	0	0	0	0	0	0	0	0	0	0	0	0	0	0	11	0	0	0	0	0	0	0	0	0	0	0	0	0	0
OTU495	16	5	0	0	6	7	37	2	2	4	6	0	0	0	0	0	7	2	0	1	0	1	0	0	0	0	4	0	0	3	0	0	0	0	0	0	0	0	0	0	0	0	0	0	0
OTU496	15	10	5	0	19	21	58	6	5	0	3	0	0	0	6	0	0	0	2	2	0	0	0	0	0	0	0	0	0	5	0	4	0	0	0	0	0	0	0	3	0	0	0	0	0
OTU497	31	59	5	0	4	0	0	0	0	0	0	0	0	0	0	29	0	14	0	70	0	0	0	0	0	0	0	0	0	0	17	38	0	4	9	0	0	0	0	0	0	0	0	0	0
OTU498	25	5	0	0	7	1	2	0	0	0	4	0	0	0	0	0	0	0	0	3	5	0	2	2	5	0	4	0	27	0	0	0	0	0	0	0	0	3	0	0	0	0	0	0	3
OTU499	0	2	0	0	2	3	0	0	0	0	0	0	0	0	0	1	0	0	10	0	5	37	0	0	3	0	6	0	4	0	0	0	0	0	7	7	10	1	0	0	0	0	0	0	13
OTU500	0	0	7	0	0	0	0	0	46	0	0	0	2	0	0	0	0	2	6	0	0	5	0	0	0	0	0	14	0	0	3	0	0	0	6	0	2	0	0	0	0	0	0	20	22
OTU501	2	0	0	0	0	0	0	0	0	0	0	0	0	0	0	0	0	0	0	0	0	38	0	0	27	0	0	0	0	0	0	0	0	0	0	0	0	0	0	0	0	0	0	0	0
OTU502	0	0	0	0	0	0	0	0	0	0	0	0	0	0	0	0	0	0	0	0	0	0	0	0	0	0	0	0	0	11	0	0	0	0	0	0	0	0	0	0	0	0	123	28	27
OTU503	4	0	2	4	15	6	0	0	0	0	0	0	8	0	7	3	0	5	6	11	4	3	8	0	12	1	0	5	8	16	0	0	0	0	0	0	0	0	0	0	0	0	2	0	5
OTU504	2	0	0	0	3	3	0	1	0	0	0	0	0	0	5	1	1	13	16	2	0	7	0	2	0	0	0	1	2	5	3	0	0	0	0	0	0	0	0	0	0	0	9	0	0
OTU505	0	0	0	0	0	0	0	0	0	0	0	0	0	0	0	0	0	0	0	0	0	79	20	1	0	0	0	0	0	0	0	0	0	0	0	0	0	0	0	0	0	0	0	0	0
OTU506	7	0	0	0	0	0	33	1	21	0	0	0	0	0	0	8	0	0	0	0	15	0	0	0	20	0	0	0	0	0	0	0	0	2	0	0	0	2	0	12	0	0	0	0	0
OTU507	5	12	12	0	18	21	23	15	0	0	3	0	0	0	11	0	3	0	0	3	0	3	9	8	0	1	0	7	0	0	0	0	0	4	0	0	0	0	0	0	0	0	0	2	0
OTU508	0	0	0	0	21	0	0	134	0	49	21	0	0	0	12	87	0	14	0	102	32	0	0	31	0	0	0	68	0	0	12	0	36	0	0	58	9	0	18	47	0	0	0	0	0
OTU509	0	0	0	0	0	0	0	0	0	0	0	0	0	0	0	0	14	0	0	0	0	0	11	0	4	3	0	7	0	0	8	17	0	2	16	5	0	0	0	0	0	0	12	8	19
OTU510	0	0	0	0	0	0	0	0	0	0	0	0	0	0	0	0	0	0	0	0	0	0	0	0	0	0	0	0	0	0	4	0	17	21	9	20	16	12	9	5	10	5	0	0	0
OTU511	0	0	0	0	0	2	0	0	5	0	1	0	0	4	0	0	0	8	0	0	0	0	0	1	5	2	9	12	3	19	0	0	0	0	0	0	0	0	0	1	1	0	0	3	12
OTU512	0	0	0	0	0	0	0	0	0	0	0	0	88	0	0	0	0	0	0	0	0	0	0	0	0	0	0	0	0	0	0	0	0	0	7	0	0	0	0	0	0	0	0	0	0
OTU513	0	11	4	0	9	0	0	6	2	0	0	0	7	0	0	2	0	0	0	0	0	3	0	2	0	0	0	2	5	0	14	3	0	0	28	0	0	0	0	0	0	0	0	0	0
OTU514	0	0	0	0	0	0	0	13	0	0	0	0	0	0	0	0	0	0	0	0	0	0	0	131	0	2	0	0	0	0	0	0	0	0	0	0	0	0	0	0	0	0	0	0	0
OTU515	0	0	0	0	0	0	13	0	0	0	0	10	0	0	0	0	0	0	0	0	0	25	0	10	0	0	0	11	0	0	0	0	0	21	30	0	11	0	0	0	0	0	0	0	0
OTU516	0	0	0	0	0	0	0	0	0	0	0	0	0	3	20	0	4	0	0	1	0	0	0	0	0	0	0	0	0	0	0	101	4	0	3	0	0	0	0	0	0	0	0	0	0
OTU517	7	2	9	0	11	0	0	0	1	0	2	0	3	4	0	2	0	24	17	6	6	14	16	4	13	0	5	5	0	14	0	3	0	0	0	0	0	0	0	0	0	0	3	0	0
OTU518	2	0	0	0	0	0	0	0	0	0	0	0	0	0	0	0	104	0	0	0	0	2	0	0	0	0	0	0	0	0	0	0	0	0	0	0	0	0	0	0	0	0	0	0	0
OTU519	72	0	0	0	0	12	0	4	0	2	0	0	0	0	0	0	0	0	0	0	0	0	0	0	0	0	0	0	0	0	0	0	0	0	0	0	0	0	0	0	0	0	0	0	0
OTU520	4	6	7	3	34	0	0	0	0	0	6	0	19	0	0	0	0	0	5	0	0	0	0	0	0	0	0	0	2	3	13	0	0	0	5	0	0	0	0	0	0	0	0	0	0
OTU521	0	0	6	2	0	3	0	3	2	0	0	17	7	0	1	0	0	9	0	0	0	0	0	0	0	0	0	0	18	0	2	10	3	0	3	0	0	0	0	0	0	0	0	0	2
OTU522	0	0	36	0	0	2	25	27	0	0	0	4	0	0	0	0	0	0	2	0	0	0	0	0	0	0	0	0	0	0	0	0	0	0	0	0	0	2	0	4	0	0	0	0	0
OTU523	0	0	2	0	0	0	0	0	0	1	0	0	0	0	0	3	0	0	0	0	0	0	0	0	0	0	0	0	1	0	0	0	0	0	0	0	0	61	0	0	0	0	0	0	0
OTU524	0	0	0	0	0	5	2	0	0	0	0	0	0	0	0	0	22	1	0	5	0	3	2	13	0	0	0	1	0	0	14	3	0	0	12	0	0	0	0	0	4	0	3	0	4
OTU525	0	0	0	0	0	0	0	0	0	0	0	0	0	0	0	0	0	0	0	0	11	9	0	0	5	0	26	5	11	0	0	0	0	0	7	0	0	0	0	0	0	0	0	0	0
OTU526	0	0	0	0	0	0	0	0	0	0	0	0	0	0	0	0	75	0	0	0	0	0	2	0	0	0	0	0	0	0	0	0	0	0	0	0	0	0	0	0	0	0	0	0	0
OTU527	4	0	3	0	7	0	11	6	11	0	0	0	6	0	0	0	11	17	13	10	21	10	3	5	0	0	0	3	0	11	6	33	0	0	0	4	0	0	7	0	0	0	0	6	6
OTU528	0	0	40	0	18	0	0	0	0	0	0	0	0	0	0	0	0	0	0	0	0	0	0	0	0	0	0	0	0	0	4	0	0	0	0	0	0	0	0	0	0	0	0	0	29
OTU529	0	11	10	0	22	11	0	15	0	0	0	86	13	6	12	14	0	43	7	20	8	12	0	0	0	0	10	7	13	21	36	7	8	7	25	0	10	0	0	0	7	18	9	0	0
OTU530	0	0	3	0	0	0	0	0	0	0	0	0	0	0	0	0	0	1	48	3	1	4	1	0	0	0	0	0	0	0	0	0	0	0	4	0	0	0	0	2	2	0	0	0	0
OTU531	0	0	0	15	0	15	0	0	0	0	0	0	0	0	0	0	0	0	0	0	0	0	0	0	0	0	0	0	6	0	48	0	0	13	0	0	0	0	0	0	0	0	0	0	0
OTU532	0	22	1	10	19	4	0	11	7	0	17	10	54	0	19	19	0	43	11	34	0	25	61	5	63	6	5	21	45	28	23	58	11	3	0	4	0	0	0	9	12	10	10	0	12
OTU533	5	4	0	0	0	0	0	14	0	0	0	0	6	0	0	0	0	0	0	0	0	0	0	4	42	0	0	3	0	0	0	0	0	0	0	0	10	0	0	38	0	0	0	0	0
OTU534	87	1	0	0	0	0	0	0	0	0	0	0	0	0	0	6	0	0	0	0	0	0	0	0	0	0	0	0	0	0	0	0	0	0	0	0	0	0	0	0	0	0	0	0	0
OTU535	5	3	0	1	2	6	0	11	2	0	1	0	6	0	2	0	2	0	1	10	4	0	3	9	3	0	2	0	0	3	6	4	0	0	7	0	0	1	0	0	0	0	0	0	0
OTU536	0	0	0	0	6	0	8	0	5	0	0	10	0	0	0	0	0	5	6	18	12	42	0	2	8	0	17	0	2	0	0	0	0	0	0	8	0	0	0	12	0	0	0	0	0
OTU537	0	1	0	4	0	0	0	4	2	0	0	7	3	0	0	0	2	5	5	6	7	16	7	8	0	4	2	0	0	0	0	0	0	0	0	4	0	3	0	2	2	0	10	0	7
OTU538	0	0	9	0	0	0	0	0	0	0	0	0	0	0	0	1	4	8	3	20	0	14	0	0	0	0	0	0	0	0	0	14	0	0	0	9	0	0	0	0	0	0	0	0	0
OTU539	0	0	42	31	65	0	3	0	0	0	25	18	29	0	0	0	0	0	60	0	0	0	64	0	0	0	0	17	10	71	23	0	0	0	10	0	11	1	0	0	0	0	0	0	8
OTU540	1	8	0	0	8	8	0	8	6	0	0	0	0	0	0	2	0	6	27	10	5	0	5	0	14	1	0	6	0	30	7	19	18	6	0	0	5	3	0	0	0	0	2	15	60
OTU541	0	0	2	0	7	0	1	0	0	1	0	0	0	0	6	0	0	1	0	0	0	0	6	0	1	0	6	1	3	6	0	6	0	0	0	0	0	0	0	0	0	0	0	0	15
OTU542	0	0	0	0	0	0	0	0	0	0	0	11	91	0	69	0	4	16	0	24	0	0	47	0	0	0	0	0	24	12	0	0	87	0	0	0	0	0	0	0	0	0	0	0	0
OTU543	0	0	0	2	0	25	33	9	0	0	0	0	0	0	28	0	0	0	4	0	0	0	0	0	0	0	0	0	6	0	0	0	0	0	0	0	0	0	0	0	0	0	0	0	0
OTU544	4	0	6	0	0	0	3	0	0	0	0	0	0	0	0	2	2	0	21	0	0	12	0	3	0	0	16	2	5	0	0	0	0	0	0	0	0	0	0	0	2	0	0	0	3
OTU545	17	2	0	0	2	2	5	0	6	0	12	0	4	4	0	1	3	0	0	7	0	0	0	0	2	0	0	0	0	1	0	0	0	0	0	0	0	2	0	2	0	0	4	0	0
OTU546	0	0	5	0	6	0	0	0	0	0	0	0	76	0	0	0	0	0	0	0	0	0	0	0	0	0	0	0	0	0	0	0	0	0	0	0	0	0	0	0	0	0	0	8	0
OTU547	0	0	0	0	0	0	0	0	0	0	0	44	0	0	0	0	0	0	0	0	0	0	0	0	0	0	0	0	0	0	0	0	0	0	0	0	0	0	0	0	0	0	51	0	0
OTU548	0	0	0	0	0	0	0	23	13	0	0	0	0	0	0	0	0	0	4	0	0	6	0	0	52	0	0	0	0	0	0	0	0	0	0	0	0	0	0	6	0	0	0	0	0
OTU549	0	11	2	16	0	0	0	0	0	0	0	0	0	3	0	0	0	0	0	17	0	5	0	0	0	0	7	0	0	0	0	0	0	2	0	6	0	0	0	0	0	0	0	0	0
OTU550	2	0	0	0	0	0	0	0	0	0	0	0	0	0	0	5	0	0	0	0	18	11	15	0	0	0	0	0	0	0	2	0	0	0	0	0	0	0	0	21	0	0	0	0	0
OTU551	0	62	7	3	0	0	0	60	7	0	0	0	0	0	0	0	9	0	0	0	0	0	0	19	0	0	5	0	0	23	0	0	0	0	8	0	0	0	3	4	0	0	0	0	0
OTU552	14	0	4	2	0	5	0	5	0	0	0	0	0	0	0	0	0	0	4	53	0	0	0	1	0	0	0	0	0	2	0	3	0	0	7	0	0	0	0	0	12	10	6	0	11
OTU553	0	0	0	0	0	0	0	0	0	0	0	0	0	0	0	34	28	1	0	1	0	0	0	0	0	0	0	0	0	0	0	0	0	0	0	0	0	0	0	0	0	0	0	0	0
OTU554	0	0	0	0	0	0	2	0	0	0	0	0	0	0	0	0	277	0	0	0	0	0	3	0	0	0	0	0	0	0	0	0	0	0	0	0	0	0	0	0	0	0	0	0	0
OTU555	0	0	0	0	0	0	0	0	0	0	0	0	0	0	0	0	174	0	0	0	0	0	0	0	0	0	0	0	0	0	0	0	0	0	0	0	0	0	0	0	0	0	0	0	0
OTU556	4	0	0	0	0	1	0	0	6	0	0	0	4	0	0	0	0	0	0	24	0	11	0	0	0	0	0	0	0	0	0	0	0	0	6	0	0	1	0	2	0	0	7	3	0
OTU557	0	4	2	3	0	0	0	8	3	0	0	0	10	0	6	0	0	6	0	0	6	16	2	0	3	0	0	0	2	1	0	0	0	0	0	0	0	1	0	4	0	0	6	0	7
OTU558	0	0	0	0	0	0	0	0	0	0	0	2	0	0	0	3	113	0	4	16	0	1	3	0	0	0	0	0	0	0	0	0	0	0	0	0	0	0	0	0	0	0	0	0	0
OTU559	0	0	0	0	6	0	0	5	0	0	0	0	0	0	0	0	5	7	3	0	11	37	19	0	0	0	0	5	0	0	0	0	0	0	0	0	0	1	0	0	0	0	0	0	0
OTU560	0	0	0	0	0	0	59	0	0	6	0	0	0	0	0	0	0	0	0	0	0	0	0	0	0	0	0	0	0	0	0	0	0	0	0	0	0	0	25	4	0	0	0	0	0
OTU561	19	0	2	5	0	5	6	9	15	0	12	4	4	5	16	0	21	15	0	10	9	12	18	11	59	0	0	6	20	7	0	0	6	0	0	9	0	0	0	4	0	0	0	4	16
OTU562	76	19	0	0	10	0	0	0	2	2	0	8	9	0	0	11	6	0	20	0	0	21	30	1	4	17	0	8	3	16	0	0	0	3	0	0	0	0	0	0	0	0	0	0	13
OTU563	5	0	0	0	5	10	3	0	5	0	4	2	7	0	3	4	1	6	6	16	3	6	12	2	14	4	11	0	15	8	0	2	0	0	0	0	0	2	0	0	0	0	4	8	0
OTU564	0	0	0	0	0	2	13	14	0	0	0	0	0	0	0	0	0	0	0	0	16	25	61	19	32	0	0	0	0	0	0	0	0	0	0	0	0	3	0	0	0	0	0	0	0
OTU565	0	0	0	0	0	0	0	0	0	0	0	0	0	0	0	0	0	0	0	0	0	0	0	0	0	0	0	0	0	0	5	25	14	16	13	0	0	0	0	0	0	0	8	18	17
OTU566	0	0	0	0	0	0	0	0	0	0	111	45	26	11	0	0	0	0	0	0	0	0	0	0	0	0	0	11	0	0	0	0	0	0	0	0	0	0	0	0	36	0	0	0	0
OTU567	13	9	0	0	0	31	0	22	7	6	10	25	11	6	13	3	13	60	0	16	0	0	8	0	0	0	0	9	21	15	6	75	0	58	15	5	0	0	0	0	7	0	0	10	16
OTU568	1	0	7	0	9	0	0	0	12	1	0	0	0	0	0	0	0	1	6	10	7	4	0	2	5	0	0	0	0	1	0	0	0	0	0	0	0	2	4	0	0	0	0	0	0
OTU569	0	86	53	11	0	38	41	50	46	19	0	138	0	0	0	32	0	0	39	23	61	0	14	20	25	0	0	34	6	0	0	5	0	0	0	0	0	0	0	0	0	0	6	0	0
OTU570	0	0	0	0	0	0	0	0	0	0	0	0	0	0	2	0	68	0	0	0	0	0	0	0	0	0	0	0	0	0	0	0	0	0	0	0	0	0	0	0	0	0	0	0	0
OTU571	18	0	0	0	0	6	0	0	0	2	0	20	1	0	0	0	0	1	7	20	0	7	0	0	3	0	0	0	2	0	0	0	0	3	0	0	0	0	4	0	0	0	0	0	0
OTU572	14	3	0	0	0	24	0	3	12	0	0	0	0	0	0	6	5	0	2	0	0	0	0	4	0	0	0	0	6	0	0	0	0	0	0	0	0	4	0	1	0	0	0	0	0
OTU573	0	43	0	0	1	0	0	8	0	0	0	0	0	0	0	3	18	0	5	1	0	0	0	0	0	0	0	0	0	0	0	0	0	0	0	0	0	0	0	0	0	0	0	0	0
OTU574	0	0	1	0	0	0	0	0	0	0	0	0	6	0	0	0	0	0	4	6	0	0	0	31	0	0	0	0	0	0	0	31	0	0	0	0	0	0	0	0	2	0	0	0	0
OTU575	12	3	0	0	3	0	0	0	7	0	10	0	0	4	14	0	0	0	11	0	2	12	6	0	0	4	0	0	0	0	2	0	0	0	0	0	0	0	0	0	0	0	0	0	0
OTU576	0	0	0	0	0	9	5	11	30	2	0	13	6	0	70	0	10	0	0	3	0	3	0	3	1	3	0	16	0	0	0	0	0	0	0	0	0	5	3	6	0	0	0	0	0
OTU577	36	15	5	0	19	34	31	22	19	17	38	3	12	20	19	18	5	0	1	10	24	22	12	3	43	0	10	16	25	35	0	0	0	0	2	14	7	3	2	24	0	0	11	7	17
OTU578	0	0	0	0	3	2	0	0	0	0	0	0	0	0	0	0	60	6	4	0	0	0	1	0	0	0	0	0	4	0	0	0	0	0	0	0	0	0	0	0	1	0	0	0	2
OTU579	5	10	0	0	0	0	1	0	0	0	11	1	2	0	0	2	0	23	2	9	0	3	0	0	0	0	0	0	0	1	2	3	0	0	0	0	0	0	0	0	0	0	0	2	0
OTU580	0	0	0	0	0	0	0	0	0	0	0	3	49	11	0	0	0	0	0	0	0	0	0	0	0	0	0	2	6	0	0	0	0	0	0	0	0	0	0	0	0	0	0	0	0
OTU581	17	0	0	0	4	0	0	0	0	0	0	0	0	0	0	0	23	7	0	3	0	0	0	0	0	0	0	0	0	0	0	7	0	0	0	0	0	0	0	0	0	0	11	0	0
OTU582	0	2	4	0	4	10	5	4	0	0	0	0	0	0	3	0	2	0	0	8	0	1	3	3	0	0	9	0	0	7	0	3	0	0	0	0	0	2	0	0	0	0	0	0	0
OTU583	0	10	3	0	0	0	0	0	20	0	0	0	0	0	0	0	0	0	3	0	3	8	0	0	0	0	0	2	0	0	0	0	2	0	0	0	0	0	0	0	0	0	19	15	0
OTU584	0	0	0	0	0	7	22	76	0	16	32	17	0	0	9	0	0	0	12	0	20	0	43	12	23	0	0	0	0	0	12	0	0	0	0	0	31	0	0	7	0	23	12	0	66
OTU585	34	8	4	0	4	21	26	38	125	36	14	15	14	0	74	0	0	0	0	7	18	0	11	0	81	9	0	13	0	7	12	0	12	0	0	0	0	62	0	30	0	0	0	0	19
OTU586	0	4	4	0	0	18	0	0	0	0	0	0	9	0	5	66	0	0	0	0	5	0	0	0	0	0	0	2	9	0	0	0	0	0	0	0	0	17	0	14	0	20	0	0	16
OTU587	0	0	0	0	0	0	0	77	0	0	0	0	0	0	0	0	0	0	0	0	0	0	0	0	0	0	0	0	0	0	2	0	0	0	0	0	0	0	0	0	0	0	0	0	0
OTU588	0	0	0	0	0	0	0	0	0	0	0	0	0	0	0	0	0	0	0	0	0	0	0	0	0	0	0	7	0	0	88	0	0	0	0	0	0	0	0	0	0	0	7	0	0
OTU589	84	4	0	0	11	0	0	0	0	4	0	4	0	0	0	3	0	0	0	0	0	0	0	0	0	0	0	0	0	0	4	0	0	0	0	0	0	0	0	0	0	0	0	0	0
OTU590	0	0	0	0	0	0	0	0	0	0	0	0	0	0	0	0	0	8	0	0	8	0	11	8	11	4	6	0	0	0	0	0	0	0	0	0	0	0	0	0	0	0	0	0	0
OTU591	0	0	0	0	0	0	0	0	0	0	0	0	0	0	0	0	0	39	15	0	11	2	10	0	20	0	30	4	2	0	0	0	0	0	0	0	0	0	0	0	0	0	0	0	0
OTU592	0	0	0	0	0	1	0	0	0	0	7	0	0	6	3	0	0	0	9	71	0	0	0	6	0	0	0	0	0	0	0	0	0	0	0	0	0	0	0	0	44	0	2	5	13
OTU593	7	0	0	0	2	1	0	2	0	0	9	1	2	0	1	2	2	7	9	0	1	4	2	0	5	0	2	0	1	4	0	0	0	0	0	0	0	2	0	0	0	0	0	0	0
OTU594	0	0	0	0	0	0	0	0	0	0	77	0	18	0	0	0	0	0	0	0	0	0	0	0	0	0	0	0	0	0	0	0	0	0	0	0	0	0	0	0	15	0	0	0	0
OTU595	0	6	0	3	1	0	11	0	17	0	0	0	0	0	0	0	16	0	0	4	0	1	3	0	4	0	2	0	0	0	4	3	2	0	5	0	5	0	0	0	0	0	0	0	0
OTU596	0	0	0	0	0	0	0	0	0	0	0	0	0	0	0	0	0	0	0	4	8	23	0	0	0	0	0	0	0	3	0	0	0	0	0	0	0	0	0	0	6	0	0	0	6
OTU597	0	0	0	0	0	0	0	0	0	0	0	0	0	0	0	0	0	0	0	0	0	0	5	0	0	0	0	0	0	0	0	8	0	14	69	0	4	2	0	0	0	0	0	0	0
OTU598	76	0	0	0	0	0	0	0	0	0	0	0	0	0	0	0	0	0	0	0	0	0	0	0	0	0	0	0	0	0	0	0	0	0	0	0	0	0	0	0	0	0	0	0	0
OTU599	0	0	0	0	0	0	0	2	13	0	0	0	0	0	43	0	0	0	0	0	0	0	8	0	0	0	0	0	48	0	3	0	0	0	0	0	0	0	0	0	0	0	0	0	0
OTU600	0	0	0	0	0	0	0	0	0	0	0	0	0	0	0	0	0	0	0	0	0	0	0	0	0	0	0	2	0	0	0	6	0	0	0	0	0	0	0	0	15	15	33	17	15
OTU601	0	0	0	0	0	0	0	0	0	0	0	0	0	0	0	0	0	0	0	0	0	33	71	0	0	0	0	0	3	0	0	0	0	0	0	0	0	0	0	0	0	0	0	0	0
OTU602	44	0	0	0	0	0	9	0	12	0	10	0	0	0	0	0	0	0	0	23	6	0	31	0	3	0	35	0	9	1	0	5	0	0	0	0	0	0	0	0	0	0	0	0	0
OTU603	0	0	2	4	15	13	6	0	1	7	4	2	0	15	0	0	0	0	11	0	8	5	0	0	19	2	0	3	0	0	0	0	3	0	0	5	3	7	0	0	0	0	0	6	0
OTU604	22	0	0	0	0	9	0	0	0	0	0	0	0	0	4	0	0	12	4	0	4	0	5	0	0	4	0	3	7	0	0	0	0	0	0	11	0	11	0	14	0	0	4	0	0
OTU605	16	6	0	0	6	0	0	6	0	6	3	0	2	0	0	0	2	0	11	1	5	0	1	18	0	0	0	0	2	6	0	0	0	0	0	0	0	0	0	0	0	0	3	0	0
OTU606	3	0	0	4	0	0	4	19	5	9	0	17	0	0	0	0	0	1	1	1	0	0	0	0	0	0	0	0	0	0	0	0	0	0	0	0	0	0	0	0	0	0	0	0	0
OTU607	0	0	0	0	0	0	0	0	0	0	0	0	0	0	0	0	0	0	0	10	0	0	6	0	0	0	1	0	0	0	0	0	0	0	0	0	0	0	0	0	0	0	0	0	88
OTU608	0	0	0	0	2	2	0	0	0	0	1	0	0	0	0	0	5	5	16	11	0	1	4	5	0	0	0	0	0	0	0	0	0	0	14	0	0	2	0	0	0	0	0	0	0
OTU609	0	0	0	0	0	0	0	0	0	0	0	0	0	0	0	0	0	50	0	0	0	0	0	0	0	0	0	0	0	0	0	0	0	0	0	0	0	0	7	0	0	0	0	0	0
OTU610	24	0	0	0	0	7	3	6	1	0	0	0	0	0	0	0	0	0	0	0	0	0	2	5	6	0	11	0	3	0	0	0	0	4	0	0	0	1	0	0	0	0	9	0	0
OTU611	20	0	0	0	4	20	0	7	0	6	0	0	0	0	0	0	0	0	0	0	0	2	2	0	2	0	0	0	1	0	0	0	0	0	0	0	0	0	0	0	0	0	2	0	0
OTU612	8	0	26	0	7	12	15	1	0	0	2	0	0	0	3	0	0	0	0	0	0	0	0	0	0	0	0	0	0	0	0	0	0	0	0	0	0	0	0	0	0	9	0	0	0
OTU613	12	0	0	15	3	0	6	0	10	0	0	0	0	0	0	0	0	3	0	11	0	0	0	0	5	2	0	0	0	0	2	0	0	0	3	0	0	0	4	0	0	0	0	0	0
OTU614	0	0	0	0	0	0	0	0	0	0	0	0	0	0	0	0	121	0	0	0	0	0	0	0	0	0	0	0	0	0	0	0	0	0	0	0	0	0	0	0	0	0	0	0	0
OTU615	3	2	0	0	12	20	15	2	0	0	0	0	0	0	3	0	2	0	3	0	0	0	0	0	0	0	0	0	0	1	0	0	0	0	0	0	0	2	0	0	0	0	0	0	0
OTU616	0	0	0	0	0	0	0	0	1	0	0	0	3	0	0	0	0	0	0	0	0	0	37	0	0	7	0	0	0	9	0	0	0	0	0	0	0	0	0	3	0	0	0	0	0
OTU617	0	9	0	0	0	0	0	0	0	0	0	0	1	0	37	0	0	0	0	0	0	0	0	0	0	0	0	0	16	2	0	2	0	0	0	0	0	0	4	0	0	0	0	0	16
OTU618	9	3	26	2	0	0	2	0	3	0	0	0	2	0	8	0	0	2	8	8	4	0	1	6	0	2	66	0	0	0	0	0	0	0	0	0	0	0	0	3	0	0	0	0	2
OTU619	0	0	0	0	1	0	0	0	0	0	0	0	0	0	0	3	0	0	0	0	0	0	13	0	0	0	0	22	0	0	0	0	0	0	0	0	2	0	0	0	0	0	14	0	0
OTU620	6	0	0	0	9	0	0	63	5	0	0	0	0	0	0	11	0	0	32	25	0	0	6	11	0	0	0	0	0	0	12	0	0	0	78	0	0	0	0	0	0	0	0	0	0
OTU621	0	0	0	0	0	0	0	0	0	0	0	0	0	0	0	0	0	0	0	0	0	0	0	0	0	0	0	0	0	0	0	0	0	0	0	0	0	0	0	25	27	0	0	45	0
OTU622	0	0	0	0	0	0	0	0	0	0	0	0	0	0	0	0	0	0	0	0	0	0	0	0	0	0	0	0	0	0	0	0	0	0	0	0	0	0	0	0	86	0	0	0	0
OTU623	0	20	0	0	0	0	2	6	0	0	0	0	0	0	28	10	0	0	0	0	0	0	15	0	4	0	0	0	0	0	0	0	0	0	0	0	0	0	0	0	0	0	0	0	0
OTU624	0	0	0	0	0	0	0	0	0	0	0	0	0	0	0	0	64	0	0	0	0	0	0	0	0	0	0	0	0	0	0	0	0	0	0	0	0	0	0	0	0	0	0	0	0
OTU625	0	0	0	0	0	0	0	0	0	0	0	2	0	0	22	0	0	0	0	0	0	0	0	0	0	0	0	30	0	0	0	0	0	0	0	0	0	4	0	0	0	0	0	0	0
OTU626	8	0	0	0	0	0	6	0	0	0	0	0	7	0	0	0	0	0	0	0	14	22	13	0	0	0	7	0	9	13	0	0	0	0	0	0	0	0	0	0	0	0	0	0	0
OTU627	21	0	0	0	5	24	0	0	0	0	7	0	8	13	58	0	0	0	0	0	1	0	10	0	70	4	0	0	0	0	0	0	0	0	0	0	0	0	0	0	0	0	9	0	0
OTU628	0	0	0	0	0	0	0	0	0	0	0	0	0	0	0	0	0	0	0	44	0	0	0	0	0	0	0	0	0	0	0	0	0	0	0	0	0	0	0	0	0	0	0	0	0
OTU629	6	3	6	1	0	0	2	0	0	0	0	0	0	0	0	0	2	9	6	3	6	0	0	0	0	0	13	0	0	0	1	0	0	0	5	0	0	0	0	0	0	0	0	0	3
OTU630	0	0	0	0	0	0	0	0	0	0	0	0	7	4	0	0	0	0	0	0	0	0	0	0	0	2	0	10	9	25	0	0	0	0	0	0	0	0	0	0	0	0	0	0	11
OTU631	0	6	2	0	6	18	34	7	0	0	0	0	0	0	0	0	17	4	2	0	1	0	0	2	0	0	0	3	1	4	0	7	0	1	4	3	0	0	0	0	0	0	28	0	0
OTU632	0	0	0	0	0	0	0	0	0	0	0	0	0	0	0	0	66	0	0	1	0	0	0	0	0	0	0	0	0	0	0	0	0	0	0	0	0	0	0	0	0	0	0	0	0
OTU633	2	0	0	0	3	4	4	0	0	0	8	3	0	0	0	0	0	7	0	0	8	2	9	0	9	0	8	9	2	13	1	0	0	0	3	0	0	2	0	11	12	0	7	0	17
OTU634	0	0	0	0	0	0	0	0	0	0	0	0	0	0	15	0	0	0	0	0	0	0	0	0	0	0	0	0	0	1	0	0	0	0	0	0	0	0	0	0	0	0	0	77	0
OTU635	0	20	37	0	13	0	69	15	17	5	29	7	2	0	8	9	0	0	4	5	40	11	11	2	0	3	0	2	5	0	6	0	0	0	27	2	0	3	2	15	4	0	0	0	6
OTU636	5	0	0	3	8	0	2	3	0	5	0	0	0	0	0	0	0	4	0	0	0	2	0	0	5	0	0	0	0	20	0	0	0	0	0	0	0	0	0	0	0	0	0	0	0
OTU637	0	0	0	0	0	0	0	2	0	14	69	3	0	0	0	0	0	0	0	0	0	0	0	0	0	0	0	0	0	0	0	0	0	0	0	0	0	0	0	0	0	0	0	0	0
OTU638	0	0	0	0	5	0	0	9	0	0	0	0	23	0	8	0	0	0	8	0	0	0	5	0	0	0	0	7	4	0	3	0	0	0	0	0	0	0	0	0	0	0	0	0	5
OTU639	0	0	0	0	0	7	0	0	0	0	0	0	0	0	0	9	0	0	0	0	0	0	1	0	5	0	1	0	0	0	0	0	9	0	11	5	9	0	6	11	2	0	0	0	7
OTU640	3	0	5	2	13	0	18	8	6	6	6	0	2	0	0	0	7	0	0	1	0	0	0	0	0	0	0	0	1	2	0	0	0	0	2	0	0	0	0	0	0	0	0	0	2
OTU641	0	0	0	0	0	0	2	0	0	2	0	0	0	0	0	0	0	0	0	14	5	0	29	0	21	0	0	0	0	0	0	0	0	0	0	0	0	1	0	0	0	0	0	0	0
OTU642	0	0	0	0	2	0	0	0	0	0	0	0	0	0	2	4	0	5	3	5	0	0	11	2	0	0	0	2	17	0	0	2	0	0	0	0	0	0	0	0	0	0	0	0	0
OTU643	0	0	0	7	0	0	0	0	0	0	0	0	0	0	0	0	0	0	0	0	0	0	0	0	0	0	0	0	0	0	0	0	0	0	81	11	0	0	0	0	0	0	0	0	0
OTU644	66	0	0	0	0	2	0	6	0	0	0	0	0	0	0	0	0	0	0	0	0	10	0	7	0	0	0	24	0	8	0	0	0	0	0	0	0	0	0	0	0	9	24	0	0
OTU645	0	0	4	0	1	0	0	4	2	0	4	4	1	0	0	0	2	5	6	3	0	0	3	0	0	0	7	0	0	2	0	0	0	0	2	0	0	0	0	3	0	0	0	0	0
OTU646	0	0	0	0	0	0	0	0	0	0	0	62	0	0	0	0	0	0	0	0	0	0	0	0	0	0	0	0	0	0	0	0	0	0	0	0	0	0	0	0	0	0	0	0	0
OTU647	0	1	0	0	0	0	0	0	0	0	0	0	0	0	0	1	0	30	18	0	0	0	0	4	0	0	0	0	0	0	0	0	0	0	0	0	0	0	0	0	0	0	0	0	0
OTU648	10	0	0	0	0	0	6	0	6	0	0	0	0	0	0	0	55	0	0	0	6	0	1	0	0	0	0	0	5	0	0	0	0	0	0	0	0	0	0	0	0	0	0	0	0
OTU649	12	6	55	0	0	0	0	0	0	0	0	0	0	0	0	0	0	0	0	0	0	0	0	0	0	0	0	0	1	0	0	0	5	0	0	0	0	0	0	0	0	0	2	0	0
OTU650	3	0	0	0	0	0	0	0	0	0	0	0	0	0	3	0	0	0	6	0	0	0	14	1	2	0	0	0	0	0	0	0	0	0	5	0	0	65	0	0	0	0	0	0	0
OTU651	3	0	0	1	7	0	3	11	0	0	12	0	3	0	8	0	0	0	0	10	0	0	0	0	2	5	0	0	0	0	0	0	0	0	0	0	0	1	0	8	0	0	0	5	8
OTU652	3	0	0	2	0	0	0	0	0	0	70	0	0	0	0	0	0	0	0	0	0	0	0	0	0	9	0	0	0	0	0	0	0	0	0	0	0	0	0	0	0	0	0	0	0
OTU653	0	0	0	2	0	3	7	0	0	0	0	0	12	0	7	0	0	0	2	0	4	0	0	0	0	0	0	0	24	1	0	0	0	0	0	0	0	0	0	0	0	0	0	0	0
OTU654	0	0	0	0	0	0	0	0	0	0	0	0	4	0	20	0	0	0	0	0	0	0	16	0	22	1	0	0	3	0	0	0	0	0	0	0	0	0	0	0	0	0	0	2	0
OTU655	0	0	0	0	0	0	0	70	0	0	0	0	0	0	11	0	0	0	0	0	0	0	0	0	0	0	0	0	0	0	0	0	0	0	0	0	0	0	0	0	0	0	0	0	0
OTU656	0	2	7	0	8	4	1	1	0	0	15	2	0	6	6	0	0	1	0	0	0	5	1	0	0	2	0	0	1	0	0	0	0	2	3	0	4	0	0	0	0	0	3	0	0
OTU657	0	0	0	0	0	0	0	0	46	0	0	0	64	0	0	0	0	0	0	0	0	0	0	0	0	0	0	0	0	0	0	0	0	0	0	0	0	0	0	0	0	0	0	0	0
OTU658	0	0	0	0	0	0	0	0	0	5	0	28	57	0	0	0	0	0	0	0	0	0	0	0	0	0	0	7	0	0	0	0	0	0	0	0	0	0	0	0	0	0	0	0	0
OTU659	0	0	0	0	0	21	45	0	0	0	0	0	0	0	0	0	0	0	0	0	0	0	0	0	0	0	0	0	0	0	0	0	0	0	0	0	0	0	0	0	0	0	0	0	0
OTU660	0	0	0	0	0	0	0	31	0	0	0	0	0	0	0	26	0	0	0	0	0	0	11	11	0	0	0	0	0	1	0	0	0	0	0	0	0	0	0	0	0	0	0	0	0
OTU661	0	0	0	0	0	0	0	0	0	0	0	0	0	0	0	0	0	9	0	0	0	0	2	0	0	0	14	0	0	5	0	0	0	0	0	17	0	0	0	0	0	0	0	31	37
OTU662	12	3	3	0	11	9	0	0	0	0	0	0	0	0	6	0	0	5	4	6	0	11	0	0	2	0	2	0	0	6	0	0	0	0	0	9	0	0	0	0	0	0	0	0	0
OTU663	0	10	2	0	0	0	5	0	0	0	0	0	0	0	0	0	0	0	14	5	3	0	5	0	0	0	0	0	0	3	0	0	0	0	4	0	5	0	0	0	0	0	2	0	0
OTU664	0	7	0	0	0	0	1	0	0	0	0	0	12	0	0	0	7	8	0	0	0	9	0	0	0	0	15	6	8	6	0	0	0	0	0	2	3	0	0	0	0	0	0	0	0
OTU665	0	0	0	0	0	0	0	0	20	0	0	0	0	0	0	0	5	0	0	0	0	0	0	0	0	0	0	0	25	0	0	0	0	0	0	0	0	0	0	0	0	0	0	0	0
OTU666	0	0	0	0	0	0	0	0	0	0	0	0	0	0	0	0	63	0	0	0	0	0	0	0	0	0	0	0	0	0	0	0	0	0	0	0	0	0	0	0	0	0	0	0	0
OTU667	0	0	0	0	0	0	0	0	0	0	0	0	0	0	0	0	57	0	0	0	0	0	0	0	0	0	0	0	0	0	0	0	0	0	0	0	0	0	0	0	0	0	0	0	0
OTU668	9	6	0	0	0	16	0	0	0	0	0	0	0	0	12	0	0	0	0	0	0	6	0	0	0	0	0	0	0	3	0	0	0	0	0	0	0	0	0	0	0	0	0	0	14
OTU669	5	0	8	0	0	41	9	0	0	0	0	0	0	0	0	0	2	0	0	0	0	0	0	0	0	0	0	0	0	0	0	0	0	0	0	0	0	0	0	0	0	0	0	0	0
OTU670	0	0	0	1	0	0	0	0	0	0	0	0	0	0	3	3	0	0	0	0	2	7	11	0	10	1	0	8	0	1	0	0	2	0	0	0	0	0	0	0	0	0	0	0	0
OTU671	0	0	0	0	0	0	7	0	0	0	0	0	0	0	0	0	0	5	0	0	0	32	0	2	0	0	0	0	0	0	0	0	0	0	0	0	0	0	0	0	0	0	0	0	0
OTU672	0	2	0	0	0	0	0	62	0	0	0	0	0	0	0	0	0	0	0	0	0	0	0	13	0	0	0	0	0	0	0	0	0	0	0	7	0	0	0	0	0	0	0	0	0
OTU673	0	0	0	0	0	0	0	0	0	0	0	0	0	0	0	4	0	2	10	8	4	5	6	2	0	0	9	0	0	0	0	0	0	0	2	0	3	0	0	0	0	0	0	0	0
OTU674	0	0	0	0	0	0	2	0	0	0	0	1	4	0	5	0	0	0	0	0	0	0	0	0	15	0	0	0	4	0	0	0	5	0	0	2	7	0	0	0	0	0	2	7	11
OTU675	0	3	0	0	0	0	0	0	0	0	0	0	0	0	9	0	0	7	3	18	0	0	0	4	0	0	13	0	0	0	0	4	0	0	0	0	0	0	0	0	0	0	0	0	0
OTU676	0	0	14	0	0	18	14	0	0	0	0	0	4	0	0	0	0	0	0	0	7	0	0	0	0	0	0	0	0	0	0	0	0	0	0	0	0	0	0	0	0	0	0	0	0
OTU677	0	1	4	0	0	22	4	5	5	0	0	0	0	2	0	0	11	0	2	0	0	0	0	2	0	0	0	0	0	0	0	0	0	0	0	0	0	0	0	0	8	0	0	0	0
OTU678	0	0	5	0	28	0	0	0	11	0	0	0	0	0	14	0	0	0	4	0	0	2	0	0	0	0	0	0	0	0	0	0	0	0	0	0	0	0	0	0	0	0	0	0	0
OTU679	8	0	0	0	3	4	0	0	0	0	0	0	0	0	0	0	0	0	0	0	0	0	0	0	0	0	0	0	0	0	0	0	0	0	0	0	0	59	0	0	0	0	0	0	0
OTU680	0	0	0	0	0	0	0	0	0	0	0	0	0	0	0	0	51	0	0	0	0	0	0	0	0	0	0	0	0	0	0	0	0	0	0	0	0	0	0	0	0	0	0	0	0
OTU681	0	0	0	0	0	0	0	0	11	0	0	0	0	0	0	0	0	44	0	0	0	0	0	0	0	0	0	0	0	0	0	14	0	0	0	0	0	0	0	0	0	0	0	0	0
OTU682	0	0	0	0	0	0	0	0	0	0	0	0	0	0	0	0	0	0	4	0	0	0	0	0	0	0	0	0	0	0	0	0	0	7	75	0	0	0	0	0	0	0	4	0	0
OTU683	51	0	0	0	0	0	0	0	5	0	0	0	0	0	0	0	0	0	0	25	0	0	11	0	0	0	0	0	0	0	13	0	0	0	0	0	0	0	0	0	0	0	0	0	0
OTU684	0	0	1	0	12	5	0	0	0	0	0	0	3	0	0	0	0	0	0	0	0	0	0	0	0	0	0	8	0	0	0	7	0	0	0	21	0	0	0	0	0	0	0	14	0
OTU685	0	0	0	0	0	0	2	0	0	0	0	0	0	0	0	1	0	34	0	0	0	2	0	0	0	0	0	0	0	0	0	0	0	0	0	0	0	0	0	0	0	0	0	0	0
OTU686	0	0	0	0	0	0	0	0	0	0	0	0	0	0	0	0	6	0	0	0	0	0	0	0	0	0	12	0	0	0	0	0	0	0	0	0	0	0	0	0	0	0	9	0	98
OTU687	0	0	0	0	0	0	0	0	0	0	0	0	0	0	0	0	0	0	0	0	0	0	0	0	0	0	0	0	41	0	0	0	0	0	0	0	0	0	0	0	0	0	0	0	0
OTU688	1	0	0	0	2	0	0	0	1	2	0	0	3	0	3	3	0	0	6	0	0	0	6	3	0	0	0	1	1	7	0	0	0	0	0	0	0	3	0	0	0	0	0	0	5
OTU689	0	5	0	0	0	0	0	1	0	0	6	3	0	0	0	0	5	13	0	0	0	0	0	0	2	0	4	0	0	0	0	25	3	0	0	0	0	0	0	0	0	0	0	0	0
OTU690	0	0	0	0	0	0	8	8	0	0	0	0	0	0	5	0	0	0	0	3	6	4	0	0	0	0	0	0	0	0	0	0	0	0	9	0	7	4	5	6	0	0	0	0	0
OTU691	47	65	0	0	0	0	0	0	0	0	0	0	0	0	0	0	24	0	0	0	1	0	0	0	0	0	0	0	0	0	9	0	6	0	0	0	0	0	0	0	0	0	0	0	0
OTU692	0	17	0	0	0	0	0	24	0	0	0	0	0	0	0	38	0	0	0	13	17	0	0	0	0	0	0	0	0	0	16	0	0	0	0	0	0	0	0	0	0	0	0	0	0
OTU693	0	0	0	0	0	0	0	0	0	0	0	0	0	0	0	0	50	0	0	0	0	0	0	0	0	0	0	0	0	0	0	0	0	0	0	0	0	0	0	0	0	0	0	0	0
OTU694	0	0	0	0	0	0	0	6	0	2	0	0	0	0	0	0	0	0	0	0	0	0	95	0	27	0	0	0	0	0	0	0	0	0	0	0	0	0	0	0	0	0	0	0	0
OTU695	0	0	0	0	0	0	0	14	0	0	0	0	0	0	0	0	0	0	0	0	0	0	0	47	0	0	0	0	0	0	0	0	0	0	0	0	0	0	0	0	0	0	0	0	0
OTU696	16	2	0	0	0	0	0	0	0	0	0	0	2	0	2	0	25	0	0	0	0	0	0	0	0	0	0	0	0	4	0	0	2	0	0	0	0	0	0	0	3	0	0	0	0
OTU697	3	0	0	0	4	0	0	0	0	0	0	0	0	0	0	0	0	0	0	0	0	0	0	3	0	0	7	0	4	0	0	0	0	11	0	0	0	0	0	0	0	22	10	0	5
OTU698	0	0	0	0	0	0	0	0	0	0	19	3	0	0	0	0	0	0	0	0	0	0	0	0	0	0	20	13	0	0	0	0	0	0	0	0	0	0	0	0	0	0	3	0	0
OTU699	4	0	0	0	0	0	0	0	5	0	0	0	0	0	0	3	0	0	0	0	1	0	0	2	0	2	32	0	5	0	13	3	9	0	7	0	9	8	13	8	0	0	0	6	0
OTU700	0	0	0	0	0	0	0	0	0	0	0	0	0	0	0	0	56	0	0	0	0	0	0	0	0	0	0	0	0	0	0	0	0	0	0	0	0	0	0	0	0	0	0	0	0
OTU701	0	14	38	0	24	0	15	0	0	0	0	0	0	0	0	0	0	10	7	5	43	13	31	0	0	0	0	19	0	0	31	0	0	0	34	6	27	2	0	3	0	0	0	16	0
OTU702	10	10	0	0	3	2	0	0	7	2	0	0	0	7	0	0	0	4	3	1	0	1	0	0	0	0	0	0	0	0	0	6	2	0	0	0	0	0	0	0	0	0	3	0	0
OTU703	0	0	0	0	0	0	0	0	0	0	20	0	58	0	0	0	0	0	0	0	0	0	0	0	0	0	0	0	0	0	0	0	0	0	0	0	0	0	0	0	0	0	0	0	0
OTU704	0	0	0	0	0	0	0	0	4	0	0	0	0	0	0	0	0	4	0	0	0	11	0	0	0	0	0	0	0	33	0	0	0	0	0	0	0	0	0	0	0	0	0	0	0
OTU705	22	0	0	0	0	0	0	0	0	0	0	0	0	0	0	0	0	0	0	0	0	4	0	0	0	0	18	0	0	0	0	0	0	0	0	0	0	0	0	0	0	0	0	0	0
OTU706	1	0	0	0	0	0	0	0	0	0	0	0	0	0	0	0	0	0	0	0	0	0	0	24	0	0	0	1	0	0	0	32	0	0	0	0	0	0	0	0	0	0	0	0	0
OTU707	0	4	0	0	0	0	0	23	0	50	0	0	0	0	0	0	0	0	0	0	0	0	0	0	0	0	0	0	0	0	0	0	0	0	0	0	0	0	0	0	0	0	0	0	0
OTU708	0	0	5	0	2	0	0	3	0	0	0	0	12	0	0	0	0	2	6	4	5	0	6	0	0	0	0	0	0	11	0	3	0	0	0	0	0	0	0	0	0	0	0	0	0
OTU709	0	14	0	4	7	7	0	4	0	0	0	0	0	0	25	0	0	0	0	0	0	0	15	0	6	0	0	0	0	0	12	0	0	0	0	7	0	0	0	0	0	0	0	0	0
OTU710	0	6	0	0	0	0	5	0	0	0	0	0	0	0	0	7	0	1	0	13	2	12	5	12	5	0	25	14	12	13	0	0	0	0	0	0	0	0	0	0	0	0	0	0	16
OTU711	0	0	0	0	14	0	0	0	0	0	0	0	0	0	0	0	0	0	0	35	0	0	0	0	0	0	0	0	0	0	13	0	0	0	0	0	0	0	0	0	0	0	0	0	0
OTU712	13	1	34	0	0	7	0	0	0	0	0	0	0	0	0	9	0	18	0	0	9	31	0	17	32	10	6	7	0	6	0	0	30	4	0	3	7	4	6	69	11	0	0	0	23
OTU713	24	0	0	0	8	0	0	1	12	0	4	0	0	0	0	0	0	0	0	0	0	0	0	0	0	0	0	0	0	0	0	0	0	0	0	0	0	0	0	0	0	0	0	0	0
OTU714	21	58	20	0	29	0	0	0	0	0	0	0	0	0	0	0	0	0	0	0	0	0	0	0	0	0	0	0	0	0	0	0	0	0	0	0	0	0	0	0	0	0	0	0	0
OTU715	0	0	0	0	0	12	0	3	0	0	0	0	0	0	0	0	0	0	0	0	4	3	14	0	0	1	0	34	0	0	0	0	0	0	0	3	0	3	0	5	0	0	0	0	7
OTU716	6	5	0	0	13	11	8	0	5	0	1	0	0	0	0	0	1	0	0	0	0	0	2	0	0	0	0	0	0	0	0	0	0	0	0	0	0	0	0	0	0	0	11	0	0
OTU717	0	0	0	0	0	0	0	0	0	1	0	8	6	0	0	0	2	0	5	0	0	2	6	0	0	0	0	0	0	2	0	8	0	0	0	0	0	0	0	0	0	3	3	3	7
OTU718	1	0	2	0	0	10	1	8	0	10	0	9	3	0	0	0	0	0	0	0	5	0	0	0	58	0	0	0	0	0	0	0	0	0	0	0	2	5	0	0	0	0	0	3	0
OTU719	0	0	0	0	0	0	0	0	0	0	0	0	0	0	0	0	4	0	0	1	0	0	0	32	0	0	0	0	0	0	0	32	0	0	0	0	0	0	0	0	0	0	0	0	0
OTU720	0	4	0	0	17	0	0	0	0	0	0	0	0	0	0	6	0	0	0	4	0	0	0	0	4	0	0	0	0	0	35	0	0	0	0	0	0	0	0	0	0	0	0	0	0
OTU721	4	0	0	0	0	0	0	0	0	0	0	1	0	0	6	0	15	0	7	4	0	0	11	0	0	0	0	0	0	0	0	0	0	0	0	0	0	0	0	0	0	0	0	0	0
OTU722	0	0	0	0	0	0	0	0	0	0	8	0	4	0	0	0	1	1	0	0	0	11	3	0	0	0	6	0	1	4	0	4	0	0	0	0	0	0	3	0	0	0	0	3	0
OTU723	0	0	9	1	3	0	0	0	0	0	0	0	0	0	0	0	0	0	0	1	3	0	0	0	0	0	5	0	0	0	0	0	0	0	0	0	0	4	0	6	0	4	22	4	0
OTU724	0	0	0	0	0	0	51	0	0	0	0	0	0	0	0	0	0	0	0	0	0	0	0	0	0	0	0	0	0	0	0	0	0	0	0	0	0	0	0	0	0	0	0	0	0
OTU725	0	0	0	0	0	0	0	0	0	0	0	0	0	0	0	0	0	35	0	0	0	0	0	0	0	0	0	0	0	0	0	0	0	0	0	0	0	0	0	0	0	0	0	0	0
OTU726	0	0	0	0	0	0	0	0	0	0	0	0	0	0	0	0	0	5	0	9	0	0	0	8	0	0	0	0	4	0	0	0	0	0	4	0	0	44	0	0	0	0	0	0	0
OTU727	0	0	0	2	0	0	0	0	0	0	0	28	0	0	0	0	0	13	0	0	3	6	0	0	0	0	0	0	0	0	0	0	0	0	0	0	0	0	0	0	0	0	0	0	0
OTU728	0	0	0	0	3	0	0	0	0	0	0	4	3	0	0	0	0	0	30	0	0	0	0	0	0	0	0	0	0	0	0	0	4	0	0	0	0	0	0	0	0	0	0	0	0
OTU729	0	0	0	0	0	0	0	0	0	0	0	0	0	0	0	2	12	0	6	0	0	0	0	0	0	0	0	0	0	9	0	0	0	0	0	0	0	0	0	0	0	0	9	0	2
OTU730	0	0	0	0	0	0	0	0	0	0	0	0	0	0	0	0	0	0	0	0	4	0	0	0	0	0	0	0	3	29	0	63	0	0	0	0	0	0	0	0	0	0	0	20	0
OTU731	12	2	0	3	0	3	24	1	3	0	0	0	0	0	0	0	0	0	0	0	0	0	0	0	0	0	0	0	0	0	0	0	0	3	0	0	0	0	0	0	0	0	0	0	0
OTU732	2	0	3	0	2	4	0	0	0	0	0	0	3	0	0	0	3	4	5	0	0	2	7	0	0	0	0	0	0	8	0	0	0	0	0	0	0	0	0	0	0	0	2	0	2
OTU733	0	0	13	2	0	0	0	9	0	0	0	4	3	0	0	0	0	0	4	1	0	2	0	0	0	0	0	0	2	3	0	5	0	0	0	0	0	0	0	0	3	0	0	0	0
OTU734	0	0	0	0	2	0	0	0	0	0	10	0	0	0	6	0	0	0	0	0	0	0	9	0	45	0	0	0	8	0	0	0	0	0	0	0	0	0	0	0	0	0	0	2	5
OTU735	0	5	12	0	14	38	29	0	0	0	7	0	0	0	0	0	5	0	0	4	5	2	0	6	0	8	0	6	27	6	23	44	0	0	0	0	0	2	0	0	3	0	0	0	19
OTU736	0	0	0	0	0	0	0	0	0	0	0	0	0	0	0	0	0	44	0	0	0	0	0	0	0	0	0	0	0	0	0	0	0	0	0	0	0	0	0	0	0	0	0	0	0
OTU737	0	0	0	0	0	0	0	0	46	0	0	0	0	0	0	0	0	0	0	0	0	0	0	0	0	0	0	5	0	0	0	0	0	0	0	0	0	0	0	0	0	0	0	0	0
OTU738	0	0	0	0	0	0	0	0	0	0	0	0	0	0	0	0	84	2	0	0	0	0	0	0	0	0	0	0	0	0	0	0	0	0	0	0	0	0	0	0	0	0	0	0	0
OTU739	0	0	0	0	0	0	0	0	0	0	0	0	0	0	0	0	5	0	0	0	0	0	0	0	0	0	0	0	0	0	14	10	10	0	4	7	10	0	0	0	0	7	8	5	0
OTU740	9	0	0	0	5	0	0	0	0	0	0	1	0	0	0	0	0	0	0	0	0	10	2	0	7	0	4	4	0	3	0	0	0	0	0	0	0	0	0	0	0	0	0	0	2
OTU741	2	0	0	10	5	0	0	0	0	0	0	0	5	0	0	3	0	0	2	0	0	0	0	0	26	0	0	4	0	0	1	0	0	0	0	0	0	0	0	0	0	0	0	0	0
OTU742	0	3	0	0	0	0	0	2	0	0	5	0	0	0	2	0	0	3	6	12	0	0	0	2	0	0	8	0	0	3	0	0	0	0	0	0	0	0	0	0	0	0	0	0	0
OTU743	0	0	0	0	0	0	0	6	0	0	3	0	0	0	0	0	0	0	0	0	0	0	0	0	16	0	4	0	0	3	0	0	0	3	0	0	0	0	0	0	0	0	0	2	2
OTU744	0	0	0	0	0	0	0	0	0	0	0	0	0	0	0	0	0	0	0	0	0	0	0	0	0	0	0	0	0	0	0	86	48	0	0	0	7	0	0	0	0	0	0	0	0
OTU745	0	0	0	0	20	0	24	0	5	5	50	0	4	3	13	0	0	0	6	0	0	0	13	0	0	6	0	23	10	0	31	2	0	0	9	0	0	0	0	0	0	0	0	14	0
OTU746	2	2	0	0	0	0	0	0	0	0	1	0	5	0	0	0	0	8	15	0	0	9	0	0	0	0	0	0	0	0	0	0	0	0	0	4	0	0	0	0	2	0	0	0	0
OTU747	0	0	0	0	0	0	0	0	0	0	0	0	0	0	0	0	2	0	11	0	0	15	0	0	0	0	11	0	0	0	0	0	0	0	0	0	0	0	0	0	0	0	0	0	0
OTU748	0	3	16	0	0	4	5	3	10	3	0	0	0	0	0	0	0	0	0	3	0	0	0	2	0	0	0	0	0	0	0	0	0	0	0	0	0	0	0	1	0	0	0	0	0
OTU749	0	0	0	0	0	0	0	0	0	0	52	0	22	0	0	0	0	0	0	0	0	0	0	0	0	0	0	0	0	0	0	0	0	0	0	0	0	0	0	0	0	0	0	0	0
OTU750	0	0	0	0	0	0	0	0	0	0	14	12	14	0	0	0	0	0	0	0	0	0	0	0	0	0	0	3	0	2	0	0	0	0	0	0	0	0	0	0	0	0	0	0	0
OTU751	4	0	0	0	0	0	0	0	0	0	0	0	0	0	0	0	0	0	36	0	1	0	3	0	0	0	0	0	0	0	0	0	0	0	0	0	0	0	0	0	0	0	0	0	0
OTU752	0	0	2	2	0	0	0	4	0	0	0	6	0	0	0	0	7	8	5	0	0	3	3	0	2	0	0	0	0	0	5	0	0	0	0	0	0	0	0	0	0	0	0	0	0
OTU753	0	0	0	0	0	0	0	0	0	0	2	0	81	0	0	0	0	0	0	0	0	0	0	0	0	0	0	0	0	0	0	0	0	0	0	0	0	0	0	0	0	0	0	0	0
OTU754	0	0	0	1	0	0	0	0	0	0	0	0	4	0	0	0	0	13	3	0	0	12	2	0	0	0	0	0	0	0	0	0	0	0	0	10	0	0	0	2	0	0	4	0	0
OTU755	2	2	1	0	3	0	0	4	0	0	0	4	0	0	9	0	0	18	2	0	14	20	0	0	0	6	0	5	2	10	8	0	0	0	0	1	0	0	0	0	0	0	3	0	0
OTU756	0	1	0	0	0	0	0	0	0	0	4	0	0	0	0	4	0	0	0	4	0	0	14	0	0	41	0	0	0	0	0	0	0	4	0	0	0	0	0	0	0	0	0	0	0
OTU757	0	0	0	0	0	0	0	0	0	0	0	0	0	0	0	0	0	0	0	0	0	0	0	0	8	0	0	0	0	0	0	0	0	0	0	0	0	0	0	27	0	0	0	0	66
OTU758	12	0	0	1	0	0	4	0	0	0	0	0	1	0	5	1	0	0	0	3	4	4	0	0	0	5	10	3	0	19	0	5	0	0	0	0	0	0	0	0	0	0	2	2	0
OTU759	7	0	0	0	1	0	0	0	0	0	0	7	0	0	0	0	0	0	0	24	0	0	0	0	2	0	0	0	0	1	0	0	0	0	0	0	0	0	0	0	1	0	0	0	0
OTU760	0	0	0	0	0	0	0	0	0	0	0	0	0	0	0	0	48	0	0	0	0	0	0	0	0	0	0	0	0	0	0	0	0	0	0	0	0	0	0	0	0	0	0	0	0
OTU761	3	0	11	0	0	0	0	0	0	0	0	0	9	0	0	0	1	1	0	1	0	9	0	0	0	0	0	0	0	1	0	6	3	3	0	0	0	0	0	0	0	0	2	0	0
OTU762	0	0	0	0	0	0	0	0	0	0	0	0	0	0	0	4	0	11	3	4	0	12	0	0	0	0	0	0	0	3	0	0	0	0	2	0	0	0	0	0	0	0	0	0	0
OTU763	0	0	0	0	0	0	0	0	0	0	0	0	0	0	0	0	0	0	0	0	2	0	7	3	22	0	0	0	0	0	0	0	0	0	0	0	0	0	0	0	0	0	0	0	11
OTU764	0	0	0	0	0	0	0	0	0	0	0	0	0	0	0	0	0	0	0	0	0	0	0	0	0	33	0	0	0	8	0	0	0	0	0	0	0	0	0	0	0	0	0	0	0
OTU765	0	0	0	0	0	0	0	0	0	0	0	0	0	0	0	0	0	0	0	0	0	0	0	0	0	0	0	0	36	0	0	0	0	0	0	0	0	0	0	0	0	0	0	0	0
OTU766	0	0	0	0	0	0	0	0	0	0	0	0	0	0	0	0	0	0	0	0	0	0	0	8	0	0	0	0	9	0	0	0	5	7	12	0	0	0	0	0	3	22	0	17	0
OTU767	0	0	0	0	0	0	0	50	0	6	0	0	0	0	0	0	0	0	0	0	0	37	12	7	17	0	0	0	0	0	0	0	0	0	0	0	0	10	4	0	2	0	0	0	0
OTU768	0	0	0	0	0	0	0	3	0	0	0	0	9	0	9	0	0	16	0	17	0	0	0	1	0	0	0	0	3	0	0	0	0	0	0	0	0	0	0	0	0	0	0	0	0
OTU769	0	0	0	0	0	1	4	0	0	0	0	0	0	0	0	0	0	0	0	0	8	5	17	4	0	0	0	0	0	0	0	0	0	0	0	0	0	0	0	0	0	0	0	0	0
OTU770	0	0	0	0	0	0	0	0	0	0	0	0	0	0	0	0	6	0	0	0	13	0	1	0	0	0	0	8	6	0	0	0	0	0	0	0	0	0	0	0	0	0	0	0	0
OTU771	0	0	0	0	0	0	0	0	0	0	0	0	0	0	0	0	0	0	35	2	0	0	0	0	0	0	0	0	0	0	0	0	0	0	9	0	0	0	0	0	0	0	2	0	0
OTU772	49	3	12	0	7	8	0	0	0	0	0	0	0	0	0	0	0	0	0	0	0	0	0	0	6	0	0	0	0	2	0	0	0	0	0	0	0	0	0	0	0	0	0	0	0
OTU773	33	2	0	0	4	0	7	0	0	4	0	0	0	0	3	0	0	0	0	0	1	0	0	0	0	3	0	0	0	0	0	0	0	0	0	0	0	0	0	0	0	0	0	0	4
OTU774	0	0	0	0	6	0	0	3	0	0	0	0	21	0	0	0	16	0	0	0	2	0	0	0	0	0	0	0	0	0	0	0	0	0	0	0	0	0	4	0	0	0	0	0	0
OTU775	2	7	16	0	1	17	30	0	0	7	0	0	11	0	6	0	5	0	0	0	0	0	0	0	2	0	0	0	0	0	0	9	0	0	0	0	0	0	0	0	0	0	0	0	0
OTU776	0	0	0	0	0	0	9	0	0	0	0	0	0	0	0	0	0	0	0	0	0	29	0	0	0	0	0	0	0	0	0	0	0	0	0	0	0	0	0	0	0	0	0	0	0
OTU777	0	0	0	0	0	0	0	0	0	0	0	0	0	0	0	0	50	0	0	0	0	0	0	0	0	0	0	0	0	0	0	0	0	0	0	0	0	0	0	0	0	0	0	0	0
OTU778	32	2	0	6	4	0	0	0	0	1	0	0	0	0	0	0	0	15	0	0	0	0	24	0	0	0	0	0	0	0	0	7	3	1	12	0	0	0	0	0	0	0	0	0	2
OTU779	0	0	0	0	4	0	0	0	0	0	0	0	6	0	0	0	0	0	0	0	0	0	44	0	12	0	0	0	0	0	0	0	0	0	0	0	0	0	0	0	0	0	0	0	0
OTU780	1	0	0	0	0	0	0	0	0	0	0	0	0	0	0	0	0	0	0	0	0	0	5	0	0	0	0	0	0	0	0	0	0	0	0	0	0	0	0	0	0	0	0	11	62
OTU781	4	0	7	2	0	0	0	0	0	0	0	0	2	0	15	0	0	0	0	0	0	0	0	0	2	0	0	0	11	5	0	15	10	0	0	0	0	1	0	0	0	0	0	0	0
OTU782	0	0	0	0	0	0	0	0	0	0	0	0	52	0	0	0	0	0	0	16	0	0	0	0	0	0	0	0	0	0	0	0	0	0	0	0	0	0	0	0	0	0	0	0	0
OTU783	0	0	43	0	0	0	0	0	0	0	0	0	0	0	0	0	0	25	10	0	0	10	0	0	0	0	0	0	0	0	0	0	9	3	7	0	0	0	0	0	0	0	0	0	0
OTU784	0	0	0	0	0	0	0	0	0	0	0	0	0	0	0	0	2	0	0	0	0	0	0	1	0	0	31	0	0	0	0	0	0	0	0	0	0	0	0	0	0	0	0	0	0
OTU785	0	0	0	0	0	0	0	0	8	0	0	0	0	0	0	0	0	0	0	0	0	0	31	0	0	0	0	0	0	0	0	0	0	0	0	0	0	0	0	0	0	0	0	0	0
OTU786	41	51	4	0	17	0	17	0	50	4	11	0	0	0	0	0	0	0	0	0	0	0	3	0	0	0	0	0	0	0	0	0	0	4	10	8	8	5	0	0	0	0	0	0	0
OTU787	24	10	17	0	10	0	0	0	9	3	0	1	0	0	0	0	0	0	3	6	0	5	0	0	0	0	0	0	0	0	0	5	0	4	0	3	0	0	0	0	0	0	0	0	3
OTU788	1	0	0	0	2	1	0	0	0	0	0	0	0	0	0	0	12	0	0	0	0	0	0	0	0	0	0	0	0	0	3	0	4	0	9	6	3	0	0	0	3	3	4	0	5
OTU789	3	0	0	0	0	0	0	0	0	0	0	0	0	0	0	0	61	0	4	0	0	0	0	0	0	0	0	0	0	0	0	0	0	0	0	0	0	0	0	0	0	0	0	0	0
OTU790	0	0	6	2	3	0	3	0	0	3	0	0	0	0	21	0	0	0	0	0	0	2	6	0	0	0	0	0	0	1	0	0	0	0	0	0	0	0	0	0	0	0	0	0	0
OTU791	0	0	0	0	0	0	14	0	0	0	0	0	0	0	0	0	0	0	21	9	0	0	8	0	0	0	0	0	0	4	19	0	0	0	0	0	0	0	5	3	0	0	0	0	0
OTU792	0	0	0	4	9	0	1	0	0	0	0	0	0	0	0	0	0	4	18	2	0	0	6	0	0	0	0	0	0	2	0	0	0	0	0	4	0	2	0	0	0	0	0	0	0
OTU793	0	0	0	0	0	0	0	0	53	2	0	0	14	0	0	0	0	0	0	0	0	0	0	0	0	0	0	0	0	0	0	0	16	0	0	0	0	0	0	0	0	0	0	0	0
OTU794	0	0	0	0	0	0	0	0	0	0	0	0	11	0	5	0	8	0	0	0	0	0	0	0	0	4	0	0	44	22	0	0	0	0	0	0	6	0	0	0	0	0	0	0	12
OTU795	5	14	0	0	2	8	8	0	0	0	0	0	0	11	0	0	0	5	20	0	0	0	0	0	10	0	0	2	0	0	0	0	0	23	8	0	0	0	0	0	27	0	0	0	0
OTU796	13	0	0	0	2	3	6	3	5	0	0	0	0	0	0	0	0	0	0	0	0	7	2	0	0	0	0	0	0	0	0	3	0	0	0	0	0	0	0	0	0	0	0	0	0
OTU797	14	0	0	1	0	0	0	1	0	0	0	0	0	2	0	0	2	0	2	1	0	0	0	0	0	0	0	0	0	0	0	0	0	0	0	0	0	0	0	0	0	0	0	2	19
OTU798	2	0	0	0	0	0	3	0	0	0	0	0	0	0	0	0	0	10	0	3	5	4	2	0	6	0	0	2	0	0	0	0	0	0	0	0	0	0	0	0	0	0	0	0	0
OTU799	0	0	0	0	0	0	0	0	0	0	12	0	0	0	0	0	0	0	0	0	0	0	3	0	3	0	0	0	0	14	0	0	0	0	0	0	0	0	0	0	0	0	0	0	0
OTU800	0	0	0	0	0	0	0	0	0	0	0	17	0	0	0	0	0	0	0	0	20	0	0	0	0	0	0	0	0	0	0	0	0	0	0	0	0	0	0	0	0	0	0	0	0
OTU801	0	0	0	0	0	8	0	0	0	0	0	9	3	0	5	0	0	0	0	3	0	0	0	0	0	0	10	0	0	0	0	0	0	0	0	0	0	0	0	0	0	0	0	0	0
OTU802	0	0	0	0	0	0	0	0	7	0	0	0	0	37	0	0	0	0	3	0	0	0	0	0	6	0	0	0	0	0	0	0	0	0	0	0	0	0	0	0	0	0	0	0	0
OTU803	0	0	44	0	0	0	0	0	0	0	0	3	0	0	13	0	0	0	0	0	0	0	0	0	0	0	0	0	0	0	0	0	0	0	0	0	0	0	0	0	0	0	0	0	0
OTU804	3	0	0	1	0	0	0	2	6	1	4	2	0	0	0	0	0	0	0	0	0	4	13	3	9	1	7	3	0	1	0	0	0	0	0	0	0	4	0	11	0	0	0	0	7
OTU805	0	0	0	0	0	0	0	0	0	0	0	0	0	0	0	0	0	0	0	0	12	9	0	0	29	0	0	0	0	0	0	0	0	0	0	0	0	30	0	0	0	0	0	0	51
OTU806	0	0	0	0	0	0	0	0	0	0	0	0	0	0	0	0	0	0	0	0	0	11	0	0	0	18	0	0	0	6	0	0	3	0	0	0	0	0	0	0	0	0	0	0	0
OTU807	0	0	0	0	0	0	0	0	0	0	0	0	0	0	0	0	43	0	0	0	0	0	0	0	0	0	0	0	0	0	0	0	0	0	0	0	0	0	0	0	0	0	0	0	0
OTU808	0	0	0	0	0	0	0	0	0	0	0	0	0	0	0	0	0	0	0	0	0	0	32	0	0	0	0	0	0	0	0	0	0	0	0	0	0	0	0	0	0	0	0	0	0
OTU809	24	0	10	0	0	0	0	0	0	0	0	1	0	0	14	0	0	0	12	0	0	0	0	0	0	0	0	0	0	0	0	0	0	0	0	0	0	0	0	0	8	0	0	0	0
OTU810	0	0	0	0	0	3	0	0	0	1	0	0	0	0	0	0	3	8	0	0	0	5	2	0	4	0	0	0	0	0	0	5	7	0	0	0	0	0	0	0	0	0	0	0	0
OTU811	0	0	0	0	0	0	0	0	10	0	10	4	0	0	0	0	0	7	2	0	0	0	0	0	6	0	0	8	0	20	0	0	0	0	0	0	0	0	0	0	0	0	0	0	0
OTU812	0	0	1	0	0	2	0	0	2	0	0	0	4	0	0	0	0	0	0	1	2	0	8	0	4	0	0	0	0	1	0	0	0	2	0	0	0	1	0	3	0	0	3	0	5
OTU813	0	0	0	0	0	0	0	0	5	0	0	0	0	0	7	0	0	2	0	0	0	0	0	0	2	0	0	0	6	0	0	0	0	0	0	0	0	8	0	0	0	0	0	14	0
OTU814	0	2	0	0	0	0	0	0	0	0	0	0	0	0	0	0	19	0	3	11	0	0	0	4	0	0	6	0	0	0	0	0	0	0	2	0	0	0	0	0	0	0	0	0	0
OTU815	8	0	0	0	2	0	0	6	47	2	0	0	1	0	19	2	0	0	0	0	0	0	0	0	0	0	0	0	0	0	0	0	0	0	0	0	0	0	0	0	0	0	1	0	2
OTU816	0	0	0	0	0	0	0	0	0	0	0	0	0	0	0	0	0	11	0	0	0	7	0	0	0	0	0	0	0	14	0	0	0	0	0	0	0	0	0	0	3	0	0	0	6
OTU817	11	0	0	0	0	0	0	0	0	0	0	0	0	0	0	3	0	0	4	0	1	4	10	0	0	0	0	2	5	0	0	0	0	0	0	0	0	1	3	0	0	0	0	0	0
OTU818	0	29	0	0	5	0	0	0	45	0	0	0	0	0	0	0	0	0	0	0	0	7	0	0	0	0	0	0	0	0	0	0	0	0	0	0	0	0	0	0	0	0	0	0	0
OTU819	0	0	0	0	0	0	0	0	0	0	0	0	0	0	0	0	0	0	0	38	0	0	0	0	0	0	0	0	0	2	0	0	0	0	0	0	0	0	0	0	0	0	0	0	0
OTU820	0	0	0	0	0	0	0	0	0	0	0	0	0	0	0	0	2	0	0	0	0	0	0	0	0	0	0	0	0	0	0	0	0	0	0	0	0	0	0	0	0	0	0	0	98
OTU821	4	0	0	0	1	2	0	0	0	0	2	0	0	0	0	0	0	3	4	2	2	12	3	2	1	0	0	0	0	7	2	0	0	0	0	0	5	0	0	0	0	0	0	3	0
OTU822	0	12	0	2	14	0	7	2	0	3	0	0	0	0	0	0	0	0	0	0	0	0	0	0	0	0	0	0	0	0	0	0	0	0	0	0	0	0	4	0	5	0	0	0	0
OTU823	0	0	0	0	0	0	13	0	0	0	0	2	0	0	0	0	0	8	1	0	0	0	0	0	5	0	0	0	6	0	14	0	17	0	0	7	0	0	0	8	0	0	0	0	4
OTU824	0	0	0	0	0	0	0	0	0	0	19	2	9	0	42	0	0	0	0	0	0	0	0	0	0	10	0	0	8	0	0	0	0	0	0	0	0	0	0	0	23	0	40	16	0
OTU825	0	0	0	0	0	36	4	1	0	0	0	0	0	0	0	0	0	0	0	2	0	0	0	0	0	0	1	0	0	0	2	0	0	0	0	0	0	0	0	0	0	0	4	0	0
OTU826	0	0	0	0	0	0	0	0	33	0	0	0	0	0	0	0	7	0	0	0	0	0	0	0	12	0	0	0	0	9	0	0	0	0	0	0	0	0	0	0	0	0	0	0	0
OTU827	0	5	4	0	0	0	0	16	0	0	0	3	0	0	0	1	0	0	0	0	3	0	0	8	52	2	0	0	0	0	0	0	0	0	0	0	0	0	3	0	0	0	0	0	0
OTU828	0	0	0	0	0	0	0	0	0	0	0	0	0	0	0	0	44	0	0	0	0	29	5	0	0	0	0	0	0	0	0	0	0	0	0	0	0	0	0	0	0	0	0	0	0
OTU829	1	4	0	0	0	0	0	0	0	0	0	21	0	0	0	0	0	0	0	0	0	0	0	0	0	0	0	0	0	7	0	0	0	0	0	0	0	0	0	2	0	4	8	0	0
OTU830	0	0	0	0	0	0	0	0	0	0	0	0	0	0	0	5	0	0	0	8	16	0	0	0	0	0	0	0	0	0	0	0	0	0	0	0	0	0	0	0	0	0	0	0	0
OTU831	3	0	0	0	0	0	0	0	0	0	0	0	0	0	0	0	0	6	24	1	0	0	0	0	3	0	6	0	0	0	0	0	0	0	0	0	0	9	0	0	0	0	0	0	0
OTU832	7	0	6	0	0	0	16	0	15	0	0	0	0	0	0	0	0	0	0	37	31	0	0	0	0	0	0	0	0	0	4	0	0	0	0	0	0	0	0	0	0	0	0	0	0
OTU833	0	0	0	0	0	0	0	0	0	0	0	0	0	0	1	0	0	0	0	0	0	0	0	16	0	0	0	0	0	0	0	0	0	0	22	0	0	4	0	0	0	0	0	0	0
OTU834	6	0	0	0	0	0	0	0	0	0	0	0	0	0	0	1	0	4	0	16	0	0	0	0	0	0	0	0	0	0	0	0	0	0	0	0	0	0	0	0	0	0	0	0	0
OTU835	6	9	7	0	41	0	0	0	0	0	47	0	9	0	0	19	0	0	0	11	8	5	19	0	0	9	0	0	5	0	0	0	0	0	0	0	0	0	0	0	0	0	0	0	0
OTU836	0	0	0	0	22	6	0	0	0	0	0	0	8	0	11	0	0	0	0	0	0	0	0	0	0	0	0	0	0	0	0	0	7	0	0	0	0	0	0	0	0	0	0	0	0
OTU837	0	3	0	0	0	0	0	0	0	0	0	0	0	0	0	0	8	0	6	3	0	3	4	0	2	0	0	0	0	3	0	0	0	0	0	0	0	0	0	0	0	0	0	0	0
OTU838	0	0	0	0	1	0	0	0	46	0	0	0	0	0	0	0	0	0	1	0	0	0	0	0	0	0	0	0	0	0	0	0	0	0	0	0	0	0	0	3	0	0	0	0	0
OTU839	0	0	0	1	0	0	0	36	0	0	0	0	0	0	0	0	0	0	12	0	0	0	0	15	0	0	0	0	0	0	0	0	11	0	0	0	2	0	4	0	0	0	0	0	0
OTU840	0	14	0	0	0	0	0	0	49	0	0	0	0	0	0	1	0	0	0	0	0	0	0	0	0	0	0	0	0	0	4	0	0	0	0	0	0	0	0	0	0	0	0	0	0
OTU841	0	0	0	0	0	0	0	0	0	0	0	0	0	0	0	0	0	33	0	0	0	0	0	0	0	0	0	0	0	0	0	0	0	0	0	0	0	0	0	0	0	0	0	0	0
OTU842	0	0	0	0	0	0	0	0	0	0	0	0	0	3	2	0	0	0	0	0	0	12	0	0	0	9	0	1	0	0	4	0	0	0	0	0	0	0	0	0	0	0	3	5	0
OTU843	0	14	0	8	12	5	0	10	0	0	0	0	0	0	27	5	0	0	0	0	0	0	3	7	3	0	0	0	0	0	7	0	0	0	0	15	0	0	0	0	3	0	0	0	0
OTU844	0	0	0	0	0	4	0	0	48	0	0	0	0	0	0	0	0	0	0	0	0	7	0	0	0	0	0	0	0	0	0	0	0	0	0	0	0	0	0	0	0	0	0	0	0
OTU845	0	0	0	0	0	0	0	0	0	0	0	0	0	0	0	1	36	0	0	0	0	0	0	0	0	0	0	0	0	0	0	0	0	0	0	0	0	0	0	0	0	0	0	0	0
OTU846	0	0	0	0	0	0	0	0	0	0	0	0	0	0	0	0	0	0	0	0	0	0	0	0	0	0	0	0	0	0	0	0	18	0	0	0	0	0	0	0	0	0	0	7	30
OTU847	6	16	0	0	0	2	0	0	0	0	0	0	0	0	0	15	0	0	0	0	0	0	0	0	0	0	0	0	0	0	0	0	0	0	0	0	0	0	2	0	0	0	0	0	0
OTU848	0	0	0	0	0	0	0	0	0	0	0	0	45	0	0	0	0	0	0	0	0	0	1	0	0	0	6	0	0	0	0	0	0	0	0	0	0	0	0	0	0	0	0	0	0
OTU849	0	0	0	0	0	2	0	0	0	0	0	0	16	2	11	0	0	4	0	0	3	6	3	3	0	0	3	0	0	0	0	0	0	0	5	0	0	2	0	2	0	0	0	0	8
OTU850	0	0	1	1	0	0	0	0	3	0	0	0	0	1	0	0	0	4	6	0	0	0	0	0	0	0	0	0	0	0	0	0	0	26	1	0	0	2	0	0	0	0	0	0	0
OTU851	0	0	0	0	0	44	0	0	0	7	0	0	0	8	14	0	0	0	0	0	0	0	5	0	9	6	0	0	4	4	0	0	0	0	0	0	0	4	0	0	0	0	0	0	0
OTU852	0	0	0	0	0	0	0	0	0	0	0	0	0	0	0	0	0	0	0	0	0	30	0	0	0	0	0	0	0	0	0	0	0	0	0	0	3	0	38	0	0	0	0	0	0
OTU853	0	0	0	0	0	0	0	0	0	0	0	0	0	0	0	0	0	0	0	0	0	31	3	0	0	0	0	0	0	0	0	0	0	0	0	0	0	0	0	0	0	0	0	0	0
OTU854	4	1	0	0	0	6	0	0	5	3	0	0	6	0	2	0	0	1	6	13	3	6	3	0	6	0	0	3	0	0	0	3	0	0	0	0	0	0	0	0	0	0	4	0	0
OTU855	1	0	0	0	0	0	0	0	0	0	2	0	6	0	0	0	8	0	0	3	0	0	10	2	0	0	0	0	0	0	0	0	0	0	0	0	0	0	0	0	0	0	2	0	0
OTU856	0	0	0	0	0	11	0	2	0	0	0	0	0	0	4	0	3	0	0	0	0	0	0	1	0	0	0	0	3	4	0	0	0	0	0	0	7	0	0	0	0	0	0	0	0
OTU857	0	1	0	0	0	0	0	38	0	0	0	0	0	0	0	0	0	0	0	0	0	0	0	0	0	0	0	0	0	0	0	0	0	0	0	0	0	0	0	0	0	0	0	0	0
OTU858	0	2	0	0	0	0	0	1	0	0	0	0	0	0	0	0	5	0	7	7	4	2	0	1	0	0	0	0	0	1	3	0	0	0	0	0	0	0	0	0	0	0	0	0	0
OTU859	0	0	0	0	0	138	34	0	0	0	0	0	0	0	0	0	0	0	0	0	23	0	0	0	0	0	0	0	0	0	0	0	0	0	0	0	0	0	0	0	0	0	0	0	3
OTU860	0	0	0	0	0	9	0	8	0	0	0	0	0	0	0	0	3	1	10	1	0	3	2	0	0	0	0	0	0	0	0	0	0	0	0	0	0	0	0	0	0	0	0	3	0
OTU861	0	0	0	0	0	17	0	23	45	0	23	0	0	3	30	0	0	0	0	0	0	0	0	5	0	7	1	4	0	3	0	0	0	0	0	0	0	0	3	0	0	0	4	0	0
OTU862	0	0	0	0	0	0	0	0	0	0	0	0	0	0	0	0	0	0	0	0	28	0	0	3	0	0	0	0	0	0	0	0	0	0	0	0	0	0	0	0	0	0	0	0	0
OTU863	12	8	0	0	0	0	2	9	0	0	0	0	0	0	0	0	0	0	0	0	0	0	0	5	0	0	0	0	0	0	0	0	0	0	0	6	0	0	0	4	0	0	0	0	0
OTU864	0	0	0	0	4	10	4	0	0	0	0	5	16	0	5	0	0	0	2	0	0	2	0	0	3	0	0	24	0	3	0	0	0	0	0	0	0	0	0	0	0	0	0	0	0
OTU865	0	0	0	0	0	0	2	0	4	0	0	0	0	0	2	11	0	0	9	0	0	9	7	6	0	0	0	0	0	0	0	0	0	0	3	0	0	0	0	0	0	0	0	0	7
OTU866	0	5	0	0	0	3	22	0	0	0	0	0	0	0	0	0	0	0	0	1	0	0	2	0	2	0	0	3	0	0	0	0	0	0	0	0	0	0	0	0	0	0	0	0	0
OTU867	0	0	0	0	0	0	0	2	0	0	0	0	0	0	0	0	33	0	0	0	0	0	0	0	0	0	0	0	0	0	0	0	0	0	0	0	0	0	0	0	0	0	0	0	0
OTU868	0	0	0	0	0	0	0	0	0	0	0	0	0	0	0	0	0	2	0	0	0	0	22	0	2	0	0	0	0	0	0	0	0	0	0	0	0	0	0	0	0	0	0	0	0
OTU869	0	0	3	0	0	0	0	0	0	0	0	0	0	0	0	0	0	0	9	7	0	10	0	5	0	0	6	0	0	4	0	0	0	0	20	0	0	0	0	0	0	0	0	0	0
OTU870	0	0	0	0	0	0	0	0	0	0	0	0	0	0	0	0	36	0	0	0	0	0	0	0	0	0	0	0	0	0	0	0	0	0	0	0	0	0	0	0	0	0	0	0	0
OTU871	0	0	0	0	0	0	0	0	0	0	0	0	1	2	0	0	0	11	0	0	0	0	0	0	4	2	0	0	0	6	0	0	0	0	0	0	0	0	0	2	0	0	3	3	4
OTU872	0	0	0	0	0	13	6	15	6	0	0	0	4	3	0	34	0	0	0	0	1	0	0	1	0	0	3	6	6	0	0	0	0	0	0	0	0	0	3	0	0	0	0	0	0
OTU873	0	0	0	0	0	0	0	0	0	0	0	0	0	0	0	0	0	0	0	0	0	0	0	0	0	0	0	23	0	0	0	0	0	0	0	0	0	0	0	0	0	0	0	0	0
OTU874	0	0	0	0	0	0	0	0	0	0	0	0	0	0	0	0	41	0	0	0	0	0	0	0	0	0	0	0	0	0	0	0	0	0	0	0	0	0	0	0	0	0	0	0	0
OTU875	0	0	0	0	0	0	0	0	0	0	0	0	0	0	0	0	0	22	12	38	0	0	0	0	0	0	0	0	0	0	0	0	0	0	0	0	0	0	0	0	0	0	0	0	0
OTU876	0	0	0	0	0	0	0	0	0	0	0	0	0	0	0	0	0	0	16	0	0	0	0	0	0	0	0	0	0	0	0	0	0	97	0	0	0	0	0	0	0	0	5	0	0
OTU877	38	0	0	0	0	0	0	0	0	0	0	0	0	0	0	0	0	0	0	0	0	0	0	0	0	0	0	0	0	0	0	0	0	0	0	0	0	0	0	0	0	0	0	0	0
OTU878	0	3	0	0	0	4	0	0	8	0	0	0	0	0	0	6	0	0	1	0	0	1	1	1	0	0	0	0	5	0	6	0	0	0	0	0	0	0	0	0	0	0	0	0	0
OTU879	0	4	0	0	0	0	0	0	0	0	0	0	10	0	0	3	0	0	0	0	0	0	0	0	0	0	0	0	0	0	0	0	0	0	0	0	0	0	0	0	0	0	24	16	5
OTU880	0	29	0	3	0	7	0	41	0	0	0	0	0	0	0	7	0	0	14	0	18	0	28	26	0	0	0	0	0	0	25	0	10	0	0	0	0	0	0	0	0	0	0	0	0
OTU881	0	0	0	0	0	0	0	0	0	0	0	0	0	0	0	1	42	0	0	12	0	0	0	0	0	0	0	0	0	0	0	0	0	0	0	0	9	0	0	0	2	0	0	0	0
OTU882	0	0	0	0	12	0	0	13	0	0	0	0	0	0	0	0	0	0	0	14	32	3	0	8	0	0	0	0	0	0	0	0	0	0	1	0	0	0	0	0	0	0	0	0	0
OTU883	0	0	0	0	0	0	0	0	0	0	0	0	0	0	0	0	0	0	0	0	0	20	0	0	0	0	0	0	0	0	0	0	0	0	0	0	0	0	0	0	44	0	1	0	0
OTU884	0	0	0	8	6	0	0	8	2	0	7	3	5	0	0	0	0	0	0	4	0	3	2	0	0	0	0	2	3	2	0	0	0	0	0	0	0	0	0	0	0	0	0	0	0
OTU885	0	0	0	0	16	0	0	0	3	0	0	0	0	0	14	0	0	0	0	0	0	0	0	0	0	0	0	0	0	0	0	0	0	0	0	6	0	4	0	0	0	0	0	3	32
OTU886	0	0	0	0	0	0	0	4	0	0	0	0	0	0	0	0	0	2	0	17	0	0	0	0	4	0	0	3	0	0	0	0	0	0	0	0	0	0	0	0	0	0	0	0	0
OTU887	13	0	0	0	28	0	0	0	0	0	0	0	0	0	0	0	0	4	0	0	0	0	0	0	0	0	0	0	0	0	4	2	50	0	0	0	0	0	0	0	0	0	0	0	0
OTU888	0	0	0	0	0	0	0	0	0	0	0	0	0	0	0	0	0	0	0	0	0	0	0	0	0	0	0	0	0	0	10	8	7	4	6	6	8	5	0	0	0	0	0	0	0
OTU889	0	0	0	0	5	0	0	0	0	0	0	0	0	0	0	0	0	0	0	0	0	0	0	0	0	0	0	0	0	0	0	0	0	0	0	0	0	28	0	0	0	0	0	0	0
OTU890	32	0	0	0	0	0	0	0	0	0	0	0	0	0	9	0	0	16	0	0	0	0	0	0	0	0	16	0	0	0	0	0	0	0	0	0	0	0	0	0	0	0	0	0	13
OTU891	20	0	0	0	17	0	0	0	0	0	0	0	0	0	0	0	0	0	0	0	0	0	0	0	0	0	0	0	0	0	0	0	0	0	0	0	0	0	0	0	0	0	0	0	0
OTU892	11	0	0	0	0	0	0	0	0	0	0	0	0	0	13	1	0	0	0	0	0	0	0	0	0	0	0	4	6	5	0	0	0	0	0	0	0	0	0	0	0	0	0	4	0
OTU893	2	0	0	0	1	3	0	1	4	0	1	0	1	0	0	0	0	0	1	0	2	0	2	0	5	0	1	6	0	1	0	0	0	0	0	0	2	0	0	0	0	0	0	0	0
OTU894	0	0	0	0	11	0	0	0	0	0	0	0	22	0	0	0	0	0	0	0	0	0	5	0	0	0	11	0	3	0	0	0	0	0	0	0	0	0	0	0	0	0	0	0	0
OTU895	0	0	0	0	3	0	0	2	0	0	0	0	2	0	0	0	0	0	0	5	0	0	2	0	1	0	0	1	0	12	1	0	0	0	2	0	0	0	0	2	0	0	0	0	5
OTU896	9	2	2	2	25	0	1	1	0	0	1	0	0	0	0	0	1	0	0	0	0	9	1	1	0	0	3	0	0	3	10	0	0	0	5	0	0	0	0	0	0	0	4	0	5
OTU897	0	0	0	0	0	0	4	0	0	0	0	0	0	0	0	0	0	0	0	0	27	0	0	0	0	0	0	0	0	0	0	0	0	0	0	0	0	0	0	0	0	0	0	0	0
OTU898	0	0	0	0	0	0	0	20	0	0	0	0	0	0	0	7	0	0	0	4	0	9	2	8	0	0	0	0	0	0	0	0	0	0	6	0	0	0	0	0	0	0	0	0	0
OTU899	0	0	0	0	0	0	0	0	0	0	0	0	0	0	0	23	0	0	0	0	0	0	8	0	0	0	6	0	0	0	0	0	0	0	0	0	0	0	0	0	0	0	0	0	0
OTU900	0	0	0	0	0	0	6	3	0	0	0	0	0	0	0	10	0	0	0	0	0	0	0	2	24	0	0	6	0	0	0	3	3	0	0	0	0	0	0	0	0	0	0	0	0
OTU901	5	0	0	0	0	0	4	0	0	0	0	0	5	0	0	0	0	0	0	0	3	2	1	0	10	0	0	0	0	0	0	0	0	0	0	0	0	22	0	0	0	0	0	0	0
OTU902	0	0	8	0	0	0	10	0	23	0	12	0	0	0	0	0	0	30	0	0	0	0	0	0	0	0	0	0	1	0	0	4	4	0	0	0	0	0	0	10	0	0	0	0	0
OTU903	0	0	0	0	0	0	0	0	0	0	0	0	0	0	0	0	0	0	0	0	0	0	0	0	0	0	0	0	0	0	0	0	0	0	50	0	0	0	0	0	0	0	0	0	0
OTU904	6	0	0	0	4	0	0	0	0	0	0	0	0	0	0	0	0	3	0	1	1	1	4	0	0	0	0	0	2	3	0	0	0	0	0	0	0	0	0	0	0	0	0	0	0
OTU905	2	0	3	0	1	0	2	2	0	0	0	0	0	0	0	0	1	0	9	0	0	7	3	3	0	0	0	0	0	0	0	0	0	0	2	0	3	4	0	0	0	0	0	0	2
OTU906	2	0	0	0	0	5	0	0	0	0	4	0	0	0	0	0	0	0	0	22	0	2	0	0	0	0	0	0	0	0	0	0	0	0	0	0	0	0	0	0	0	0	0	0	0
OTU907	0	0	0	0	0	0	0	2	4	0	40	0	0	0	0	0	0	0	0	0	2	0	4	0	0	2	0	0	0	0	0	0	0	0	0	0	0	0	0	0	0	0	0	5	6
OTU908	0	0	0	0	0	0	0	0	0	0	0	0	39	0	0	0	0	0	0	0	0	0	0	0	0	0	0	0	0	0	0	0	0	0	0	0	0	0	0	0	0	0	0	0	0
OTU909	0	34	0	0	0	0	0	0	0	0	0	0	0	0	0	1	3	0	0	0	0	0	0	0	0	0	0	0	0	0	0	0	0	0	0	0	0	0	0	0	0	0	0	0	0
OTU910	0	0	0	0	30	0	0	0	0	0	0	0	0	0	0	0	0	0	0	13	0	0	0	0	0	0	0	0	0	0	0	0	0	0	0	0	0	0	0	0	0	0	0	0	0
OTU911	4	16	0	0	16	6	17	44	0	0	0	0	24	0	0	0	0	21	2	0	0	3	15	12	0	0	0	7	12	0	0	0	0	0	0	0	0	0	0	0	0	0	0	0	0
OTU912	0	0	0	0	0	0	0	0	36	0	0	0	0	4	0	0	0	0	0	0	0	0	5	0	0	0	3	0	0	0	0	0	0	1	0	0	2	0	0	0	0	0	0	2	0
OTU913	0	0	0	0	0	0	0	0	0	0	0	0	0	0	0	0	0	0	0	3	6	4	0	1	0	0	6	1	0	5	0	0	0	0	0	0	0	0	0	0	0	0	0	0	6
OTU914	0	0	0	0	0	0	0	0	0	0	0	0	0	0	2	0	0	0	0	0	0	0	0	0	3	0	0	8	25	0	0	0	7	0	0	0	0	0	0	16	0	0	0	3	0
OTU915	0	0	0	0	0	0	0	0	0	0	0	0	0	0	0	0	43	0	0	0	0	0	0	0	0	0	0	0	0	0	0	0	0	0	0	0	0	0	0	0	0	0	0	0	0
OTU916	0	0	14	6	0	0	0	0	0	0	10	0	3	0	0	0	0	18	13	0	0	0	0	0	0	0	0	0	0	0	0	4	8	18	14	0	0	0	0	0	0	0	0	0	3
OTU917	0	0	0	0	0	0	0	0	0	0	0	0	0	0	0	0	0	0	0	0	0	0	32	0	0	0	0	0	0	0	0	0	0	0	0	0	0	0	0	0	0	0	0	0	0
OTU918	4	2	0	0	0	0	2	4	1	0	0	0	0	0	9	0	8	0	0	0	0	0	0	7	0	0	0	0	0	0	0	0	0	0	0	0	0	0	0	0	0	0	0	0	0
OTU919	2	2	0	0	0	0	0	0	0	0	0	0	0	0	0	0	0	8	3	1	3	0	5	0	0	0	0	1	3	0	0	0	0	0	0	0	0	0	0	0	0	0	0	0	0
OTU920	17	0	8	5	14	0	15	4	0	5	18	3	6	0	0	0	0	0	2	0	0	3	11	0	0	4	0	0	0	0	0	0	0	0	0	0	0	0	0	0	0	0	0	0	6
OTU921	0	3	0	0	0	0	4	0	0	0	0	0	6	0	17	0	0	0	0	0	0	0	0	0	0	0	0	0	7	2	4	0	0	0	0	0	0	0	0	0	4	0	0	0	0
OTU922	0	0	37	0	0	0	0	0	0	0	0	0	0	0	0	0	0	0	0	0	0	0	0	0	0	0	0	0	0	0	0	0	0	0	0	0	0	0	0	0	0	0	2	0	0
OTU923	5	0	9	0	35	0	0	3	19	0	0	0	17	0	16	1	1	3	4	0	0	0	4	0	3	0	0	0	5	3	4	0	0	0	0	9	0	0	0	0	0	0	0	9	11
OTU924	0	0	0	0	17	0	0	0	0	0	0	0	0	0	0	0	0	10	0	0	0	0	0	0	0	0	0	0	0	3	0	0	0	0	0	0	0	0	0	0	5	0	0	0	0
OTU925	0	0	0	0	0	0	0	0	0	0	0	0	0	0	0	3	0	0	0	0	2	3	0	0	0	5	8	0	0	13	0	0	0	0	0	0	0	0	0	0	0	0	0	0	0
OTU926	0	0	25	3	0	4	0	31	0	10	15	6	24	9	24	1	0	12	5	7	10	4	14	0	32	3	0	17	4	29	0	0	0	3	0	0	0	0	0	3	0	0	0	19	14
OTU927	0	0	0	0	0	0	0	0	0	0	0	0	0	0	0	0	0	23	0	0	0	0	8	0	0	0	0	0	0	0	0	2	0	0	0	0	0	0	0	0	0	0	0	0	0
OTU928	2	0	0	0	18	0	0	0	0	0	13	0	0	0	0	12	0	0	0	0	0	0	31	0	0	5	0	0	5	7	14	0	0	0	0	0	0	0	0	0	0	0	0	0	0
OTU929	0	0	0	0	0	0	0	0	0	0	0	0	0	0	0	0	0	0	0	0	0	0	0	0	0	0	0	0	0	0	55	0	0	0	0	0	0	0	0	0	0	0	0	0	0
OTU930	5	0	6	2	0	0	0	0	0	0	0	4	11	0	0	0	0	0	7	0	0	0	0	0	0	0	0	0	0	0	0	0	0	0	0	0	0	0	0	0	0	0	9	0	0
OTU931	4	3	0	0	4	0	0	3	0	0	0	0	3	0	3	0	4	2	6	2	0	2	0	0	0	0	0	0	0	4	0	0	0	0	0	0	0	1	0	0	0	0	0	3	0
OTU932	4	0	0	0	0	0	0	0	0	0	0	0	0	0	0	0	0	12	0	0	0	0	0	0	0	0	0	0	0	0	0	0	0	15	0	0	0	0	0	0	0	0	0	0	0
OTU933	0	0	0	0	5	0	4	4	0	0	0	0	0	0	0	1	0	0	0	0	0	0	2	1	0	0	0	0	0	0	0	0	0	0	0	0	0	0	7	0	0	0	0	0	13
OTU934	0	0	0	0	0	0	0	0	0	0	0	5	0	0	0	0	0	0	0	0	0	3	0	0	0	0	0	23	0	0	0	0	0	0	0	0	0	0	0	0	0	0	0	0	0
OTU935	0	0	0	0	1	0	0	0	0	0	0	1	0	0	0	0	2	2	7	0	0	2	6	2	0	0	0	0	0	0	0	0	0	0	0	0	2	0	0	0	3	0	0	0	0
OTU936	0	41	0	0	7	0	0	12	0	10	33	12	36	0	11	0	0	0	6	1	0	0	0	0	0	0	1	3	2	0	0	3	0	0	0	0	0	0	0	0	0	0	3	0	0
OTU937	0	0	47	0	0	0	0	17	0	0	0	0	13	0	0	0	0	0	0	0	0	0	0	1	4	0	0	5	0	7	0	0	0	0	0	0	0	0	0	0	0	0	0	0	0
OTU938	0	6	0	0	17	0	38	0	0	0	25	0	0	0	0	0	0	0	0	0	0	0	0	0	0	0	0	0	0	0	0	0	0	0	0	0	0	0	0	0	0	0	0	0	0
OTU939	0	0	0	0	0	0	0	0	0	0	0	0	0	0	0	0	0	0	16	0	0	0	0	0	6	0	0	5	0	0	0	0	0	0	0	0	0	0	0	0	0	0	0	0	0
OTU940	0	0	0	0	0	0	0	0	0	0	0	0	0	0	0	0	26	7	0	0	0	0	0	0	0	0	0	0	2	0	0	0	0	0	0	0	0	0	0	0	3	0	0	0	2
OTU941	0	0	0	0	0	0	0	0	0	0	0	0	0	0	0	0	35	0	0	0	0	0	0	0	0	0	0	0	0	0	0	0	0	0	0	0	0	0	0	0	0	0	0	0	0
OTU942	3	0	0	0	0	0	0	0	0	0	0	0	0	0	0	0	0	17	8	0	0	0	0	0	0	0	0	0	0	0	0	0	0	0	0	0	0	0	0	0	0	0	0	0	0
OTU943	1	0	0	0	0	0	0	0	0	0	11	24	3	0	0	0	0	0	0	0	0	0	0	0	0	0	0	0	0	0	0	0	0	0	0	0	0	0	0	0	0	0	0	0	0
OTU944	0	0	0	0	0	0	0	35	0	1	0	0	0	0	0	0	0	0	0	0	0	0	0	0	0	0	0	0	0	0	0	0	0	0	0	0	0	0	0	0	0	0	0	0	0
OTU945	15	0	9	0	0	9	0	0	15	0	7	0	5	0	16	0	0	0	0	6	0	0	0	0	0	0	0	0	0	0	0	0	0	0	0	6	0	0	0	0	0	0	0	0	0
OTU946	0	0	5	0	0	0	2	0	0	0	0	0	0	0	4	0	0	0	4	6	0	2	0	0	0	2	6	0	0	3	0	0	0	0	0	0	0	0	0	0	0	0	0	0	0
OTU947	0	0	0	4	19	0	0	0	0	0	0	3	0	0	0	0	0	0	0	0	2	0	0	0	0	0	0	0	0	0	15	0	0	0	0	6	0	0	0	0	0	0	0	0	0
OTU948	0	0	0	0	0	0	44	0	0	0	0	0	0	0	0	0	0	0	0	0	0	0	0	0	0	0	0	0	0	0	0	0	0	0	0	0	0	0	0	0	0	0	0	0	0
OTU949	0	2	0	0	2	7	31	0	0	0	0	0	0	0	0	0	0	0	0	0	0	0	0	0	0	0	0	0	0	0	0	0	0	0	0	0	4	2	0	0	0	0	0	0	0
OTU950	0	0	0	0	0	0	0	0	0	0	0	0	0	0	0	16	32	24	0	0	0	0	0	0	0	0	0	0	0	0	0	0	0	0	0	0	0	0	0	0	0	0	0	0	0
OTU951	0	0	0	0	0	0	0	0	0	0	0	0	0	0	0	0	0	0	0	0	0	20	0	0	0	0	0	0	0	0	0	0	0	0	0	0	0	1	0	4	0	0	0	0	0
OTU952	2	0	0	0	0	0	0	0	0	0	0	0	0	0	0	0	0	0	0	8	0	19	0	0	0	3	0	0	0	0	0	0	0	0	0	0	0	0	0	0	0	0	0	0	0
OTU953	5	0	0	0	0	0	0	0	0	0	0	4	0	0	0	0	0	0	0	0	6	6	0	0	0	0	0	0	0	0	0	0	0	0	0	0	0	0	0	16	0	0	0	0	0
OTU954	0	0	0	0	0	0	0	0	0	0	5	0	1	0	2	0	0	0	0	0	0	5	0	0	0	3	0	0	10	0	0	0	0	0	0	0	0	0	0	0	0	0	0	0	0
OTU955	0	4	1	0	0	5	10	0	0	0	0	0	0	0	5	0	8	0	5	0	0	0	0	0	0	0	0	0	0	0	0	0	0	0	0	0	4	0	0	3	0	0	0	0	0
OTU956	0	0	0	0	0	0	0	0	0	0	0	0	0	0	4	0	0	0	0	6	4	3	1	0	0	4	0	19	0	0	0	0	3	0	0	0	0	0	2	0	0	0	0	0	0
OTU957	0	0	0	0	0	4	0	0	3	0	0	0	0	0	0	0	0	0	3	0	0	0	0	0	0	0	0	0	0	0	19	6	0	0	0	8	8	3	0	0	0	0	0	0	0
OTU958	0	0	0	0	0	0	0	0	0	0	0	0	0	1	0	0	0	8	0	0	0	3	0	0	9	0	0	5	0	0	0	0	0	0	0	0	0	0	0	0	0	0	0	0	0
OTU959	0	0	0	0	0	0	7	27	0	0	0	0	0	0	0	0	0	0	0	0	0	0	25	0	0	0	0	0	0	0	0	0	0	0	0	0	0	0	0	0	0	0	0	0	0
OTU960	0	0	0	0	1	0	0	5	12	3	10	1	9	0	8	0	0	0	0	0	0	9	12	0	15	0	0	0	7	0	0	3	0	0	0	0	0	8	0	17	0	0	0	10	1
OTU961	0	0	0	0	0	0	0	0	0	0	0	0	0	0	0	0	0	0	0	0	0	0	0	0	0	0	0	0	0	0	0	8	0	0	0	0	0	0	16	9	16	0	0	0	0
OTU962	10	0	0	0	2	0	0	0	0	0	0	0	5	0	22	0	0	0	0	0	0	0	0	0	0	0	0	0	0	0	0	0	0	0	0	0	0	0	0	0	0	0	0	0	0
OTU963	4	0	0	0	4	4	0	0	0	0	2	0	3	0	0	2	2	0	1	0	0	5	1	2	3	1	0	0	0	4	0	0	0	0	0	2	4	0	0	0	0	0	0	0	0
OTU964	0	0	0	2	4	0	0	7	0	0	0	0	0	0	29	0	0	0	0	0	0	0	0	0	0	0	0	0	0	0	0	0	0	0	0	0	0	0	0	0	0	0	0	0	0
OTU965	0	0	0	0	0	0	0	0	0	0	0	0	0	0	0	0	0	0	0	2	0	0	0	0	5	0	13	0	0	0	0	5	0	0	0	0	0	0	0	0	0	0	0	0	0
OTU966	37	0	0	0	0	0	0	0	0	0	0	0	0	0	0	0	0	0	0	0	0	0	0	0	0	0	0	0	0	0	0	0	0	0	0	0	0	0	0	0	0	0	0	0	0
OTU967	8	0	2	0	3	0	0	0	0	0	0	0	0	0	0	0	4	9	0	0	0	6	4	0	0	0	0	0	0	0	0	0	0	0	0	0	0	0	1	0	0	0	2	0	0
OTU968	4	1	3	0	7	0	1	0	2	0	5	0	5	0	3	0	0	2	0	0	0	0	0	0	0	0	0	0	0	0	0	0	0	0	0	0	0	0	0	0	0	0	0	0	0
OTU969	1	0	0	0	0	0	0	0	0	0	0	0	0	0	0	2	0	7	10	5	2	0	0	2	0	0	0	0	0	0	0	0	0	4	0	2	0	0	0	0	0	0	0	0	0
OTU970	4	0	0	3	0	0	0	0	0	0	10	0	0	0	0	0	0	0	0	2	0	0	0	1	0	0	0	0	5	4	0	0	0	0	0	0	5	0	0	0	0	0	0	0	0
OTU971	0	0	0	0	0	0	0	0	0	0	1	0	3	0	1	6	0	0	3	0	0	4	0	0	0	0	0	7	2	0	0	0	0	0	0	0	0	0	0	0	0	0	2	0	0
OTU972	0	0	0	0	12	4	0	0	11	0	0	0	8	0	0	0	0	0	1	0	0	0	0	0	0	0	1	0	0	0	3	0	0	0	0	3	0	0	0	2	0	0	0	0	0
OTU973	3	0	0	0	0	2	0	0	0	0	0	0	0	0	3	0	0	0	8	4	0	10	0	0	0	0	0	0	0	0	4	0	0	0	0	0	2	1	0	0	0	0	0	0	0
OTU974	7	0	0	0	0	0	12	0	0	0	5	0	0	7	0	0	34	7	4	0	0	16	4	3	0	0	0	7	5	0	0	0	0	0	0	0	0	0	4	0	2	0	0	0	4
OTU975	0	0	0	0	0	0	0	0	0	0	0	0	0	0	0	0	24	0	0	0	0	2	0	0	0	0	0	0	0	0	0	0	0	0	0	0	0	0	0	0	0	0	0	0	0
OTU976	0	0	0	0	0	0	0	0	0	0	0	0	0	0	0	0	0	0	0	0	0	22	0	0	0	0	0	0	0	0	0	0	0	0	0	0	0	0	0	0	0	0	0	0	0
OTU977	15	3	0	0	0	0	0	7	4	0	0	0	0	3	0	0	0	0	0	0	0	0	0	0	9	0	0	7	1	6	0	0	0	0	3	0	0	0	0	0	0	0	0	0	0
OTU978	8	2	0	0	8	4	3	2	0	0	0	0	0	0	0	0	0	0	0	2	0	0	0	0	0	0	0	0	0	0	0	0	0	0	0	0	0	0	0	0	0	0	0	0	0
OTU979	5	0	0	0	0	0	0	0	4	0	0	1	0	0	0	0	0	2	0	0	0	17	0	0	0	4	0	0	0	0	0	0	0	0	0	0	0	0	0	0	0	0	0	1	0
OTU980	0	0	0	0	0	8	0	4	0	0	0	0	0	0	2	0	0	0	9	0	2	0	0	4	0	0	0	0	0	1	0	0	0	0	0	0	0	0	0	0	0	0	0	0	0
OTU981	0	0	0	0	0	0	0	4	2	0	0	4	0	0	0	0	11	0	0	0	0	4	0	0	0	0	0	0	0	0	4	0	0	0	0	0	0	0	4	0	0	0	0	0	0
OTU982	0	0	8	0	0	0	0	0	0	0	0	0	41	0	0	15	0	0	0	0	0	0	0	0	0	0	0	0	0	0	0	0	0	0	0	1	0	0	0	0	0	0	0	0	0
OTU983	0	2	0	0	0	0	0	0	0	0	0	0	13	0	8	0	0	3	3	2	0	5	0	0	1	3	0	0	0	0	0	0	0	0	0	0	2	2	0	0	0	0	0	0	0
OTU984	0	0	25	5	0	0	0	0	0	0	0	0	4	0	5	0	0	0	0	0	0	0	3	0	0	0	0	0	0	0	0	0	0	0	0	0	0	0	0	0	0	0	0	0	0
OTU985	0	0	6	0	0	0	0	0	0	0	0	0	6	0	0	0	0	3	0	2	0	0	0	0	0	0	6	0	0	11	0	0	0	0	0	0	0	0	0	0	0	0	0	0	9
OTU986	0	0	0	0	0	0	0	3	0	0	2	0	0	0	0	0	0	0	0	0	0	0	20	0	0	0	0	0	3	5	0	11	0	0	0	0	0	0	0	0	0	0	0	0	0
OTU987	0	3	1	0	0	0	0	7	18	0	9	0	0	0	0	0	0	0	2	0	13	24	16	0	8	0	0	10	10	5	0	0	0	1	0	0	0	4	0	28	0	0	0	5	8
OTU988	0	0	0	0	0	0	0	0	0	0	0	0	0	8	0	0	3	6	0	0	16	0	0	0	0	13	0	0	0	0	0	0	0	0	0	0	0	0	0	0	0	0	0	0	0
OTU989	0	0	0	0	0	0	0	0	0	0	0	0	0	0	0	0	0	0	0	0	0	0	0	0	0	0	22	0	0	0	0	0	0	0	0	0	0	0	0	0	0	0	0	0	0
OTU990	0	0	0	0	0	0	0	0	0	0	0	8	0	0	0	0	0	9	13	3	0	0	0	4	0	0	0	1	0	0	0	0	0	0	0	0	0	0	0	0	0	0	0	0	0
OTU991	31	0	0	0	0	0	0	0	0	0	0	0	0	0	0	0	0	0	0	0	0	0	0	0	0	0	0	0	0	0	0	0	0	0	0	0	0	0	0	0	0	0	0	0	0
OTU992	5	0	7	0	3	0	3	3	0	0	4	0	1	0	0	0	0	0	0	0	2	2	2	0	0	0	0	2	0	1	0	0	4	0	0	0	0	0	0	0	0	0	0	0	0
OTU993	0	0	0	0	0	0	0	4	0	0	2	0	0	0	0	2	0	4	2	2	1	12	0	2	0	0	0	1	3	0	0	0	0	0	8	0	0	0	0	5	0	0	0	0	0
OTU994	0	0	0	0	0	0	1	0	0	0	1	0	0	0	0	0	11	2	0	2	0	5	0	0	0	0	0	0	0	0	0	0	0	0	0	0	0	0	0	0	0	0	0	0	0
OTU995	0	2	0	0	0	0	1	0	0	0	0	1	5	0	0	2	0	0	2	0	0	0	0	3	0	0	0	0	0	7	3	0	0	0	0	0	0	0	0	3	0	0	0	2	0
OTU996	0	0	0	0	0	0	0	0	0	0	0	0	0	20	12	0	0	0	0	0	0	0	0	0	0	0	0	0	0	0	0	0	0	0	0	0	0	0	0	0	0	0	0	0	0
OTU997	0	0	0	0	0	0	0	0	0	0	0	0	0	0	0	0	0	0	0	0	0	0	13	0	0	0	0	0	0	0	0	0	0	0	0	0	0	8	0	0	0	0	0	0	0
OTU998	0	0	0	3	9	0	0	0	0	0	0	0	0	0	0	0	0	0	0	0	0	0	0	0	0	0	0	0	0	0	15	0	0	0	0	15	0	0	0	0	0	0	0	0	0
OTU999	0	0	0	4	0	0	0	0	34	0	0	0	0	0	0	0	0	0	0	0	0	0	4	0	0	0	0	0	0	0	0	0	0	0	0	0	0	0	0	0	0	0	0	0	0
OTU1000	0	0	0	0	0	0	0	0	0	0	0	0	0	0	0	0	0	4	7	0	0	5	3	5	6	0	0	0	0	0	0	0	0	0	0	0	0	0	0	0	0	0	0	0	0
OTU1001	0	0	0	0	0	0	0	0	0	0	2	0	0	0	0	0	1	3	4	3	4	2	3	0	2	0	0	0	0	0	0	0	0	2	0	0	0	0	0	0	0	0	0	0	0
OTU1002	0	0	0	0	0	22	0	30	0	0	0	0	0	0	6	0	0	4	22	0	6	3	0	11	0	0	0	0	0	0	0	0	0	0	0	0	0	0	0	0	0	0	0	0	0
OTU1003	0	0	0	0	0	0	0	0	0	0	0	0	0	0	0	0	0	0	2	0	5	8	0	0	0	0	4	0	0	1	0	0	0	4	4	0	5	0	0	0	0	2	0	0	2
OTU1004	0	0	0	0	0	0	0	0	0	0	0	0	0	0	0	0	0	0	0	0	0	0	0	0	0	0	0	0	0	0	0	0	0	0	0	0	0	0	0	0	0	0	0	0	39
OTU1005	0	0	0	0	0	0	0	0	0	0	0	0	0	0	0	0	0	0	0	0	0	0	8	0	0	0	0	0	0	0	0	0	0	0	0	0	0	25	0	0	0	0	0	0	0
OTU1006	32	0	0	0	13	0	0	0	0	0	0	5	0	0	0	0	0	0	0	0	0	0	0	0	0	0	0	0	0	0	0	0	0	0	0	0	0	0	0	0	0	0	0	0	0
OTU1007	11	0	0	0	8	1	5	11	1	0	0	0	12	0	1	0	0	0	0	0	0	0	0	2	0	0	0	0	0	0	0	0	0	0	0	0	0	0	0	0	0	0	0	0	0
OTU1008	2	0	0	0	0	0	0	0	0	0	4	0	0	0	0	4	0	4	4	0	2	0	0	0	1	0	0	0	0	0	0	4	0	0	0	0	0	0	0	0	0	0	0	0	0
OTU1009	0	0	28	0	3	0	0	0	0	6	0	2	0	0	0	6	0	0	0	0	0	0	0	0	0	0	0	0	0	0	20	0	0	0	0	0	0	0	0	0	0	0	0	0	0
OTU1010	0	0	15	0	0	0	0	0	1	0	2	1	0	0	0	0	0	7	0	5	0	0	0	0	0	0	0	0	0	0	5	0	0	0	0	0	0	0	0	1	0	0	0	0	0
OTU1011	0	0	0	0	0	0	0	0	5	0	0	0	0	0	38	0	0	0	0	0	7	0	0	0	0	0	0	0	0	0	0	0	0	0	0	0	0	0	0	0	0	0	0	0	0
OTU1012	16	7	19	0	8	20	35	0	0	0	0	0	0	0	0	0	8	0	11	0	0	0	0	15	0	0	0	0	0	0	18	0	10	0	6	0	0	0	0	0	0	0	0	0	0
OTU1013	0	0	0	0	0	0	24	0	0	0	0	0	0	0	0	0	0	0	0	0	8	0	0	0	0	0	0	0	0	0	0	0	0	0	0	0	0	0	0	0	0	0	0	0	0
OTU1014	0	0	0	0	0	0	10	0	0	0	0	0	0	0	0	0	33	0	0	0	5	0	0	0	0	0	0	0	0	0	0	0	0	0	0	0	0	0	0	0	0	0	0	0	0
OTU1015	0	0	0	0	0	0	0	0	0	0	0	0	0	0	0	0	26	0	0	0	0	0	0	0	0	0	0	0	0	0	0	0	0	0	0	0	0	0	0	0	0	0	0	0	0
OTU1016	0	0	0	0	0	0	0	0	0	0	0	0	0	0	0	0	0	0	0	0	0	0	21	0	0	0	0	0	0	0	0	0	0	0	0	0	0	0	0	0	0	0	0	0	0
OTU1017	0	0	0	0	0	0	0	0	0	0	0	0	0	0	0	0	0	0	0	0	0	0	0	0	0	0	0	0	0	0	0	0	0	0	0	0	0	0	0	42	0	0	0	0	0
OTU1018	0	0	0	0	0	0	0	0	0	0	0	0	0	0	0	0	0	0	0	0	0	0	0	0	0	0	0	0	0	0	0	0	0	0	0	7	0	0	22	10	0	0	0	9	0
OTU1019	0	0	0	0	0	0	0	0	0	0	0	0	0	0	0	0	0	0	0	0	0	0	0	0	0	0	0	0	0	0	0	51	0	0	0	0	0	0	0	0	0	0	0	0	0
OTU1020	8	0	0	0	1	0	0	1	0	0	0	0	0	0	12	0	0	0	0	0	0	0	0	0	1	0	0	3	0	0	0	0	0	0	0	0	0	0	0	0	0	0	0	0	0
OTU1021	5	0	0	0	0	0	0	0	0	0	0	0	0	0	0	0	0	0	0	0	0	0	12	0	0	0	0	0	0	0	0	0	0	3	13	0	0	0	0	0	0	0	0	0	0
OTU1022	0	0	0	0	0	0	0	0	16	0	0	0	5	0	3	0	0	0	0	0	0	0	0	0	0	2	0	0	0	6	0	0	0	0	0	0	0	0	0	0	0	0	0	0	0
OTU1023	0	34	4	0	0	0	18	0	0	0	0	0	0	0	0	0	0	0	0	2	0	3	0	0	0	0	0	6	0	1	0	0	0	0	0	2	0	0	0	0	0	0	0	0	1
OTU1024	0	0	0	0	3	0	0	0	0	0	6	0	0	0	0	2	9	0	2	2	2	3	2	3	3	2	0	5	2	7	0	0	0	0	0	0	0	0	0	0	0	0	0	0	0
OTU1025	3	2	2	0	23	0	31	0	0	2	0	4	0	0	2	0	20	0	0	0	6	0	4	4	3	0	0	0	0	0	0	0	0	0	0	0	0	0	0	0	0	0	0	0	3
OTU1026	0	0	0	0	10	0	0	0	0	0	0	7	0	0	0	0	0	12	0	0	0	0	0	0	0	0	0	28	0	0	0	0	0	0	0	7	0	0	0	0	0	0	0	7	5
OTU1027	0	0	0	0	0	0	2	0	0	0	0	0	2	0	0	0	0	44	0	0	0	6	2	0	0	0	0	4	0	0	0	0	5	0	0	0	0	0	0	0	0	4	0	0	0
OTU1028	0	0	0	0	0	0	0	0	0	0	0	0	0	0	0	0	0	0	0	14	0	0	0	0	0	0	0	0	0	0	0	0	0	0	19	0	0	0	0	0	0	0	0	0	0
OTU1029	0	0	0	0	0	0	0	0	4	0	0	0	0	0	0	0	0	0	0	0	0	30	0	0	0	0	0	0	0	0	0	0	0	4	0	0	0	0	0	0	0	0	0	0	0
OTU1030	4	1	0	0	0	0	13	0	0	0	0	0	0	0	0	0	4	0	3	0	0	0	0	34	1	0	0	0	0	0	0	0	0	0	0	0	0	0	0	0	0	0	0	0	0
OTU1031	0	0	0	0	0	0	0	0	0	0	0	0	0	0	0	0	0	0	0	0	0	0	0	0	0	0	0	0	0	0	0	0	0	0	0	0	0	0	0	0	0	0	0	47	0
OTU1032	0	0	0	0	0	0	0	0	0	0	0	0	0	0	0	0	0	0	0	0	0	0	0	0	0	0	0	0	0	0	0	0	0	0	0	0	12	0	0	9	0	0	0	13	15
OTU1033	14	5	3	0	0	0	3	0	8	0	0	0	0	0	0	0	0	0	0	0	0	0	0	0	0	0	0	0	0	0	0	0	0	0	0	3	0	0	0	0	0	0	0	0	0
OTU1034	9	0	0	0	0	0	0	0	0	0	0	0	24	0	0	0	0	0	0	0	0	0	0	0	0	0	0	0	0	0	0	0	0	0	0	0	0	0	0	0	0	0	0	0	0
OTU1035	5	10	2	0	0	3	4	0	0	0	0	0	0	0	2	0	0	0	0	0	0	1	0	0	0	0	0	0	0	0	0	0	0	0	0	0	0	0	0	0	0	0	0	0	0
OTU1036	2	0	0	0	0	0	3	0	0	0	0	0	0	0	0	0	0	0	0	0	1	0	0	0	0	0	0	1	0	0	2	6	0	7	0	4	0	7	0	8	0	0	0	0	21
OTU1037	0	0	9	0	0	7	9	0	0	0	0	2	0	0	0	0	0	0	0	0	0	0	0	0	0	0	1	0	0	0	3	0	0	0	0	0	0	0	2	0	0	0	0	0	0
OTU1038	0	3	5	0	0	5	12	6	0	0	0	0	0	0	0	0	0	3	0	2	2	0	0	0	0	0	0	0	0	0	0	0	0	0	0	0	0	0	0	0	0	0	0	3	0
OTU1039	0	5	0	17	17	0	0	0	0	0	0	0	0	0	0	0	0	11	0	0	0	0	0	0	0	0	0	0	0	0	0	0	0	0	0	0	0	0	0	0	0	0	0	0	0
OTU1040	0	0	0	0	0	31	0	0	0	0	0	0	0	0	0	0	0	0	0	0	0	0	0	0	0	0	0	0	13	0	0	0	0	0	0	0	0	0	0	0	0	0	0	0	0
OTU1041	0	0	0	0	0	0	0	0	0	0	0	0	0	0	0	0	0	0	0	5	1	9	0	0	3	1	2	4	0	6	0	0	0	0	0	0	0	0	0	0	0	0	0	0	0
OTU1042	0	0	0	0	0	0	0	0	0	0	0	0	0	0	0	0	28	0	0	0	0	0	0	0	0	0	0	0	0	0	0	0	0	0	0	0	0	0	0	0	0	0	0	0	0
OTU1043	0	0	0	0	0	0	0	0	0	0	0	0	0	0	0	0	0	23	0	0	0	0	0	0	0	0	20	1	8	0	0	0	0	0	0	0	0	0	0	0	0	0	0	0	0
OTU1044	0	0	0	0	0	0	0	0	0	0	0	0	0	0	0	0	0	24	0	0	0	0	0	0	0	0	0	0	0	0	0	0	0	0	0	0	0	0	0	0	0	0	0	0	0
OTU1045	0	0	0	0	0	4	0	0	0	0	0	0	0	0	0	11	0	0	0	22	0	0	0	3	0	0	0	0	0	0	0	0	0	0	0	0	0	0	0	0	0	2	0	0	0
OTU1046	0	0	0	0	0	0	0	0	0	0	0	0	0	0	0	0	0	0	0	0	0	0	26	0	0	0	0	0	0	0	0	0	0	0	0	0	0	0	0	0	0	0	0	0	0
OTU1047	0	0	0	0	0	0	0	0	0	0	0	0	0	0	0	0	0	0	0	0	0	0	16	8	0	0	0	0	0	0	0	0	0	0	0	0	0	0	0	0	0	0	0	0	0
OTU1048	0	0	0	0	0	0	0	0	0	0	0	0	0	0	0	0	0	0	0	0	0	0	0	0	0	0	0	0	0	0	0	0	0	0	84	0	0	2	0	0	0	0	0	0	0
OTU1049	0	5	0	0	0	0	5	0	0	11	0	0	0	0	0	0	0	0	0	0	4	0	0	0	0	3	0	0	0	0	13	0	0	34	43	21	0	4	11	2	0	0	0	6	0
OTU1050	22	1	3	0	0	10	12	0	0	0	2	0	0	0	0	0	0	3	0	0	0	0	0	0	0	0	0	0	0	0	0	0	0	0	0	0	0	0	0	0	0	0	0	0	0
OTU1051	19	0	0	0	15	0	0	0	0	0	0	0	0	0	0	0	0	0	0	0	0	0	0	0	0	0	0	0	0	0	0	0	0	0	0	0	0	0	0	0	0	0	0	0	0
OTU1052	4	0	0	0	0	0	0	0	0	0	0	0	0	0	0	0	0	0	0	0	0	18	0	0	0	0	0	0	0	0	0	0	0	0	0	0	0	0	0	0	0	0	0	0	0
OTU1053	0	0	0	0	0	0	0	0	0	0	0	0	0	12	18	0	3	0	0	0	1	0	0	0	0	0	0	0	0	0	0	0	0	0	0	0	0	0	0	4	0	0	0	0	0
OTU1054	0	0	0	0	0	5	3	7	1	0	10	3	5	0	0	1	0	0	2	0	2	0	0	0	0	0	0	0	0	0	0	0	0	0	0	2	0	0	0	0	0	0	0	0	0
OTU1055	0	0	0	0	0	0	0	0	0	0	10	0	0	0	20	0	0	0	0	0	0	0	0	0	0	0	0	0	0	1	0	0	0	0	0	0	0	0	0	0	0	0	0	0	0
OTU1056	0	0	0	0	0	0	0	0	0	0	0	0	24	0	0	0	0	0	0	0	0	0	0	0	0	0	0	0	0	0	0	0	0	0	0	0	0	0	0	0	0	0	0	0	0
OTU1057	0	0	0	1	0	4	0	0	0	0	0	0	25	0	11	0	0	0	0	12	2	0	22	0	13	0	0	0	5	7	0	0	0	0	0	0	0	0	0	0	0	0	0	0	7
OTU1058	0	0	2	0	0	0	0	0	0	0	0	0	3	0	0	0	0	3	0	0	0	6	0	4	5	0	6	0	3	0	0	0	0	0	0	0	0	1	0	0	0	0	4	0	0
OTU1059	0	0	4	0	0	2	0	0	2	0	0	0	2	0	0	0	8	2	0	0	0	5	0	3	3	0	4	0	0	2	0	0	0	0	0	0	0	0	0	0	0	0	0	0	0
OTU1060	0	0	11	0	0	12	0	0	0	0	0	0	0	0	0	0	0	0	0	1	0	0	0	0	0	0	0	0	0	0	0	0	0	0	0	0	0	0	0	0	0	0	0	0	0
OTU1061	0	2	0	0	0	0	0	4	0	0	0	0	0	0	0	0	0	0	0	0	0	0	2	3	0	0	18	0	0	0	0	0	0	0	0	0	0	0	0	0	0	0	0	0	0
OTU1062	0	0	0	0	0	5	0	0	9	0	0	0	0	0	0	0	0	0	0	0	0	0	0	0	0	0	18	0	0	9	0	0	0	0	0	0	0	0	0	0	0	0	0	0	0
OTU1063	0	0	0	0	0	0	0	0	0	0	0	0	0	0	27	0	0	0	0	0	0	0	0	0	0	0	0	5	14	18	0	0	0	0	0	0	0	0	0	0	0	0	0	0	0
OTU1064	0	0	0	0	4	0	0	3	0	0	0	0	0	0	0	0	86	0	0	1	2	0	6	0	1	0	0	0	0	5	0	0	0	0	0	0	0	0	0	0	0	0	0	0	0
OTU1065	0	0	0	0	0	0	0	0	0	0	0	0	0	0	0	0	0	0	0	0	0	30	0	0	0	0	0	0	0	0	0	0	0	0	0	0	0	0	0	0	0	0	0	0	0
OTU1066	2	0	0	0	3	11	0	4	8	2	11	0	13	0	11	3	1	0	0	20	1	7	20	0	2	0	0	5	0	0	5	0	0	0	0	3	0	2	0	8	2	2	0	0	0
OTU1067	0	0	0	0	0	0	0	0	0	0	0	0	0	0	0	0	0	0	0	0	0	0	0	0	0	0	0	0	0	0	23	0	0	17	0	8	0	0	0	0	0	9	0	0	3
OTU1068	0	0	0	0	0	0	0	0	0	0	0	0	0	0	0	0	0	0	0	0	0	0	0	0	0	0	0	0	0	0	0	0	0	0	42	0	0	0	0	0	0	0	0	0	0
OTU1069	26	1	0	1	3	4	0	0	0	0	0	0	0	0	0	0	0	0	0	0	0	0	6	0	0	0	0	0	0	0	0	0	0	0	0	0	0	0	0	0	0	0	0	4	0
OTU1070	6	0	4	0	0	11	0	0	0	0	28	0	0	0	0	0	0	0	3	0	0	0	0	0	0	0	0	0	0	13	0	0	0	0	0	0	0	0	0	0	0	0	0	0	0
OTU1071	3	0	0	0	4	0	0	0	3	0	0	1	0	0	0	0	3	0	4	1	0	0	0	0	0	0	2	0	0	6	0	0	0	0	0	0	0	0	0	4	0	0	0	0	0
OTU1072	2	27	0	0	0	0	0	0	0	0	0	0	0	0	0	5	0	0	0	0	0	0	0	0	0	0	0	0	0	0	7	0	0	0	0	0	0	0	0	0	0	0	0	0	0
OTU1073	0	0	0	0	0	0	0	0	0	2	0	0	4	0	5	0	14	0	0	6	0	0	0	3	0	0	0	0	0	0	0	0	0	0	0	0	0	0	0	0	0	0	0	0	0
OTU1074	0	0	0	0	0	0	0	0	0	0	4	0	0	0	1	0	0	0	5	0	0	0	5	0	0	0	0	0	3	0	0	0	0	0	0	0	0	0	0	0	0	0	0	2	3
OTU1075	0	0	0	0	0	0	1	7	0	6	0	8	6	0	0	0	0	0	0	0	4	0	6	0	0	0	0	0	3	0	0	0	0	0	0	0	0	1	0	0	0	0	0	0	0
OTU1076	0	0	0	0	0	0	0	4	0	0	0	5	1	0	0	0	0	7	0	0	0	0	2	3	0	0	7	1	1	3	0	0	0	4	0	0	0	1	0	1	0	0	0	5	0
OTU1077	0	0	22	0	0	0	0	23	23	0	0	0	27	0	0	0	0	0	0	0	0	0	0	0	0	0	0	0	0	14	0	0	0	0	0	0	0	0	0	0	0	0	0	0	0
OTU1078	0	0	0	1	2	0	3	0	0	0	0	0	4	0	0	0	0	0	2	0	0	0	0	2	0	0	4	0	1	0	0	0	0	0	0	0	0	0	0	0	0	0	3	0	0
OTU1079	6	2	0	0	5	0	0	7	0	0	12	0	3	0	0	1	0	0	0	4	0	4	0	0	0	0	0	0	1	0	0	2	0	0	2	0	0	0	0	1	0	0	0	3	0
OTU1080	0	0	0	0	0	0	0	0	0	0	0	0	0	0	5	0	18	0	0	0	0	0	0	0	0	0	0	0	3	0	0	0	4	0	0	0	0	0	0	0	0	0	0	0	0
OTU1081	0	0	25	0	0	7	30	2	0	0	0	0	0	0	0	0	4	11	0	0	0	0	0	23	0	0	0	0	5	7	0	0	0	0	0	4	0	0	0	0	10	0	0	0	0
OTU1082	0	0	3	0	5	0	0	0	0	4	0	0	0	0	0	0	0	2	4	3	0	3	0	0	0	0	0	0	0	0	0	0	0	0	0	0	0	0	0	0	0	0	9	0	0
OTU1083	0	0	0	9	0	0	0	0	0	0	0	0	0	0	0	0	0	0	0	0	0	3	3	0	0	0	2	12	1	0	0	0	0	0	0	0	0	0	0	0	0	0	0	0	0
OTU1084	0	0	0	0	0	0	0	16	16	0	0	0	0	0	0	0	0	0	0	0	0	0	0	0	0	0	0	0	0	0	0	0	0	0	0	0	0	0	0	0	0	0	0	0	0
OTU1085	0	0	0	0	0	0	0	0	0	0	0	0	0	0	0	4	0	0	5	15	0	0	5	0	0	0	0	3	0	0	0	0	0	0	0	0	0	0	0	0	0	0	0	0	0
OTU1086	0	0	0	0	0	0	0	0	0	0	0	0	0	0	0	0	0	0	0	0	0	0	0	0	0	0	0	0	0	0	0	0	0	0	0	0	0	0	0	38	0	0	20	0	0
OTU1087	0	0	7	0	0	4	0	6	0	2	4	0	0	0	0	0	0	0	3	0	0	0	0	0	0	0	0	0	0	0	0	3	0	0	0	0	0	0	0	0	0	0	0	0	0
OTU1088	0	4	0	0	0	0	2	0	0	0	3	0	2	0	0	0	4	3	1	4	0	0	0	1	0	0	0	0	0	0	0	0	0	0	0	0	0	0	0	0	2	0	0	0	0
OTU1089	0	1	0	0	0	3	0	0	0	0	2	0	0	0	0	0	0	0	11	0	0	0	1	0	0	0	0	2	0	0	0	0	0	0	0	0	0	0	0	0	0	0	3	0	0
OTU1090	16	0	11	21	0	0	0	0	0	0	35	0	41	0	0	0	0	0	0	0	0	0	0	0	0	0	0	0	0	0	0	0	0	0	3	0	0	0	0	0	0	0	0	0	1
OTU1091	0	0	0	0	6	0	9	0	0	0	0	0	0	0	15	0	0	0	0	0	0	0	0	0	0	0	0	0	0	0	0	0	0	0	0	0	0	0	0	0	0	0	0	0	0
OTU1092	0	0	0	0	0	0	0	0	0	0	0	0	0	0	2	0	0	0	0	0	0	4	0	6	0	0	0	0	3	6	0	0	0	0	0	0	0	0	0	0	0	0	0	0	0
OTU1093	0	0	3	0	0	0	0	0	0	0	0	0	0	0	0	0	0	0	0	0	0	0	0	0	0	0	0	0	0	0	0	0	0	0	0	0	0	0	0	28	0	0	5	0	0
OTU1094	0	0	0	0	0	2	0	0	0	0	0	0	0	0	0	1	17	0	2	6	0	0	0	0	0	0	0	0	0	0	0	0	0	0	0	0	0	0	0	0	0	0	1	0	0
OTU1095	0	0	0	0	0	0	0	0	2	0	0	0	0	0	0	0	19	0	0	0	0	1	0	0	0	0	0	0	0	0	0	0	0	0	0	0	0	0	0	0	0	0	0	0	5
OTU1096	0	0	0	0	15	0	0	0	0	0	11	0	0	0	0	0	0	15	0	0	0	0	0	0	0	0	10	0	0	13	0	46	0	0	0	0	0	0	0	0	0	0	0	0	0
OTU1097	0	0	0	0	0	0	0	0	0	0	0	0	0	0	0	0	0	0	0	0	0	0	0	0	0	0	0	0	0	0	0	0	0	0	0	0	0	0	42	0	0	0	0	0	0
OTU1098	0	0	0	12	0	0	0	0	0	0	17	0	0	0	0	0	0	0	0	0	0	0	0	0	0	0	0	0	0	0	0	0	0	0	0	0	0	0	0	0	0	0	0	0	0
OTU1099	0	0	0	0	0	0	0	0	0	0	0	17	0	0	0	2	0	0	0	0	0	0	0	0	0	0	0	0	0	0	0	0	0	0	0	0	8	0	0	0	0	0	0	0	0
OTU1100	0	9	0	0	0	0	0	0	0	0	0	3	0	0	7	0	0	6	0	12	10	0	0	0	0	0	0	0	0	4	0	0	0	0	0	0	0	0	0	0	0	0	0	0	0
OTU1101	0	1	0	3	0	3	0	0	0	0	0	0	6	0	15	0	0	0	0	1	0	0	0	0	0	0	0	0	0	0	5	0	0	0	0	0	0	0	0	0	0	0	0	0	0
OTU1102	0	0	0	0	0	0	0	0	0	0	0	0	8	0	0	0	0	0	0	0	0	0	0	0	12	0	0	0	0	0	0	0	0	0	0	0	0	0	0	0	0	0	0	0	0
OTU1103	0	0	0	0	0	0	0	0	0	0	0	0	4	0	0	0	0	0	0	0	0	0	0	0	0	0	0	11	0	0	0	0	0	0	0	0	5	0	0	0	0	0	0	0	9
OTU1104	0	0	0	0	1	0	0	0	0	0	0	0	2	0	4	0	8	0	0	0	1	0	4	1	0	0	0	0	0	0	0	0	0	2	0	0	0	0	0	0	0	0	0	0	0
OTU1105	0	0	4	0	0	0	0	0	0	0	0	0	0	0	0	0	1	0	3	7	0	0	0	0	0	0	9	2	0	4	0	0	0	0	0	0	0	0	0	0	0	0	0	0	0
OTU1106	0	0	0	0	0	6	21	4	0	0	0	0	0	0	0	0	0	0	0	0	0	0	0	0	0	0	0	0	0	0	0	0	0	0	0	0	0	0	0	0	0	0	0	0	0
OTU1107	0	0	0	0	0	0	28	0	0	0	0	0	0	0	0	0	0	0	0	0	0	0	0	0	0	0	0	0	0	0	0	0	0	0	0	0	0	0	0	0	0	0	0	0	0
OTU1108	0	0	0	0	0	0	0	3	51	0	0	0	0	0	0	0	0	0	0	0	0	0	0	0	0	0	0	0	0	0	0	0	0	0	0	0	0	0	0	0	0	0	0	0	0
OTU1109	0	0	0	0	0	0	0	0	3	0	0	0	0	0	0	0	0	0	0	0	0	9	0	5	0	0	5	0	0	0	0	0	0	0	0	0	6	0	0	0	0	0	0	0	0
OTU1110	0	0	0	0	0	0	0	0	0	0	0	0	0	0	0	0	0	0	8	0	0	3	4	8	4	0	0	0	0	0	0	0	0	0	0	0	0	0	0	0	0	0	0	2	0
OTU1111	2	0	0	0	0	0	0	0	0	0	0	0	0	0	0	0	14	0	0	0	0	0	0	0	0	0	0	0	0	0	0	10	0	0	0	0	0	0	0	0	0	0	0	0	0
OTU1112	0	0	0	0	0	0	0	0	0	0	0	0	0	0	0	0	0	0	0	0	0	0	0	21	0	0	0	0	0	0	0	0	0	0	0	0	0	0	0	0	0	0	0	0	0
OTU1113	6	0	0	0	0	0	0	0	0	0	0	0	0	0	0	0	0	0	0	0	0	11	0	0	1	0	0	0	0	0	0	0	0	0	0	0	0	0	0	0	0	0	0	0	0
OTU1114	0	0	0	0	0	10	0	0	0	6	0	0	0	0	0	0	0	0	0	0	0	0	0	0	0	0	0	0	0	10	0	0	0	0	0	0	0	0	0	0	0	0	2	0	0
OTU1115	0	0	0	0	0	3	0	15	4	0	0	0	0	0	1	0	0	0	0	0	0	0	0	0	0	0	0	0	0	0	0	0	0	4	0	0	0	0	0	0	0	0	0	0	4
OTU1116	0	2	0	0	2	0	0	0	0	0	0	0	0	0	0	0	0	0	0	3	0	7	10	0	0	0	0	0	0	0	0	10	0	0	0	0	0	0	0	0	0	0	0	0	3
OTU1117	2	9	0	0	7	29	22	5	0	0	4	2	0	0	0	0	3	2	0	0	0	0	0	0	0	0	1	0	0	0	0	0	0	0	0	0	0	0	0	0	0	0	0	0	0
OTU1118	0	1	0	0	1	14	4	5	0	0	0	0	0	0	2	0	1	0	0	3	0	0	1	0	0	0	0	0	0	3	4	0	0	0	0	0	0	0	0	0	0	2	0	0	0
OTU1119	0	0	0	0	0	5	0	0	0	0	0	0	0	0	0	0	0	0	0	0	0	12	0	0	4	0	0	0	0	0	0	0	0	0	0	0	0	0	0	1	0	0	0	0	0
OTU1120	0	0	0	0	0	3	0	4	0	0	0	2	0	0	0	0	0	0	0	4	0	0	4	2	0	0	0	4	0	5	0	0	0	0	0	3	0	0	0	7	0	0	0	0	0
OTU1121	0	0	0	0	0	0	0	0	0	0	0	0	7	0	0	7	4	3	0	0	0	11	8	0	4	0	0	0	0	0	0	0	0	0	0	0	0	0	0	0	0	0	0	0	0
OTU1122	0	0	0	0	0	0	0	7	0	0	0	0	0	0	0	0	0	0	0	0	0	0	0	0	0	0	0	0	27	0	0	0	0	0	0	0	0	0	0	0	0	0	0	0	9
OTU1123	0	0	0	0	0	0	0	0	0	0	0	0	0	0	0	0	0	0	0	17	0	0	0	0	0	0	0	0	0	0	0	0	0	0	0	0	0	0	0	0	0	0	0	0	0
OTU1124	0	0	0	0	0	0	0	0	0	0	0	0	0	0	0	8	0	0	0	22	0	0	0	0	0	0	0	0	0	0	0	0	0	0	0	0	0	0	0	0	0	0	0	0	0
OTU1125	0	0	0	0	0	0	0	0	0	0	0	0	0	0	0	0	0	0	0	0	0	22	0	0	0	0	0	0	0	0	0	0	0	0	0	0	0	0	0	0	0	0	0	0	0
OTU1126	0	0	0	0	0	0	0	0	0	0	0	0	0	0	0	0	0	0	0	0	0	0	6	0	0	0	0	0	0	0	0	0	0	0	0	0	0	4	0	0	8	0	0	15	0
OTU1127	0	0	0	0	0	0	0	0	0	0	0	0	0	0	6	0	0	0	0	0	0	0	0	0	0	7	13	0	10	0	0	0	0	0	0	0	0	0	0	0	68	0	0	0	19
OTU1128	0	0	0	0	0	0	0	0	0	0	0	0	0	0	0	0	0	0	0	0	0	0	0	0	0	0	4	0	0	0	0	0	0	0	0	0	0	0	41	0	0	0	0	0	0
OTU1129	25	0	0	0	0	0	0	0	0	0	0	0	0	0	0	0	0	0	0	0	0	0	0	0	0	0	0	0	0	0	0	0	0	0	0	0	0	0	0	0	0	0	0	0	0
OTU1130	5	0	0	0	0	4	11	2	0	0	4	0	0	0	2	0	0	0	0	0	0	0	0	0	0	0	0	0	0	0	0	0	0	0	0	0	0	0	0	0	0	0	0	0	0
OTU1131	1	0	0	3	0	0	0	0	0	0	0	0	0	0	0	0	0	0	0	0	0	14	8	0	0	0	0	0	0	0	0	0	0	0	0	0	0	0	0	0	0	0	3	0	0
OTU1132	3	0	0	3	0	0	0	0	0	0	0	2	0	0	0	0	35	0	0	0	7	0	6	0	0	0	0	0	0	0	0	0	0	0	0	0	0	0	0	0	0	0	0	0	0
OTU1133	3	0	0	0	0	0	0	0	0	0	0	0	28	0	0	0	0	0	0	6	0	0	0	0	0	0	0	3	2	0	0	0	0	0	0	0	0	0	0	0	0	0	0	6	15
OTU1134	0	0	0	0	3	0	14	0	7	0	0	0	29	0	19	0	0	0	0	0	0	0	0	0	0	0	0	0	0	0	0	0	0	0	0	0	0	0	0	0	0	0	0	0	0
OTU1135	0	0	0	0	0	1	0	0	0	0	0	0	5	0	0	0	0	0	0	0	1	0	0	0	1	0	3	3	0	2	0	0	0	0	0	0	0	2	0	0	0	0	2	0	0
OTU1136	0	0	2	0	0	0	0	0	1	0	0	0	0	3	4	0	6	3	3	0	0	0	0	0	0	0	0	0	0	4	0	2	0	0	0	0	0	0	0	0	0	0	0	0	0
OTU1137	0	0	2	0	0	0	0	0	0	0	0	0	0	0	0	0	0	0	0	0	0	6	0	0	7	0	0	0	0	0	0	0	0	0	0	0	0	0	0	0	0	0	0	0	2
OTU1138	14	0	0	0	6	22	0	0	0	0	0	0	4	0	0	0	0	0	0	0	0	1	0	0	0	0	3	0	0	0	0	0	0	0	0	0	5	0	0	0	0	0	0	0	3
OTU1139	0	0	0	0	0	12	0	0	0	0	0	0	0	0	0	0	0	0	0	0	0	0	0	0	0	0	0	0	0	11	0	0	0	0	0	2	0	0	0	0	0	0	0	0	5
OTU1140	0	0	0	0	4	0	0	11	0	0	6	0	0	0	0	0	10	18	0	0	0	0	3	0	46	0	0	0	0	0	0	0	0	0	0	0	0	3	5	0	0	0	0	0	0
OTU1141	0	0	0	0	0	0	0	0	0	0	0	0	0	0	0	0	0	0	7	0	0	5	0	0	0	0	0	7	0	0	0	0	0	0	0	0	0	0	0	0	0	0	0	0	0
OTU1142	0	0	0	0	0	0	0	0	0	0	0	0	0	0	0	0	4	25	4	0	0	0	0	0	0	0	0	0	0	0	0	0	0	4	0	0	0	0	0	0	0	0	0	0	0
OTU1143	0	0	0	0	0	0	0	0	0	0	0	0	0	0	0	0	0	23	0	0	0	0	0	0	0	0	0	0	0	0	0	0	0	0	0	0	0	0	0	12	0	0	5	0	0
OTU1144	0	0	0	0	0	0	0	0	0	0	0	0	0	0	0	0	0	0	23	1	0	0	0	0	0	0	0	0	0	0	0	0	0	0	0	0	0	0	0	0	0	0	0	0	0
OTU1145	0	0	0	0	0	0	0	0	0	0	0	0	0	0	0	0	0	0	0	21	0	0	0	0	0	0	0	0	0	0	0	0	0	0	0	0	0	0	0	0	0	0	0	0	0
OTU1146	6	0	0	0	0	0	0	0	0	0	0	0	4	2	6	0	0	0	0	7	0	0	0	0	0	0	2	3	0	3	0	4	0	0	0	0	0	0	0	0	0	0	0	0	5
OTU1147	0	0	0	0	0	0	10	0	0	27	0	0	0	0	4	0	0	0	0	0	0	0	0	0	0	0	0	0	0	0	0	0	0	0	0	0	0	0	0	0	0	0	0	0	0
OTU1148	3	0	0	0	0	0	0	0	0	0	20	2	0	0	0	2	0	5	0	0	6	0	0	0	0	0	0	0	0	0	0	0	0	0	0	0	0	3	0	0	0	0	0	0	0
OTU1149	0	0	2	0	0	0	0	0	0	0	0	0	7	0	0	0	8	0	0	1	0	0	0	0	0	0	4	0	0	0	0	0	0	0	0	0	0	0	0	0	0	0	0	0	0
OTU1150	0	0	0	4	0	0	0	0	5	0	0	0	0	0	5	0	0	0	4	0	0	0	0	0	0	0	3	0	0	2	0	0	0	0	0	0	0	0	0	0	0	0	0	0	0
OTU1151	0	0	0	0	1	0	0	0	0	0	0	0	0	0	0	0	0	0	0	6	0	15	0	0	0	0	0	0	0	0	0	0	0	0	0	2	0	0	0	0	0	0	0	0	0
OTU1152	0	0	0	0	0	0	6	4	0	0	0	0	0	0	0	0	2	13	5	0	6	4	0	0	0	0	0	0	0	0	0	0	0	0	0	0	0	0	4	0	0	0	0	0	0
OTU1153	0	9	0	0	0	17	0	0	0	0	0	0	0	0	0	0	0	0	0	0	0	0	0	0	22	0	0	0	0	0	0	0	0	11	5	7	0	0	0	0	0	0	0	0	0
OTU1154	0	6	0	0	7	0	5	0	1	0	7	0	0	4	5	0	8	15	0	9	1	1	7	0	0	0	0	5	0	0	10	6	0	0	30	0	0	4	3	0	4	2	0	0	13
OTU1155	0	0	0	0	0	0	0	0	0	0	0	0	0	0	0	0	0	0	0	0	0	9	0	0	0	0	0	0	0	23	0	0	0	0	0	0	0	0	0	0	0	0	0	0	0
OTU1156	0	0	0	0	0	0	0	0	0	0	0	0	0	0	0	0	0	1	0	0	0	14	0	1	0	0	0	0	0	2	0	0	0	0	0	0	0	0	0	0	0	0	0	0	0
OTU1157	0	0	2	0	0	0	0	0	0	0	0	0	0	0	0	0	0	0	16	0	0	0	0	0	0	0	0	0	0	0	5	0	0	0	0	0	0	0	0	0	0	0	0	0	0
OTU1158	0	0	0	0	0	0	0	0	0	0	0	0	0	0	0	9	0	0	0	0	22	3	3	2	0	0	0	0	0	0	0	0	0	0	0	0	0	0	0	0	0	0	0	0	0
OTU1159	0	0	4	0	0	0	0	0	0	2	0	0	0	0	0	0	0	0	0	0	7	0	0	0	0	0	0	0	3	0	0	0	0	0	0	0	0	8	0	0	0	0	0	0	0
OTU1160	0	0	0	0	0	0	0	0	0	0	0	0	0	0	0	0	0	0	0	0	0	0	0	0	0	0	0	0	0	0	35	0	0	0	0	0	0	0	0	0	0	0	0	0	0
OTU1161	18	4	0	0	0	0	0	0	0	0	0	0	0	0	0	0	0	16	0	0	0	0	0	0	0	0	0	0	0	0	0	0	0	0	0	0	0	0	0	0	0	0	0	0	0
OTU1162	0	0	0	0	0	0	0	0	0	1	0	0	0	0	0	0	0	6	6	3	0	2	0	0	0	0	0	0	0	0	0	0	0	0	0	0	0	0	0	0	0	0	0	0	0
OTU1163	0	0	0	0	0	0	0	0	0	0	4	0	0	0	1	0	26	1	2	0	7	0	0	0	0	0	0	0	0	3	0	0	0	0	0	0	0	0	0	0	0	0	0	0	0
OTU1164	0	0	0	0	0	0	0	0	0	4	0	29	0	0	3	0	0	0	8	0	3	0	0	0	0	0	0	0	0	0	0	0	0	0	0	0	0	0	0	0	0	0	0	0	3
OTU1165	0	3	4	2	2	0	1	4	1	0	2	0	0	0	27	4	0	0	6	11	2	10	2	2	3	0	0	2	0	9	0	0	0	0	0	5	0	0	0	0	2	0	0	9	4
OTU1166	13	17	0	0	23	46	41	0	20	0	0	0	0	0	37	0	0	0	1	0	0	0	0	0	0	0	0	6	4	0	0	0	0	0	0	0	0	2	0	0	0	0	0	0	0
OTU1167	0	7	0	0	0	7	4	0	0	0	0	0	0	0	0	0	0	0	0	0	0	0	0	0	0	0	0	0	0	0	0	0	0	4	0	0	0	15	1	0	0	0	0	0	0
OTU1168	0	0	0	0	0	0	0	0	0	0	0	0	0	0	0	0	0	7	0	0	0	0	0	0	0	0	8	3	1	0	0	0	0	0	0	0	0	0	0	0	0	0	0	0	0
OTU1169	0	0	0	0	0	0	0	0	6	0	0	0	0	0	0	0	0	0	0	0	0	0	0	0	0	31	0	0	28	0	0	0	0	0	0	0	0	0	0	0	0	0	0	0	0
OTU1170	0	0	0	0	0	0	0	0	0	0	0	0	0	0	0	0	0	0	0	0	0	0	0	0	0	0	0	0	12	1	0	0	0	0	0	0	0	0	0	0	0	0	0	0	0
OTU1171	0	0	0	0	0	0	0	0	0	0	0	0	0	0	0	0	20	0	0	0	0	0	0	0	0	0	0	0	0	0	0	0	0	0	0	0	0	0	0	0	0	0	0	0	0
OTU1172	0	0	0	0	0	0	3	0	0	0	0	0	0	0	0	0	0	0	0	0	14	0	0	0	0	0	0	0	0	0	0	0	0	0	0	0	0	5	0	0	0	0	0	0	0
OTU1173	0	0	0	0	0	0	0	0	0	0	0	0	0	0	0	0	0	0	0	0	0	0	0	0	0	0	0	0	0	0	0	0	0	0	0	0	0	0	0	0	7	0	36	0	6
OTU1174	2	0	0	1	0	0	0	0	0	0	4	0	0	0	0	0	0	0	0	0	0	0	0	0	0	0	0	0	0	0	0	0	0	21	18	0	0	0	0	0	0	0	0	0	0
OTU1175	0	0	0	0	0	0	0	0	0	0	0	0	3	0	0	0	1	0	0	0	0	0	0	0	0	0	0	0	0	0	0	0	0	0	0	9	8	4	8	0	0	0	0	0	0
OTU1176	8	0	5	0	0	0	0	0	0	0	0	0	6	0	2	0	0	0	0	0	0	1	0	0	0	0	0	0	0	0	0	0	0	0	0	0	0	0	0	0	0	0	0	0	0
OTU1177	0	0	0	0	0	0	0	3	0	0	2	0	0	0	0	0	5	0	0	4	0	0	3	0	0	0	0	3	0	0	0	0	0	0	0	0	0	0	0	0	0	0	0	0	0
OTU1178	0	3	0	0	0	21	4	4	0	0	0	0	3	0	0	0	14	2	0	0	1	0	0	0	0	0	0	0	0	0	0	0	0	0	0	0	0	0	0	0	0	0	0	0	0
OTU1179	0	0	0	0	0	4	0	0	0	0	0	0	0	0	0	0	0	3	0	0	0	0	0	8	0	0	3	0	0	0	0	0	0	0	0	0	0	0	0	0	0	0	0	0	0
OTU1180	0	0	0	0	0	0	0	25	0	0	0	0	0	0	0	6	0	0	0	6	0	0	0	0	0	0	0	0	0	0	6	0	0	0	0	0	0	0	0	0	0	0	0	0	0
OTU1181	0	0	0	0	0	0	0	0	0	0	0	0	0	0	0	0	0	0	0	0	0	0	0	0	18	6	0	0	0	0	0	0	0	0	0	0	0	0	0	0	0	0	0	0	0
OTU1182	0	0	0	0	0	0	0	1	0	0	0	0	0	0	0	0	0	0	3	4	0	0	0	5	1	2	4	3	0	0	0	0	0	0	0	0	0	0	0	0	0	0	0	0	0
OTU1183	0	0	0	0	0	0	0	0	0	0	0	0	0	0	0	0	4	0	0	0	6	0	0	0	0	0	0	14	0	0	0	0	0	0	0	0	0	0	0	0	0	0	0	0	0
OTU1184	0	0	9	6	0	6	11	0	3	6	3	3	3	0	0	0	0	16	4	0	4	8	0	0	0	0	0	14	0	4	2	0	0	0	0	2	2	0	8	6	0	0	0	0	0
OTU1185	0	0	0	0	0	0	0	0	0	0	0	0	0	0	0	0	16	22	0	0	0	0	0	0	0	0	1	0	0	0	0	0	0	0	0	0	0	0	0	5	0	0	0	0	0
OTU1186	0	0	0	0	0	0	0	0	0	0	0	0	0	0	0	0	0	7	0	0	0	0	0	0	0	0	0	0	0	0	0	40	0	0	0	0	0	0	0	0	0	0	0	0	0
OTU1187	0	0	0	0	0	0	0	0	0	0	0	0	0	0	0	0	0	0	0	0	0	0	0	0	0	0	0	0	0	0	0	0	0	0	50	0	0	0	0	0	0	0	0	0	0
OTU1188	0	1	3	0	4	3	7	0	6	0	2	0	1	0	0	0	0	0	0	0	0	0	0	0	0	0	0	0	0	0	0	0	4	0	0	0	0	0	0	0	0	0	0	0	0
OTU1189	0	0	0	0	12	0	31	0	0	0	21	0	21	0	24	1	0	1	0	0	0	0	8	0	0	0	0	3	0	0	0	0	0	0	0	0	0	1	0	0	0	0	6	0	0
OTU1190	2	0	0	0	0	0	0	0	0	0	0	0	0	0	2	0	6	0	8	0	0	7	0	0	0	0	1	0	0	0	0	0	0	0	0	0	0	0	0	0	0	0	0	0	0
OTU1191	0	0	0	0	4	5	0	1	0	0	0	0	0	0	2	0	1	0	0	0	2	0	0	1	4	0	0	0	0	0	0	0	0	0	0	0	0	0	0	0	0	0	0	0	0
OTU1192	0	0	0	0	1	17	4	5	0	0	0	0	0	0	0	0	0	0	0	0	0	0	0	1	0	0	0	0	0	0	0	0	0	0	0	0	0	0	0	0	0	0	0	0	0
OTU1193	0	0	0	0	0	4	1	9	0	0	0	0	13	0	0	0	0	0	0	0	3	2	4	5	0	0	0	0	0	0	0	0	0	0	0	0	0	0	0	0	0	0	0	0	0
OTU1194	0	0	0	0	0	2	0	0	0	0	0	0	0	0	0	0	0	0	11	0	0	0	0	0	0	0	0	2	0	0	1	0	0	4	3	0	0	0	0	0	0	0	0	0	1
OTU1195	0	0	9	0	0	0	0	0	0	0	0	0	0	0	0	0	0	0	4	8	0	0	0	0	16	0	0	0	0	0	0	8	0	0	0	0	0	0	0	0	0	0	0	0	0
OTU1196	0	0	0	0	0	0	0	0	0	0	0	0	0	0	0	0	0	0	0	0	4	0	0	0	0	0	0	16	0	0	0	0	0	0	0	0	0	0	0	0	0	0	0	0	0
OTU1197	0	0	0	0	0	0	0	0	0	0	0	0	0	0	0	0	0	0	0	0	0	0	0	0	0	0	0	0	0	35	0	0	0	0	0	0	6	0	0	1	0	0	0	0	0
OTU1198	0	0	0	0	0	0	0	0	0	0	0	0	0	0	0	2	0	19	0	7	0	0	0	4	0	0	0	0	0	0	0	0	0	0	0	0	0	0	0	0	0	0	0	0	0
OTU1199	0	0	0	0	0	0	0	0	0	0	0	0	0	0	0	0	0	0	9	0	0	10	0	0	0	0	0	0	0	0	0	0	0	0	0	0	2	0	0	0	0	0	0	0	0
OTU1200	0	0	0	0	0	0	0	0	0	0	0	0	0	0	0	0	0	0	0	0	0	22	0	0	12	0	0	0	0	0	0	0	0	0	0	0	0	0	0	0	0	0	0	0	0
OTU1201	0	8	0	0	1	0	0	0	0	0	6	0	4	0	0	0	0	7	0	2	0	6	14	0	0	0	0	0	5	0	0	0	0	0	1	0	0	0	0	0	0	0	0	0	7
OTU1202	27	1	0	0	0	0	6	3	5	4	9	0	0	0	0	9	0	0	5	0	9	2	17	3	0	0	0	0	7	0	3	0	0	3	0	0	0	0	11	4	0	0	0	0	10
OTU1203	0	0	0	0	0	0	0	0	0	0	0	0	0	0	0	0	0	0	0	0	0	0	0	3	0	0	0	0	0	0	0	0	33	0	0	0	0	0	0	0	0	0	0	0	0
OTU1204	0	0	0	0	0	0	0	0	0	0	0	0	0	0	0	0	0	0	0	0	0	0	0	0	0	0	0	0	0	0	0	0	0	0	0	0	0	0	0	0	29	0	0	0	0
OTU1205	0	1	3	0	0	17	0	0	6	0	0	0	0	0	0	0	0	0	0	0	0	0	0	0	0	0	0	0	0	0	0	98	0	0	10	0	0	0	0	0	0	0	0	0	0
OTU1206	0	0	0	0	0	0	0	0	0	0	0	0	0	0	0	0	0	0	0	0	0	0	0	0	0	0	0	0	0	0	0	0	0	0	0	38	0	0	11	0	0	0	27	0	0
OTU1207	2	0	0	0	5	0	0	2	0	1	4	0	5	0	0	0	0	0	0	0	0	1	0	0	0	0	0	0	0	0	0	0	0	0	0	0	0	0	0	2	0	0	0	0	0
OTU1208	0	0	0	0	0	0	0	0	0	14	0	0	0	0	0	0	0	0	0	0	0	0	0	0	7	0	0	0	0	0	0	0	0	0	0	0	0	0	0	0	0	0	0	0	0
OTU1209	0	0	0	0	0	0	0	0	0	0	2	0	0	0	0	0	0	0	0	0	0	0	0	0	0	0	2	1	0	0	0	0	0	22	0	0	0	0	0	0	0	0	0	0	0
OTU1210	0	0	0	0	0	0	0	0	0	0	0	0	17	0	0	0	0	0	0	0	0	20	8	3	4	0	3	0	0	0	0	0	0	0	0	0	0	0	0	0	0	0	0	0	0
OTU1211	4	3	3	4	6	0	0	0	0	0	4	1	27	0	0	0	0	0	5	1	0	0	3	0	0	0	2	0	0	0	0	0	0	0	0	0	0	1	0	0	0	0	0	0	0
OTU1212	0	0	0	0	0	0	2	0	0	0	0	0	7	0	6	0	0	0	3	1	0	0	0	0	0	0	0	0	0	0	0	0	0	0	0	0	0	0	0	0	0	0	0	0	3
OTU1213	0	0	0	0	0	5	5	0	0	0	0	0	2	0	0	0	4	0	0	0	2	0	0	0	0	0	0	0	0	6	0	0	0	0	0	0	0	0	0	0	0	0	0	0	0
OTU1214	0	0	0	24	0	0	0	0	0	0	0	0	0	0	0	0	0	0	0	0	0	0	0	0	0	0	0	0	0	0	0	0	0	0	0	0	0	0	0	0	0	0	0	0	0
OTU1215	0	6	0	0	7	9	20	0	15	0	1	0	0	0	0	0	0	0	0	0	0	0	0	0	0	0	0	0	0	0	0	0	0	0	0	0	0	0	0	0	0	0	0	0	0
OTU1216	0	0	0	0	0	0	10	0	0	0	0	0	0	0	0	0	0	0	0	0	2	0	0	4	0	0	0	0	0	0	0	0	0	0	0	0	0	0	0	0	0	0	0	0	0
OTU1217	0	0	0	0	0	0	0	22	11	4	0	0	0	0	0	0	0	0	0	0	0	0	0	0	0	0	0	0	0	0	0	0	0	0	0	0	0	0	0	0	0	0	0	0	0
OTU1218	0	0	0	0	0	0	0	0	0	0	0	0	0	0	0	0	0	0	0	0	0	2	0	0	16	0	0	0	0	0	0	0	0	0	0	0	0	0	0	0	0	0	0	0	0
OTU1219	0	0	0	0	0	0	0	0	0	0	0	0	0	0	0	0	5	0	2	0	1	6	0	0	2	0	3	0	0	0	0	0	0	0	0	0	0	0	0	0	0	0	0	0	0
OTU1220	0	0	0	0	0	0	0	0	0	0	0	6	0	0	0	0	0	0	0	2	0	0	0	0	0	2	13	0	0	3	0	0	0	0	0	0	0	0	0	0	0	0	0	0	1
OTU1221	0	0	9	0	0	0	0	0	0	0	10	2	0	0	5	5	0	0	0	4	0	4	16	0	0	1	6	12	0	0	2	0	0	0	0	0	0	0	0	0	0	0	2	0	0
OTU1222	0	0	0	0	0	0	0	0	0	0	0	0	0	0	0	0	3	0	11	2	0	0	0	5	0	0	0	0	2	0	0	0	0	0	5	0	2	0	0	0	0	0	0	0	0
OTU1223	0	0	0	0	0	0	0	0	0	0	0	0	0	0	0	0	0	0	0	0	0	0	0	0	0	0	0	0	0	0	0	0	0	0	0	0	23	3	0	0	0	0	0	0	0
OTU1224	0	0	0	0	0	0	0	0	0	0	0	0	0	0	0	0	0	8	0	0	0	0	0	0	0	0	0	0	0	0	0	0	37	0	0	0	0	0	0	0	0	0	0	0	0
OTU1225	0	0	0	0	0	0	0	0	0	0	0	0	0	0	0	0	0	0	0	0	0	0	0	0	0	0	0	0	0	0	0	0	0	0	42	0	0	0	0	0	0	0	0	0	0
OTU1226	0	0	4	0	0	0	0	0	0	0	2	2	0	0	0	0	0	1	0	4	0	5	3	0	0	0	0	0	0	0	0	3	0	0	0	0	0	0	0	0	0	0	0	0	0
OTU1227	0	9	0	0	0	0	0	0	0	0	0	4	22	0	0	0	0	1	0	0	0	0	0	2	0	0	0	0	3	0	0	0	0	0	0	0	0	0	0	0	0	0	0	0	0
OTU1228	0	0	0	0	6	0	0	0	0	0	0	0	0	0	24	0	0	0	0	0	0	0	0	0	0	0	0	0	2	0	0	0	0	0	0	0	0	0	0	0	0	0	0	0	0
OTU1229	0	0	0	1	0	0	0	0	5	0	0	0	0	0	9	0	0	0	0	0	0	0	0	0	0	0	3	0	6	0	0	0	0	0	0	0	0	0	0	0	0	0	0	0	0
OTU1230	0	3	0	0	0	0	20	0	0	0	0	0	0	0	0	0	0	0	2	0	0	0	0	0	0	0	0	0	0	0	0	0	0	0	0	0	0	0	0	0	0	0	0	0	0
OTU1231	0	2	0	0	0	0	0	0	0	0	0	0	0	0	0	3	4	0	0	5	3	0	0	0	0	0	0	0	2	0	0	0	0	0	0	0	0	0	0	0	0	0	0	0	0
OTU1232	0	3	0	0	0	0	0	0	0	0	0	0	0	0	0	0	0	0	0	0	3	10	0	0	0	0	6	0	0	2	0	0	0	0	0	0	0	0	0	0	0	0	0	0	0
OTU1233	0	0	0	0	21	0	0	0	0	0	0	0	0	0	0	0	0	0	0	0	0	0	0	0	0	0	0	0	0	0	4	0	0	0	0	0	0	0	0	0	0	0	0	0	0
OTU1234	4	12	2	5	19	20	2	20	17	11	10	0	3	0	0	8	3	2	13	8	12	7	22	0	14	3	5	0	6	11	0	0	0	0	0	0	6	0	0	0	0	0	0	0	0
OTU1235	0	0	0	0	0	0	0	22	0	0	0	0	0	0	0	0	0	0	0	3	0	0	0	0	0	0	0	1	0	0	0	0	0	0	0	0	0	0	0	0	0	0	0	0	0
OTU1236	0	0	0	0	0	0	0	0	22	0	0	0	0	0	0	0	0	0	0	0	0	0	0	0	0	0	0	0	0	0	0	0	0	0	0	0	0	0	0	0	0	0	0	0	0
OTU1237	0	0	0	0	0	0	0	0	0	0	0	0	0	0	0	17	0	0	0	0	1	0	0	0	0	0	0	0	4	0	0	0	0	0	13	0	0	0	0	0	0	0	0	0	0
OTU1238	0	0	0	0	0	0	0	0	0	0	2	0	0	0	0	1	0	1	12	0	0	0	0	0	0	0	0	0	0	0	0	0	0	0	1	0	0	0	0	0	0	0	0	0	0
OTU1239	0	0	0	0	0	0	0	0	0	0	0	0	0	0	0	0	0	0	0	0	0	0	1	0	19	0	0	0	0	0	0	0	0	0	0	0	0	0	0	0	0	0	0	0	0
OTU1240	0	0	0	0	0	0	0	0	0	0	0	0	0	0	0	0	0	0	0	0	0	10	4	0	3	0	0	0	0	0	0	0	0	0	0	0	0	0	0	0	0	0	0	0	0
OTU1241	0	0	0	0	0	0	0	0	0	0	0	0	0	0	0	0	0	0	0	0	0	5	0	0	0	0	0	3	0	3	0	0	0	0	0	0	0	0	0	0	0	0	0	2	0
OTU1242	0	0	0	0	0	0	0	0	0	0	0	0	0	0	0	2	9	0	0	3	0	3	4	2	0	0	0	2	1	0	0	0	0	0	0	0	0	0	0	0	0	0	0	0	0
OTU1243	0	0	0	0	0	0	0	0	0	0	0	0	0	0	0	0	0	0	3	0	0	2	18	0	0	0	0	0	0	0	0	0	0	0	0	0	0	0	0	0	0	0	0	0	0
OTU1244	0	0	0	0	0	0	0	0	0	0	0	0	0	0	0	0	0	0	0	0	0	0	4	19	0	0	0	0	0	0	0	0	0	0	0	0	0	0	0	0	0	0	0	0	0
OTU1245	0	0	4	0	0	0	0	0	0	2	0	0	0	0	0	0	0	0	0	0	0	0	0	0	0	0	0	0	0	0	0	0	0	0	0	0	0	0	0	31	0	0	0	0	0
OTU1246	6	0	0	0	0	0	0	3	0	0	0	6	0	0	0	0	0	0	0	3	0	0	0	0	0	0	0	0	0	0	0	0	0	0	0	0	0	0	0	0	0	0	0	0	0
OTU1247	4	0	0	0	7	0	0	0	0	0	0	0	0	0	0	0	7	0	0	3	0	0	0	0	0	0	0	0	0	0	4	0	0	0	0	0	0	0	0	0	0	0	0	0	0
OTU1248	3	0	0	0	0	0	0	0	0	0	0	0	0	0	6	0	3	0	0	0	0	3	0	0	1	1	0	0	2	0	0	0	0	0	0	0	0	0	0	0	0	0	0	0	2
OTU1249	0	0	0	0	0	0	0	0	0	0	4	0	8	0	0	0	0	0	0	0	0	0	0	0	0	0	0	0	0	3	0	0	0	0	0	0	0	0	0	0	0	0	0	0	7
OTU1250	0	0	3	1	1	0	0	0	0	0	0	1	0	0	3	0	0	0	0	0	0	0	0	0	0	0	8	0	0	0	0	0	0	0	0	0	0	0	0	0	0	0	0	0	0
OTU1251	0	0	0	0	0	8	15	0	0	0	18	0	26	0	0	0	0	0	0	0	0	5	0	0	0	16	0	0	0	0	0	0	0	0	0	0	0	0	0	0	0	0	0	0	0
OTU1252	5	2	2	0	2	3	1	0	0	0	4	0	7	0	0	0	0	2	1	3	0	3	0	0	0	0	0	0	0	4	0	0	0	0	0	0	0	0	0	0	0	0	0	0	0
OTU1253	0	34	0	0	16	0	0	0	0	0	0	0	0	0	0	2	0	9	0	0	0	0	0	0	0	0	0	0	0	0	0	13	0	0	0	0	0	0	0	0	0	0	0	0	0
OTU1254	0	0	0	0	0	0	25	0	0	0	0	0	0	0	0	0	0	0	0	0	0	0	0	0	0	0	0	0	0	0	0	0	0	0	0	0	0	0	0	0	0	0	0	0	0
OTU1255	0	0	0	0	0	0	8	0	0	0	0	0	0	0	0	0	0	0	0	1	0	0	1	8	0	0	0	0	0	0	0	0	0	0	0	0	0	0	0	0	0	0	0	2	0
OTU1256	0	0	0	0	0	0	0	0	0	0	0	0	0	0	0	0	0	0	0	0	0	0	0	6	17	0	0	0	0	0	0	0	0	0	0	0	0	0	0	0	0	0	0	0	0
OTU1257	0	0	0	0	0	0	0	0	0	0	0	0	0	0	0	0	0	0	0	0	20	2	0	1	12	0	0	3	0	0	0	0	0	0	0	0	0	1	0	0	0	0	0	0	12
OTU1258	7	0	0	0	2	0	0	0	0	0	0	0	0	0	0	0	0	0	0	15	0	0	0	0	0	28	0	0	0	0	0	0	0	0	24	0	0	0	0	0	0	0	0	0	0
OTU1259	20	0	0	0	0	10	0	0	4	2	0	0	0	0	3	0	0	0	0	0	0	0	0	0	0	1	0	13	1	0	0	0	0	0	0	0	0	0	0	2	0	3	3	0	7
OTU1260	0	0	0	0	0	0	0	0	0	0	0	0	0	0	0	0	0	0	0	3	0	0	0	6	1	0	0	0	6	0	0	0	5	2	5	0	0	0	5	5	6	0	4	0	0
OTU1261	0	0	0	0	0	0	0	0	0	0	1	0	0	0	0	1	9	7	1	3	0	0	0	2	0	0	4	0	0	3	0	0	0	0	0	0	0	0	0	2	0	0	0	0	0
OTU1262	0	0	0	0	0	0	0	0	0	0	0	0	0	0	0	0	18	0	0	0	0	0	0	0	0	0	0	0	0	0	0	0	0	0	0	0	0	0	0	0	0	0	0	0	0
OTU1263	0	0	0	0	0	0	0	0	0	0	0	0	0	0	0	0	0	15	0	1	0	0	0	0	0	0	0	0	0	0	0	0	0	0	0	0	0	0	0	0	0	0	0	0	0
OTU1264	0	0	0	0	0	0	0	0	0	0	0	0	0	0	0	0	0	5	0	0	0	9	0	0	0	0	0	0	0	0	0	0	0	0	11	0	0	0	0	0	0	2	6	0	0
OTU1265	0	0	0	0	0	0	0	0	0	0	0	0	0	0	0	0	0	0	13	0	0	0	0	0	0	0	0	0	0	0	0	0	0	0	0	0	3	0	0	0	0	0	0	0	0
OTU1266	0	0	0	0	0	5	7	0	9	0	0	8	0	0	0	0	0	0	0	12	22	11	0	0	0	0	0	0	0	0	0	0	4	0	0	0	0	0	0	6	0	6	21	0	22
OTU1267	0	0	0	0	0	0	0	0	0	0	0	0	0	0	0	0	0	0	0	0	0	0	0	0	0	0	0	0	0	0	0	36	0	0	0	0	0	0	0	0	0	0	0	0	0
OTU1268	23	0	0	0	0	0	0	0	0	0	11	0	2	0	0	0	0	0	0	0	0	0	0	0	6	0	0	0	0	0	0	0	0	0	0	0	0	0	0	0	0	0	0	0	0
OTU1269	7	0	0	0	0	0	0	0	0	0	0	1	0	0	0	0	0	0	0	3	0	1	0	0	2	0	0	0	3	0	0	0	0	0	0	0	0	0	0	0	0	0	0	0	0
OTU1270	7	0	2	0	0	0	0	0	0	0	0	0	0	0	0	0	0	0	0	3	4	0	0	0	0	0	0	2	0	0	7	0	0	0	3	0	0	0	0	0	0	0	0	0	0
OTU1271	3	0	0	0	0	0	0	0	0	0	0	0	0	0	0	7	0	0	7	0	0	0	4	0	0	0	0	0	0	0	0	0	0	0	0	0	0	0	0	0	0	0	0	0	0
OTU1272	0	6	0	0	0	3	0	0	0	2	0	0	4	0	5	0	0	2	0	0	3	6	4	0	4	0	0	0	3	0	0	0	0	0	0	0	0	3	0	12	0	0	0	4	0
OTU1273	0	0	3	0	0	4	1	0	0	0	7	3	3	3	0	2	0	0	0	0	0	0	0	0	0	0	0	0	10	0	0	0	0	0	0	0	0	0	0	0	0	0	0	0	0
OTU1274	0	0	0	0	0	0	0	0	0	0	6	0	14	0	0	0	0	0	0	1	0	0	0	0	0	0	0	0	0	1	0	0	0	0	0	0	0	0	0	0	0	0	0	0	0
OTU1275	0	0	0	0	0	0	0	0	0	0	0	6	0	0	10	10	0	0	0	0	0	0	0	0	0	0	0	0	0	0	0	0	0	0	0	0	0	0	2	0	0	0	0	0	0
OTU1276	0	0	4	0	0	4	4	0	0	0	0	0	2	0	2	0	1	5	0	0	0	0	2	0	0	3	0	2	1	0	0	0	9	0	0	3	0	7	0	0	0	0	0	4	0
OTU1277	0	24	0	0	0	0	0	0	0	0	0	0	0	0	0	0	0	0	0	0	0	0	0	0	0	0	0	0	0	0	0	0	0	0	0	0	0	0	0	0	0	0	0	0	0
OTU1278	0	5	0	0	0	18	0	0	0	0	0	0	0	0	0	0	0	0	16	0	0	0	0	0	0	0	0	0	0	0	0	0	0	0	0	0	0	0	0	0	0	0	0	0	0
OTU1279	0	6	0	0	0	0	0	0	0	0	0	0	0	0	0	3	0	0	0	0	3	7	0	0	0	0	0	0	0	0	0	0	0	0	0	0	0	0	0	0	0	0	0	0	0
OTU1280	0	0	1	2	0	0	0	0	0	0	0	0	0	0	0	0	0	0	4	0	0	0	0	0	0	0	0	0	0	0	0	0	0	0	15	0	0	0	0	0	0	0	0	0	0
OTU1281	0	0	0	0	1	1	0	0	0	0	0	0	0	0	0	0	4	4	0	1	0	3	0	0	0	0	0	0	0	0	0	0	0	0	0	0	0	0	0	2	0	0	0	0	0
OTU1282	0	0	0	0	0	0	0	2	0	0	0	0	0	0	0	0	0	4	0	0	0	0	0	0	0	0	0	0	0	0	0	0	0	0	0	0	0	0	19	2	0	0	0	0	0
OTU1283	0	0	0	0	0	0	0	0	0	0	0	0	0	0	5	16	0	0	0	0	0	0	0	0	0	0	0	0	0	0	0	0	0	0	9	0	0	0	0	0	0	0	0	0	0
OTU1284	0	0	0	0	0	0	0	0	0	0	0	0	0	0	0	0	0	0	0	0	0	0	0	0	16	0	0	0	0	0	0	0	0	0	0	0	0	0	0	0	0	0	0	0	0
OTU1285	0	0	0	0	0	0	0	0	0	0	0	0	0	0	7	0	0	8	0	0	0	0	0	0	7	0	0	0	2	0	0	0	0	0	0	0	0	0	0	0	0	0	0	0	0
OTU1286	0	0	0	0	0	0	0	0	0	0	0	0	0	0	0	0	0	0	0	0	0	5	3	0	6	0	0	0	0	0	0	0	0	0	0	0	0	5	0	0	0	0	0	0	0
OTU1287	0	0	3	0	0	0	0	0	0	0	0	0	0	0	0	0	0	0	0	2	0	1	0	0	0	0	1	1	0	7	0	0	0	0	0	0	0	0	0	0	0	0	3	0	0
OTU1288	0	0	0	0	0	0	0	0	0	0	0	0	0	0	0	0	0	0	0	0	0	0	0	0	0	0	0	4	0	0	7	14	0	0	0	0	0	0	0	0	0	0	0	0	0
OTU1289	0	0	0	0	0	0	0	0	0	0	0	0	0	0	0	0	0	0	0	0	0	0	0	0	0	0	0	0	0	14	0	4	0	0	0	0	0	0	0	0	0	0	0	0	0
OTU1290	0	0	0	0	0	0	0	0	0	0	2	0	0	0	0	0	18	0	2	0	0	0	0	0	0	0	0	0	0	0	0	0	0	1	0	0	3	0	0	0	0	0	0	0	0
OTU1291	0	0	0	0	0	0	0	0	0	0	0	0	0	0	0	0	8	0	7	0	0	0	4	0	0	0	0	0	0	0	0	0	0	0	0	0	0	0	0	0	0	0	0	0	0
OTU1292	0	0	0	0	0	0	0	0	0	0	0	0	6	0	0	0	0	0	0	15	0	0	0	0	0	0	0	0	0	0	0	0	0	0	0	0	0	0	0	0	0	0	0	0	0
OTU1293	0	0	0	0	0	0	0	0	0	0	0	0	0	0	0	0	0	0	0	14	0	2	0	0	0	0	0	0	0	0	0	0	0	0	0	0	0	0	0	0	0	0	0	0	0
OTU1294	3	6	0	0	6	5	0	10	17	0	0	8	6	2	13	0	0	0	0	0	0	0	0	0	3	1	0	0	1	0	0	0	0	0	0	3	0	16	0	0	3	0	0	0	11
OTU1295	27	0	0	0	0	0	0	0	0	0	0	0	0	0	0	0	0	0	0	0	0	0	0	0	0	0	0	0	0	0	0	0	0	0	0	0	0	0	0	0	0	0	0	0	0
OTU1296	10	0	0	0	0	0	0	0	0	0	0	12	0	0	0	0	0	0	0	0	0	0	0	0	0	0	0	0	0	3	0	0	0	0	0	0	0	0	0	0	0	0	0	0	0
OTU1297	4	0	0	0	0	0	0	0	0	0	0	0	0	0	0	0	0	0	0	11	0	0	0	0	12	0	0	0	0	0	0	0	0	0	0	4	0	0	0	7	0	0	0	5	0
OTU1298	0	0	0	0	0	0	0	0	0	0	17	0	0	0	0	0	0	0	0	0	0	0	0	0	0	0	0	0	0	0	0	0	0	0	0	0	0	0	0	0	0	7	0	0	0
OTU1299	0	1	0	0	0	0	11	0	0	0	4	0	0	0	0	0	0	0	0	0	0	0	0	0	0	0	0	0	0	3	0	0	0	0	0	0	0	0	0	0	0	0	0	0	0
OTU1300	0	0	0	0	0	0	0	0	0	0	0	4	2	0	0	0	0	3	0	0	0	0	0	0	0	0	0	0	4	0	0	0	0	0	0	0	0	0	0	3	0	0	0	0	2
OTU1301	0	7	0	0	0	2	0	0	0	0	2	5	0	0	23	0	0	0	0	0	0	0	0	0	0	0	0	0	0	0	0	0	0	0	0	0	0	0	0	0	0	0	0	0	0
OTU1302	0	2	4	0	0	1	0	0	0	0	0	0	0	0	0	0	0	1	2	7	0	2	1	0	0	0	0	0	0	0	0	0	0	0	3	0	2	0	0	0	0	0	0	0	0
OTU1303	0	0	0	0	23	0	0	14	0	0	0	18	0	0	16	0	0	0	0	0	0	0	0	0	0	0	0	7	0	0	21	0	15	0	0	0	0	0	0	0	0	0	0	0	0
OTU1304	0	0	0	0	36	0	0	0	12	0	0	6	3	0	0	0	0	0	0	0	0	0	0	0	0	0	0	0	0	0	0	0	0	0	0	0	0	0	0	0	0	0	0	0	0
OTU1305	0	0	0	0	11	2	0	0	0	0	0	0	0	0	0	0	0	0	0	0	0	4	0	0	0	0	0	0	0	0	0	0	0	0	0	0	0	0	0	0	0	0	0	0	0
OTU1306	3	0	0	0	0	0	0	24	0	0	0	0	0	0	0	0	0	0	0	0	0	0	0	0	0	0	0	0	0	0	0	0	0	0	0	0	0	0	0	0	0	0	0	0	0
OTU1307	0	0	0	0	0	0	0	0	0	0	0	0	0	0	0	5	2	5	0	5	0	0	3	0	11	0	0	0	0	0	0	0	0	0	0	0	0	0	0	0	0	0	0	0	0
OTU1308	0	0	0	0	0	0	0	0	0	0	0	0	0	0	0	0	0	0	0	0	0	0	6	0	2	0	3	1	2	0	0	0	0	0	0	0	0	0	0	0	0	0	0	0	0
OTU1309	0	0	0	0	0	0	0	0	0	19	0	0	0	0	0	0	0	0	0	0	0	0	0	0	0	0	0	0	0	21	0	0	0	0	0	0	0	0	0	0	0	0	0	0	0
OTU1310	0	0	0	0	0	0	0	0	0	0	0	0	0	0	0	0	0	0	2	13	0	0	0	0	0	0	0	0	0	0	0	0	0	0	0	0	0	0	0	0	0	0	0	0	0
OTU1311	0	0	0	0	0	0	3	0	3	0	10	0	0	0	0	0	0	0	0	0	14	0	0	0	0	2	0	0	0	0	11	0	0	0	0	0	0	4	0	0	0	0	1	0	0
OTU1312	0	0	0	0	0	0	0	0	0	2	0	0	0	0	0	0	0	0	0	0	11	0	0	0	0	0	0	0	0	0	0	0	0	0	0	0	0	0	0	0	0	0	12	0	0
OTU1313	0	0	0	0	0	0	0	0	0	0	0	0	0	0	0	0	0	0	0	0	0	0	15	0	0	0	0	0	0	0	0	0	0	0	0	0	0	0	0	0	0	0	0	0	0
OTU1314	0	0	0	0	0	0	0	0	0	0	0	0	0	0	0	0	0	0	0	0	0	0	0	0	0	0	0	0	0	0	0	0	0	4	0	7	2	6	4	2	0	0	0	0	0
OTU1315	11	0	0	0	0	2	0	0	0	0	0	0	0	0	0	0	0	0	0	2	0	0	0	0	0	0	0	0	0	0	0	0	0	0	0	0	0	0	0	0	0	0	0	0	0
OTU1316	11	9	0	0	0	0	0	0	0	0	0	0	0	0	0	0	0	0	0	0	0	0	0	0	0	0	0	0	0	0	0	0	0	0	0	0	0	0	0	0	0	0	0	0	0
OTU1317	6	0	0	0	3	3	1	0	0	0	0	0	4	0	0	0	0	3	0	0	0	0	0	0	0	0	0	0	0	0	1	0	0	0	0	0	0	0	0	0	0	0	0	0	0
OTU1318	0	0	0	0	0	0	0	0	0	0	22	0	0	0	0	0	0	0	0	0	0	0	0	0	0	0	0	0	0	0	0	0	0	0	0	0	0	0	0	0	0	0	0	0	0
OTU1319	0	0	1	0	0	0	0	0	3	0	4	0	0	0	10	0	0	0	0	0	0	0	0	0	0	0	0	0	0	0	0	0	0	0	0	0	0	0	0	0	0	0	0	0	0
OTU1320	0	0	0	0	0	0	0	0	0	0	0	0	34	0	0	0	0	0	0	0	0	0	0	0	0	0	0	0	0	0	0	0	0	0	0	0	0	0	0	0	0	0	0	0	0
OTU1321	0	14	0	1	0	0	0	4	0	0	4	0	3	0	5	0	0	0	0	0	0	0	0	0	0	0	0	0	0	4	0	0	0	0	0	0	0	0	0	0	0	0	0	0	0
OTU1322	0	14	0	0	5	0	0	0	0	0	0	0	0	0	0	0	0	0	0	0	0	0	0	0	0	1	0	0	0	0	0	0	0	0	0	0	0	0	0	0	0	0	0	2	3
OTU1323	0	0	0	0	0	0	0	0	0	0	3	0	0	0	0	0	0	0	0	0	0	13	0	0	0	0	0	0	0	0	0	0	0	0	0	0	0	0	0	0	0	0	0	0	0
OTU1324	0	0	0	0	0	0	0	23	0	0	0	0	0	0	0	0	0	0	0	0	2	3	0	0	0	0	0	0	0	0	0	0	0	0	0	0	0	0	0	0	0	0	3	0	0
OTU1325	4	0	0	0	0	0	0	0	23	0	0	0	0	0	4	0	0	0	0	0	0	0	0	0	0	0	0	0	0	0	0	0	0	0	0	0	0	0	0	0	0	0	0	0	0
OTU1326	0	0	0	0	0	0	0	0	0	0	0	0	0	0	0	3	0	12	0	0	0	0	0	0	0	0	0	0	0	0	0	0	0	0	0	0	0	0	0	0	0	0	0	0	0
OTU1327	0	0	0	0	0	0	0	0	0	0	0	0	0	0	0	0	0	0	0	0	0	0	8	0	0	0	0	10	0	0	0	0	0	0	0	0	0	0	0	0	0	0	0	0	0
OTU1328	0	0	0	0	0	0	0	0	0	0	0	0	15	0	0	0	0	0	0	0	0	0	0	0	0	0	0	14	17	0	0	0	0	0	0	0	0	0	0	0	0	0	0	0	19
OTU1329	0	0	0	0	0	0	0	0	0	0	0	0	0	0	0	0	21	0	0	0	0	0	0	0	0	0	0	0	0	0	0	0	0	0	0	0	0	0	0	0	0	0	0	0	0
OTU1330	0	0	0	0	0	0	0	0	0	0	0	0	0	0	0	0	22	0	0	0	0	0	0	0	0	0	0	0	0	0	0	0	0	0	0	0	0	0	0	0	0	0	0	0	0
OTU1331	5	0	0	1	0	0	0	3	0	0	0	0	3	0	0	7	0	0	0	9	0	0	0	0	8	0	7	7	0	3	7	0	0	0	7	0	0	0	0	0	0	0	4	0	3
OTU1332	1	2	0	0	0	0	0	0	0	0	0	0	0	0	0	0	0	0	0	0	0	12	3	0	0	0	0	0	0	0	0	0	0	0	0	0	0	0	0	0	0	0	0	0	0
OTU1333	0	0	0	0	0	0	0	0	0	0	0	0	0	0	0	0	0	0	0	0	0	0	0	0	0	0	0	0	0	0	42	0	0	0	0	6	0	0	0	0	0	0	0	0	0
OTU1334	0	0	0	0	0	0	0	0	0	0	4	0	0	0	0	0	0	0	2	0	0	5	2	3	0	3	0	0	1	0	0	0	0	0	0	0	0	0	0	0	0	0	0	0	0
OTU1335	0	0	0	0	0	0	0	5	0	0	1	0	0	0	0	0	0	0	0	0	0	2	3	0	0	0	0	0	0	0	0	3	0	0	0	8	7	2	3	0	0	0	0	0	0
OTU1336	0	0	0	0	0	0	0	0	0	0	0	0	22	0	0	0	0	0	0	0	0	0	0	0	0	0	0	0	0	0	0	0	0	0	0	0	0	0	0	0	0	0	0	0	0
OTU1337	0	0	0	0	2	0	0	0	0	0	2	0	4	0	0	0	0	5	12	0	0	0	0	0	0	0	0	0	0	0	0	0	0	0	0	0	0	1	0	0	0	0	1	0	0
OTU1338	0	0	0	0	0	0	0	0	0	0	0	0	4	0	0	0	17	0	0	0	0	0	0	0	0	0	0	0	0	0	0	0	0	0	0	0	0	0	0	0	0	0	0	0	0
OTU1339	0	0	0	0	0	0	0	0	0	0	0	0	1	0	0	0	0	0	0	9	0	0	0	0	0	0	0	0	0	0	0	0	0	0	9	0	0	0	0	0	0	0	0	0	0
OTU1340	0	0	0	0	0	0	0	0	0	0	0	0	0	0	7	0	0	0	0	0	0	0	0	0	0	0	0	3	8	0	0	0	0	0	0	0	0	0	0	0	2	0	0	0	0
OTU1341	0	0	0	5	12	0	0	0	0	0	0	0	0	0	0	0	0	0	0	0	0	0	0	0	0	0	0	0	0	0	5	0	0	0	0	0	0	0	0	0	0	0	0	0	0
OTU1342	0	0	0	2	0	0	4	4	0	0	0	0	0	0	0	0	0	0	0	0	3	0	2	0	0	0	0	0	0	0	0	0	0	0	9	0	0	0	0	0	0	0	0	0	0
OTU1343	0	2	0	3	11	0	0	0	0	0	2	0	6	0	0	0	0	0	0	2	0	0	0	0	0	0	0	1	0	0	0	0	0	0	0	0	0	0	0	0	0	0	0	0	0
OTU1344	0	0	2	0	17	0	0	0	0	0	0	0	0	0	0	0	0	0	0	0	0	0	0	0	0	0	0	0	0	0	0	0	0	0	0	0	0	0	0	0	0	0	0	0	0
OTU1345	0	0	0	0	6	1	2	0	0	0	0	0	0	0	0	0	0	0	0	0	0	0	0	0	0	0	7	0	1	0	0	0	0	0	0	2	0	5	0	0	0	0	0	0	0
OTU1346	4	0	0	0	2	0	0	0	0	0	2	1	0	0	1	0	2	3	0	5	0	0	0	4	2	0	0	1	0	2	0	0	0	0	0	0	0	0	0	0	0	0	0	9	0
OTU1347	0	0	2	0	0	17	0	0	0	3	0	0	0	0	3	0	0	0	0	0	0	0	0	0	0	0	0	0	0	0	0	0	0	0	0	0	0	0	0	0	0	0	0	0	0
OTU1348	0	0	0	0	0	2	0	0	0	0	0	0	0	0	0	2	2	0	0	2	4	4	2	0	0	0	0	0	0	3	0	0	0	0	0	0	0	0	0	0	0	0	0	0	3
OTU1349	0	0	0	0	10	0	0	0	18	0	0	0	0	0	0	8	0	0	0	15	0	0	0	0	0	0	0	0	0	0	0	0	0	0	0	0	0	0	0	0	0	0	0	0	0
OTU1350	0	0	0	0	0	0	0	0	17	0	0	0	0	0	0	0	0	0	0	0	0	0	0	0	3	0	0	0	0	0	0	0	0	0	0	0	0	0	0	0	0	0	0	0	0
OTU1351	0	0	0	0	0	0	0	0	0	0	0	0	0	0	0	0	0	2	0	0	1	0	0	0	0	0	0	5	9	0	0	0	0	0	0	0	0	0	0	0	0	0	0	0	0
OTU1352	0	0	0	0	0	0	0	0	0	0	0	0	0	0	0	0	0	0	0	0	0	9	0	0	0	0	0	3	0	0	0	0	0	0	0	0	0	0	0	0	0	0	0	5	0
OTU1353	0	0	0	0	0	0	0	0	0	0	0	0	0	0	0	0	0	0	0	0	0	0	0	0	0	0	0	0	0	14	0	0	0	0	0	0	0	0	0	0	0	0	0	0	0
OTU1354	0	0	0	0	0	0	0	0	0	0	0	0	0	0	0	0	17	0	0	0	0	0	0	0	0	0	0	0	0	0	0	0	0	0	0	0	0	0	0	0	0	0	0	0	0
OTU1355	0	0	0	0	0	0	0	0	0	0	0	0	0	0	0	0	14	0	0	0	0	0	0	0	0	0	0	0	0	0	0	0	0	0	0	0	0	0	0	0	0	0	0	0	0
OTU1356	0	0	0	0	0	0	0	0	0	0	0	0	0	0	0	0	31	0	0	0	0	0	0	0	0	0	0	0	0	0	0	0	0	0	0	0	0	0	0	0	0	0	0	0	0
OTU1357	0	0	0	0	0	0	0	0	0	0	0	0	0	0	0	0	0	13	0	0	0	0	0	0	0	0	0	0	0	0	0	0	0	0	0	0	0	0	0	0	0	0	0	0	0
OTU1358	0	0	0	0	0	0	0	0	0	0	0	0	0	0	0	0	0	15	0	0	0	0	0	0	0	0	0	0	0	0	0	0	0	0	0	0	0	0	0	0	0	0	0	0	0
OTU1359	0	0	0	0	0	0	0	0	0	0	0	0	0	0	0	0	0	0	6	0	0	8	0	0	0	0	0	0	0	0	0	0	0	0	0	0	0	0	0	0	0	0	0	0	0
OTU1360	0	0	0	0	0	6	0	0	0	0	0	0	0	0	0	0	0	0	3	13	2	0	0	0	0	0	0	3	0	0	0	0	0	0	0	0	0	0	0	0	0	0	0	0	0
OTU1361	0	0	0	0	0	0	0	0	0	0	0	0	0	0	0	0	0	0	0	10	0	0	0	0	0	0	0	0	0	0	0	0	0	0	0	0	0	0	0	0	0	0	0	0	0
OTU1362	0	0	0	0	0	0	0	0	0	0	0	0	0	0	0	0	0	0	10	13	0	0	0	0	0	0	12	0	0	0	0	0	0	0	5	0	0	0	0	0	2	0	0	0	0
OTU1363	0	0	0	0	0	0	0	0	0	0	0	0	0	0	0	0	0	0	0	0	0	15	0	0	0	0	0	0	0	0	0	0	0	0	0	0	0	0	0	0	0	0	14	0	0
OTU1364	0	0	0	0	0	0	0	0	0	0	0	0	0	0	0	0	0	0	0	6	0	0	0	0	0	0	0	0	0	0	0	32	0	0	2	0	0	0	0	0	0	0	0	0	0
OTU1365	0	0	0	0	0	0	0	0	0	0	0	0	0	0	0	0	0	0	0	0	0	0	0	0	0	0	0	0	0	0	0	0	0	0	0	24	6	0	0	0	0	0	0	0	0
OTU1366	15	2	0	3	0	0	3	0	0	0	0	0	0	0	0	0	0	1	0	0	2	0	0	0	0	7	0	0	3	0	0	0	0	0	0	0	0	0	0	0	0	0	0	0	2
OTU1367	7	4	0	0	0	0	0	0	0	0	0	0	0	0	0	5	0	0	0	0	0	0	0	0	0	0	0	0	0	0	0	0	0	0	0	0	0	0	0	0	0	0	0	0	0
OTU1368	0	0	0	0	0	0	0	0	0	0	4	0	0	0	0	0	0	0	0	0	0	0	0	0	0	0	0	0	0	0	0	0	0	0	16	5	0	0	0	0	0	0	0	0	0
OTU1369	0	0	0	0	0	0	0	0	0	0	3	0	0	0	0	0	0	0	0	0	0	0	0	1	6	0	0	0	0	0	0	0	0	0	0	0	0	0	0	0	0	4	0	0	11
OTU1370	0	0	0	0	0	0	0	0	0	0	2	0	0	0	0	0	0	0	3	4	0	0	0	0	0	0	0	0	0	0	0	0	0	0	0	0	0	0	0	0	0	0	0	0	0
OTU1371	0	0	0	0	0	0	0	0	0	0	14	5	20	0	0	0	0	0	0	0	0	0	0	0	0	0	0	2	0	0	0	0	0	0	0	0	0	0	0	0	0	0	2	0	0
OTU1372	0	0	0	0	0	0	0	0	0	0	0	0	8	0	0	0	0	0	0	0	0	0	0	0	0	0	0	0	5	0	0	0	0	0	0	0	0	0	0	0	0	0	0	0	9
OTU1373	0	0	0	0	1	0	0	2	8	0	0	0	3	2	0	0	0	0	0	0	0	0	4	0	0	0	3	0	0	0	0	0	0	0	0	0	0	0	0	0	0	0	0	0	2
OTU1374	0	0	10	0	0	3	4	0	0	0	0	0	0	0	0	0	0	0	0	0	0	0	0	0	0	0	0	0	0	0	0	0	0	0	0	0	0	0	0	0	0	0	0	0	0
OTU1375	0	0	0	0	0	0	19	0	0	0	0	0	0	0	0	0	0	0	0	0	0	0	0	0	0	0	0	0	0	0	0	0	0	0	0	0	0	0	0	0	0	0	0	0	0
OTU1376	0	0	0	0	0	0	3	1	0	0	0	0	0	0	0	0	6	0	13	0	4	2	0	0	0	0	0	0	0	0	0	0	0	0	2	0	0	0	0	0	0	0	0	0	0
OTU1377	0	0	0	0	0	0	0	0	2	0	0	0	0	0	0	0	0	3	1	0	1	0	0	0	0	0	0	0	0	0	0	0	0	0	0	0	3	0	0	0	0	0	0	0	0
OTU1378	0	0	0	0	0	0	0	0	0	0	0	0	0	0	0	2	0	11	0	0	4	0	0	0	0	0	0	0	0	0	0	0	0	0	0	0	0	0	0	0	0	0	0	0	0
OTU1379	0	0	0	0	0	0	0	0	0	0	0	0	0	0	0	0	0	0	7	0	0	0	0	0	0	6	0	0	0	0	0	0	0	0	0	0	0	0	0	0	0	0	0	0	0
OTU1380	0	0	0	0	0	0	0	0	0	0	0	0	0	0	0	0	0	0	0	0	0	0	0	0	0	0	0	0	0	17	0	0	0	0	0	0	0	0	0	0	0	0	0	0	0
OTU1381	0	0	0	0	0	0	0	0	0	0	0	0	0	0	0	0	0	0	0	0	0	0	0	0	0	0	0	0	0	14	1	0	0	0	0	0	0	0	0	0	0	0	0	0	0
OTU1382	0	0	0	0	0	0	0	0	0	0	0	0	0	0	0	0	14	0	0	0	0	0	0	0	0	0	0	0	0	0	0	0	0	0	0	0	0	0	0	1	0	0	0	0	0
OTU1383	0	0	0	0	0	0	0	0	0	0	0	0	0	0	0	0	8	0	10	0	0	0	0	0	0	0	0	0	0	0	0	0	0	0	0	0	0	0	0	0	0	0	0	0	0
OTU1384	0	0	0	0	0	0	0	0	0	0	0	0	0	0	0	0	0	0	8	0	0	4	0	0	2	0	0	0	0	0	0	0	0	0	0	0	0	0	0	0	0	0	0	0	0
OTU1385	0	4	0	0	15	0	0	1	0	0	0	0	0	0	0	6	0	0	0	15	0	0	0	0	0	0	0	0	0	0	2	0	0	19	0	0	0	0	0	0	0	0	0	0	0
OTU1386	0	0	0	0	0	0	0	0	0	0	0	0	0	0	0	0	0	0	0	12	0	0	0	0	0	0	0	2	0	0	0	0	0	0	0	1	0	0	0	0	0	0	0	0	0
OTU1387	0	0	0	0	0	0	0	0	0	0	0	6	0	0	0	0	0	0	0	9	6	0	0	0	0	0	0	0	0	0	0	0	0	0	0	0	0	0	3	4	0	0	0	0	0
OTU1388	0	0	0	0	0	0	0	0	0	0	0	0	0	0	0	0	0	0	0	0	0	13	0	0	0	0	0	0	0	0	0	0	0	0	0	0	0	0	0	0	0	0	0	0	0
OTU1389	0	0	0	0	0	0	0	7	0	0	0	0	0	0	0	0	0	0	0	0	0	0	2	16	0	0	0	0	0	0	0	0	0	0	0	0	0	0	0	0	0	0	0	0	0
OTU1390	0	0	0	0	0	0	0	0	0	0	0	0	0	0	0	0	0	0	0	0	0	0	0	0	0	0	0	0	0	0	0	0	0	0	20	0	3	1	0	0	3	0	0	0	0
OTU1391	17	0	0	0	0	0	0	0	0	0	0	0	0	0	0	0	0	0	0	0	0	0	0	0	0	0	0	0	0	0	0	2	0	0	0	0	0	0	0	7	0	0	0	0	0
OTU1392	7	5	8	0	3	5	18	9	3	0	0	0	3	0	0	0	0	0	0	0	0	0	0	0	0	0	0	0	0	0	0	0	0	0	0	3	0	0	0	0	0	6	0	0	14
OTU1393	3	0	0	0	11	0	0	0	0	7	0	0	0	0	0	1	0	15	0	0	0	0	0	2	0	0	0	0	0	0	0	2	0	2	0	0	0	0	0	5	0	0	0	0	0
OTU1394	2	3	4	0	0	0	0	0	0	0	0	3	0	0	0	0	0	0	0	0	0	3	0	0	0	0	0	0	0	0	0	0	0	0	0	0	0	0	0	0	0	0	0	0	0
OTU1395	0	0	2	0	0	0	0	0	0	3	0	0	0	0	0	0	0	0	0	0	0	0	0	0	0	0	0	1	3	0	0	0	0	0	0	0	0	0	0	6	0	0	0	0	0
OTU1396	0	0	0	0	0	0	0	0	0	0	0	8	0	0	0	0	0	2	0	0	0	0	0	0	0	0	7	0	0	0	0	0	0	0	0	0	0	0	0	0	0	0	0	0	0
OTU1397	0	0	0	0	0	0	0	0	0	0	0	0	11	0	0	0	0	0	0	0	0	0	0	0	0	0	0	0	0	0	0	0	0	0	0	0	0	0	0	0	0	0	3	4	0
OTU1398	0	0	0	0	3	0	0	0	0	0	0	0	0	1	8	0	0	0	2	0	0	0	0	2	0	0	0	0	0	1	0	0	0	0	0	0	0	0	0	0	0	0	0	0	0
OTU1399	0	0	0	0	0	4	4	5	0	0	0	0	0	0	2	0	3	0	0	0	0	0	0	0	0	0	1	0	0	0	0	0	0	0	0	0	0	0	0	0	0	0	0	0	0
OTU1400	0	19	0	0	0	0	0	0	0	0	0	0	0	0	0	0	0	0	0	0	0	0	0	0	0	0	0	0	0	0	0	0	0	0	0	0	0	0	0	0	0	0	0	0	0
OTU1401	4	19	0	0	0	4	18	15	0	0	6	7	0	0	13	0	0	0	0	0	0	0	0	0	0	0	0	4	0	0	0	0	0	0	0	0	0	0	0	0	0	0	0	0	0
OTU1402	0	0	0	0	1	0	12	0	0	0	0	0	0	0	0	0	4	0	0	0	0	0	0	0	0	0	0	0	2	0	0	0	0	0	0	0	0	0	0	0	0	0	0	0	0
OTU1403	0	0	0	0	0	15	0	0	0	0	0	0	0	0	0	0	0	0	0	0	0	0	0	0	0	0	0	0	0	0	0	0	0	0	0	0	0	0	0	0	0	0	0	0	0
OTU1404	0	0	0	0	0	5	0	2	13	0	0	0	0	0	0	0	0	0	0	0	0	0	0	0	0	0	0	0	0	0	0	0	0	0	0	0	0	0	0	0	0	0	0	0	0
OTU1405	0	0	0	0	0	0	0	16	0	0	0	0	0	0	0	4	0	0	0	0	0	0	0	4	3	0	0	0	0	2	0	0	0	0	0	0	0	0	0	0	0	0	0	0	0
OTU1406	0	0	11	0	0	0	0	0	0	0	0	0	0	0	0	15	0	0	0	11	0	0	0	0	0	0	0	0	0	0	0	0	0	0	0	0	0	0	0	0	0	0	0	0	13
OTU1407	0	0	0	0	0	0	0	0	0	0	0	0	0	0	0	0	0	0	0	14	0	0	0	0	0	0	0	0	1	0	0	0	0	0	0	0	0	0	0	0	0	0	0	0	0
OTU1408	0	0	5	0	0	0	0	0	0	0	0	0	0	0	0	0	0	6	1	0	5	0	0	0	0	0	0	0	1	0	0	0	0	0	2	0	0	0	0	0	0	0	0	0	0
OTU1409	0	0	0	0	0	0	0	0	0	0	0	0	0	0	0	0	0	0	0	0	0	0	0	0	0	0	0	0	0	12	0	0	0	0	0	0	0	0	0	0	0	0	0	0	0
OTU1410	3	0	0	0	0	4	0	0	0	0	0	0	0	0	0	0	0	7	0	0	0	0	0	0	2	0	0	0	0	0	0	0	0	0	0	0	0	0	0	0	0	0	0	7	0
OTU1411	0	0	0	0	0	0	0	0	0	0	0	0	0	0	0	0	0	0	16	0	0	0	0	0	0	0	0	0	0	0	0	0	0	0	0	0	4	0	0	0	0	0	0	0	0
OTU1412	0	0	0	0	0	0	0	0	0	0	0	0	0	0	0	0	0	0	10	0	0	0	0	0	0	0	0	0	0	0	0	0	0	0	0	0	0	0	0	0	0	0	0	0	0
OTU1413	0	0	0	0	0	0	0	0	0	0	0	0	0	0	0	0	0	0	15	0	0	0	0	0	0	0	0	0	0	0	0	0	0	0	0	0	0	0	0	0	0	0	0	0	0
OTU1414	0	0	0	0	0	0	0	0	0	0	0	0	0	0	0	0	0	0	0	0	0	4	5	0	0	0	0	0	0	0	0	0	0	0	0	0	0	0	0	0	0	0	0	0	0
OTU1415	0	0	0	0	0	0	0	0	0	0	0	0	0	0	0	0	0	0	0	0	0	0	11	0	0	0	0	0	0	0	0	0	0	0	0	0	0	0	0	0	0	0	0	0	0
OTU1416	0	0	0	0	0	0	0	0	0	0	0	0	0	0	0	0	0	0	0	0	0	0	0	0	0	0	10	0	0	0	0	0	0	0	27	0	0	0	0	0	0	0	0	0	0
OTU1417	0	0	0	0	0	0	0	0	0	0	0	0	0	0	0	0	0	0	0	0	0	0	0	0	0	0	0	0	0	0	0	0	0	0	0	28	0	0	0	0	0	0	0	0	0
OTU1418	11	0	0	3	4	0	0	0	3	0	2	0	4	5	0	0	0	0	1	0	0	0	0	0	0	0	0	0	2	0	4	0	0	0	0	0	0	0	0	0	0	0	3	0	0
OTU1419	1	0	0	0	0	9	3	3	0	0	0	0	0	0	0	0	0	0	0	0	0	0	0	0	0	0	0	0	0	0	0	0	0	0	0	0	0	0	0	0	0	0	0	0	0
OTU1420	0	0	0	0	0	0	0	0	0	0	12	0	0	0	0	1	10	0	0	0	0	3	0	0	0	0	6	0	0	0	0	0	0	0	0	0	0	1	0	0	0	0	0	0	0
OTU1421	0	0	0	0	0	0	0	0	0	0	7	0	0	0	2	0	0	0	1	1	0	6	1	0	0	0	0	0	0	0	0	0	0	0	0	0	0	0	0	0	0	0	0	0	0
OTU1422	0	0	0	0	0	4	0	0	0	0	2	0	2	0	0	0	0	0	2	0	0	4	0	0	0	0	0	0	0	2	0	0	0	0	0	0	0	0	0	0	0	0	0	0	0
OTU1423	0	0	4	0	0	1	0	0	0	0	1	9	3	0	0	0	0	0	5	0	0	1	0	0	0	0	0	0	0	0	0	0	0	0	0	0	0	0	0	0	0	0	0	0	0
OTU1424	0	0	2	0	0	0	0	0	0	0	1	0	0	0	3	0	0	4	1	1	0	6	0	0	1	0	0	0	0	0	0	0	0	0	0	0	0	0	0	0	0	0	2	0	0
OTU1425	0	0	0	0	0	9	17	0	0	0	0	17	0	0	0	0	0	0	0	0	0	0	0	0	0	0	0	0	0	0	0	0	0	0	0	0	0	0	0	0	0	0	0	0	0
OTU1426	0	0	0	0	0	0	0	0	0	0	0	0	3	0	0	0	0	6	0	0	3	4	0	0	0	0	0	3	2	0	0	0	0	0	0	0	0	0	0	0	0	0	0	0	0
OTU1427	0	0	0	0	0	0	0	1	0	0	0	0	3	0	0	0	0	0	4	0	0	2	1	0	0	0	1	4	0	0	0	0	0	0	0	0	0	0	0	0	0	0	0	0	3
OTU1428	0	0	0	0	0	0	0	10	0	0	0	0	0	10	2	0	0	0	0	8	0	0	0	0	0	0	0	0	0	0	0	0	0	0	0	11	0	0	0	0	11	0	0	0	4
OTU1429	0	0	0	0	0	3	0	0	0	0	0	0	0	0	3	0	0	0	0	0	0	0	0	0	0	0	0	0	0	8	0	0	2	0	0	0	0	0	0	0	0	0	0	0	0
OTU1430	0	0	0	0	0	0	0	0	0	0	0	0	0	0	2	0	0	0	0	0	0	12	0	1	0	0	0	0	0	0	0	0	0	0	2	0	0	0	0	0	0	0	0	0	0
OTU1431	0	0	0	2	2	5	2	0	0	0	0	0	0	0	0	0	0	0	0	0	0	0	0	0	0	0	5	0	0	0	0	0	0	0	0	0	0	0	0	0	0	0	0	0	0
OTU1432	0	0	0	0	1	0	0	0	4	0	0	0	0	0	0	0	0	0	4	0	3	1	2	0	0	0	0	0	1	0	0	0	0	0	0	0	0	0	0	0	0	0	0	0	0
OTU1433	0	0	0	0	0	0	17	0	0	19	0	0	0	0	0	0	0	0	0	0	0	10	0	0	0	0	0	0	0	0	0	0	0	0	0	0	0	0	11	0	0	0	0	0	0
OTU1434	0	0	0	0	0	0	0	24	0	0	0	10	12	0	0	0	0	0	1	0	0	0	2	1	5	0	0	1	5	0	0	0	0	0	0	4	0	0	3	2	0	0	0	5	3
OTU1435	0	0	0	0	0	0	0	0	19	0	0	0	0	0	0	0	0	0	0	0	0	0	0	0	0	0	0	0	0	0	0	0	0	0	0	0	0	0	0	0	0	0	0	0	0
OTU1436	0	0	0	0	0	0	0	0	0	0	0	0	0	0	0	1	7	0	0	0	0	0	9	0	0	0	0	0	0	0	0	0	0	0	0	0	0	0	0	0	0	0	0	0	0
OTU1437	0	0	0	0	0	0	0	10	0	0	0	0	0	0	0	0	0	0	4	0	0	0	0	0	14	0	0	0	0	8	0	0	0	0	0	0	0	0	0	0	0	0	0	0	0
OTU1438	0	0	0	0	0	0	0	0	0	0	0	0	0	0	0	0	0	0	0	0	0	0	0	0	0	19	0	0	0	0	0	0	0	0	0	0	0	0	0	0	0	0	0	0	0
OTU1439	0	0	0	0	8	12	0	0	0	0	9	0	0	0	0	2	0	2	0	8	0	0	4	0	9	0	0	7	0	20	0	0	0	0	0	0	0	0	0	0	0	0	0	0	0
OTU1440	0	0	0	0	0	0	0	0	0	0	0	0	0	0	0	0	22	0	0	0	0	0	0	0	0	0	0	0	0	0	0	0	0	0	0	0	0	0	0	0	0	0	0	0	0
OTU1441	0	0	0	0	0	0	0	0	0	0	0	0	0	0	0	0	19	14	0	0	0	0	0	0	0	0	0	0	0	0	0	0	0	0	0	0	0	0	0	0	0	0	0	0	0
OTU1442	0	0	0	0	0	0	0	0	0	0	0	0	0	0	0	0	0	10	0	0	0	0	0	0	0	0	0	0	0	0	0	0	0	0	0	0	0	0	0	0	0	0	0	0	0
OTU1443	0	0	0	0	0	0	0	0	0	0	0	0	0	0	0	0	0	0	8	16	0	0	0	0	0	0	0	0	0	0	0	0	0	0	0	0	0	0	0	0	0	0	0	0	0
OTU1444	0	0	0	0	0	0	0	0	0	0	0	0	0	0	0	0	0	0	0	3	0	8	0	0	0	0	0	0	0	0	0	0	0	0	0	0	0	0	0	0	0	0	0	0	0
OTU1445	0	0	0	0	0	0	0	0	0	0	0	0	0	0	0	0	0	0	0	0	15	0	0	0	0	0	0	0	0	0	0	0	0	0	0	0	0	0	0	0	0	0	0	0	0
OTU1446	0	0	0	0	0	0	0	0	0	0	0	0	0	0	0	0	0	0	0	0	0	12	0	0	0	0	0	0	0	0	0	0	0	0	0	0	0	0	0	0	0	0	0	0	0
OTU1447	0	0	0	0	0	0	0	0	0	0	0	0	0	0	0	0	0	0	0	0	0	0	10	0	0	0	0	0	0	0	0	0	0	0	0	0	0	0	0	0	0	0	0	0	0
OTU1448	0	0	0	0	0	0	0	0	0	0	0	0	0	0	0	0	0	0	0	0	0	0	0	0	0	0	0	0	0	0	0	0	0	0	0	0	0	0	8	0	13	0	0	0	0
OTU1449	0	0	0	0	0	0	0	0	0	0	0	0	0	0	0	0	0	0	0	0	0	0	0	0	0	0	0	0	0	0	0	0	9	23	3	0	0	0	0	0	0	0	0	0	0
OTU1450	0	0	0	0	0	0	0	0	0	0	0	0	0	0	0	0	0	0	0	0	0	0	0	0	0	0	0	0	0	0	0	0	0	0	0	0	0	14	0	0	0	0	0	0	0
OTU1451	0	0	0	0	0	0	0	0	0	0	0	0	0	0	0	0	0	0	0	0	0	0	0	0	0	0	0	0	0	0	0	0	0	0	0	0	0	14	0	0	0	0	0	0	0
OTU1452	17	0	0	0	0	0	0	0	0	0	0	0	0	0	0	0	0	0	0	13	0	0	0	0	0	0	0	0	0	0	0	0	0	0	0	0	0	0	0	0	0	0	0	0	0
OTU1453	2	1	1	0	0	0	0	0	0	0	3	0	0	0	5	0	0	0	4	0	0	0	0	2	0	0	2	0	0	0	2	0	0	0	0	0	0	0	0	0	0	0	3	0	2
OTU1454	4	0	7	0	0	0	0	7	0	3	21	0	0	0	0	0	0	0	0	0	0	0	0	0	0	0	5	0	0	6	0	0	0	0	0	0	0	0	0	0	0	0	0	0	0
OTU1455	2	0	0	0	0	0	0	0	0	0	6	0	0	0	0	0	0	0	4	2	0	0	0	0	0	0	0	0	0	0	0	0	0	0	0	0	0	0	0	0	0	0	0	0	0
OTU1456	0	0	0	0	0	0	0	0	4	0	0	0	12	0	0	0	0	0	0	0	0	7	0	0	0	0	0	0	0	0	0	0	0	0	0	0	0	0	0	0	0	0	0	0	0
OTU1457	0	0	0	0	0	0	0	0	0	0	0	0	4	9	2	0	0	0	0	0	0	0	0	0	0	3	0	0	0	0	0	0	0	0	0	0	0	0	0	0	0	0	0	0	0
OTU1458	0	10	0	0	0	0	0	0	0	0	0	0	0	0	2	0	0	0	0	0	0	4	0	0	0	0	6	0	0	0	0	0	0	0	0	0	0	0	0	0	0	0	0	0	0
OTU1459	0	0	1	0	0	0	0	0	0	0	0	0	0	0	0	0	0	0	0	0	0	3	13	0	0	0	0	0	0	0	0	0	0	0	0	0	0	0	0	0	0	0	0	0	0
OTU1460	0	0	1	0	0	0	0	0	0	0	0	0	0	0	0	0	0	0	0	0	2	0	2	0	0	0	2	0	0	0	0	0	0	0	0	0	0	0	0	0	0	0	0	0	14
OTU1461	0	0	0	18	0	0	8	0	7	0	0	0	18	0	8	0	0	0	0	0	0	0	4	0	0	0	6	8	0	0	5	0	0	0	0	0	0	1	0	10	0	0	0	0	0
OTU1462	0	0	0	0	3	14	0	0	0	0	0	0	0	0	0	0	2	0	0	0	0	0	0	0	0	0	0	0	0	0	0	0	0	0	0	0	0	0	0	0	0	0	0	0	0
OTU1463	0	0	0	0	0	17	4	0	0	0	0	0	0	0	0	0	0	0	0	0	0	0	0	0	0	0	0	0	0	0	0	0	0	0	0	0	0	2	0	0	0	0	0	0	0
OTU1464	0	0	0	0	0	0	23	0	0	0	0	0	0	0	0	0	0	0	0	0	0	0	0	0	0	0	0	0	0	0	0	0	0	0	0	0	0	0	0	0	0	0	0	0	0
OTU1465	0	0	0	0	0	0	22	0	0	0	0	0	0	0	0	0	0	0	0	0	0	0	0	0	0	0	0	0	0	0	0	5	0	0	0	0	0	0	0	0	0	0	0	0	0
OTU1466	0	0	0	0	3	0	0	17	0	0	0	0	0	0	0	0	0	0	0	0	0	0	0	0	0	0	0	0	0	0	17	4	0	0	0	0	0	0	0	0	0	0	0	0	0
OTU1467	0	0	0	0	0	0	0	19	3	0	0	0	0	0	0	0	0	0	0	0	0	0	0	0	0	0	0	0	0	0	0	0	0	0	0	0	0	0	0	0	0	0	0	0	0
OTU1468	0	0	0	0	0	0	0	0	0	0	0	0	0	0	0	12	0	0	0	0	0	0	0	0	0	0	0	0	0	0	0	0	0	0	0	0	0	0	0	0	0	0	0	0	0
OTU1469	0	0	5	0	10	8	8	10	0	0	0	0	3	0	0	5	0	0	3	3	4	2	0	0	15	0	0	0	4	2	0	0	0	0	0	0	0	0	0	10	0	0	0	0	0
OTU1470	0	0	0	0	0	0	0	5	0	0	9	0	0	0	5	0	0	0	0	0	0	0	7	0	2	4	0	0	0	6	0	0	0	0	0	0	0	0	0	0	0	0	0	0	0
OTU1471	0	0	0	0	0	0	0	0	0	0	0	0	0	0	0	0	0	0	0	0	0	0	0	8	0	0	0	1	0	0	0	0	0	0	0	6	0	0	0	0	0	0	0	0	0
OTU1472	0	0	0	0	0	0	0	0	0	0	0	0	0	0	0	6	0	0	0	0	0	0	0	0	0	0	0	0	8	0	0	0	0	0	0	0	0	0	0	0	0	0	0	0	0
OTU1473	2	0	2	0	1	0	0	0	0	0	0	0	0	0	0	0	12	0	0	0	0	0	0	0	0	0	0	0	0	0	0	0	0	0	0	0	0	0	0	0	0	0	0	0	0
OTU1474	0	0	0	0	0	0	0	0	0	0	0	0	0	0	0	0	15	0	0	0	0	0	0	0	0	0	0	0	0	0	0	0	0	0	0	0	0	0	0	0	0	0	0	0	0
OTU1475	0	0	0	0	0	0	0	0	0	0	0	0	0	0	0	0	0	2	0	13	0	0	0	0	0	0	0	0	0	0	0	0	0	0	0	0	0	0	0	0	0	0	0	0	0
OTU1476	0	0	0	0	0	6	3	0	0	0	0	0	0	0	0	0	0	1	4	20	3	5	6	2	2	0	0	0	0	1	2	0	3	0	0	0	0	0	0	0	0	0	0	0	0
OTU1477	0	0	0	0	0	0	0	0	0	0	0	0	0	0	0	0	0	0	0	0	0	11	0	0	0	0	0	0	0	0	0	0	0	0	0	0	0	0	0	0	0	0	0	0	0
OTU1478	0	0	0	0	0	0	0	0	0	0	0	0	0	0	0	0	0	0	0	0	0	0	0	0	0	0	0	6	0	0	22	0	0	0	16	0	0	0	0	0	0	0	0	0	0
OTU1479	0	0	0	0	0	0	0	0	0	0	0	0	0	0	0	0	0	0	0	0	0	0	0	4	0	0	0	0	0	0	0	0	8	6	10	10	0	0	10	0	10	6	0	10	24
OTU1480	0	0	0	0	0	0	0	0	0	0	0	0	0	0	0	0	0	0	0	0	0	0	0	0	0	0	0	0	0	0	0	5	0	0	0	0	0	0	0	0	0	0	0	0	20
OTU1481	0	0	0	0	0	0	0	0	0	0	0	0	0	0	0	0	0	0	0	0	0	0	0	0	0	0	0	0	0	0	0	28	0	0	8	0	0	0	0	0	0	0	0	0	6
OTU1482	0	0	0	0	0	0	0	0	0	0	0	0	0	0	0	0	0	0	0	0	0	0	0	0	0	0	0	0	0	0	0	0	0	0	0	0	22	0	0	0	0	0	0	0	0
OTU1483	0	0	0	0	0	4	0	0	0	0	0	0	0	0	0	0	0	1	0	0	0	0	0	0	0	0	0	0	0	0	0	0	0	0	0	0	15	15	0	0	0	0	0	0	0
OTU1484	0	0	0	0	0	0	0	0	0	4	0	0	0	0	0	0	0	0	1	0	0	0	2	0	0	0	0	1	0	0	0	0	0	0	0	0	0	0	0	0	0	0	9	4	0
OTU1485	0	0	0	0	0	0	0	0	0	0	14	3	0	0	0	0	0	0	1	0	0	0	0	0	0	0	0	0	0	0	0	0	0	0	0	0	0	0	0	0	9	0	0	0	0
OTU1486	3	0	0	0	0	0	0	1	0	0	2	1	0	0	0	0	0	6	2	0	0	0	0	2	0	0	6	0	0	0	0	0	0	0	0	0	0	0	0	0	0	0	0	0	0
OTU1487	0	0	0	0	0	0	11	10	0	0	0	24	0	0	0	0	0	0	0	0	0	0	0	0	0	0	0	0	0	0	22	0	5	15	0	0	0	0	0	0	0	0	6	0	0
OTU1488	0	0	1	0	0	0	0	0	0	0	0	12	0	0	0	0	0	0	4	0	0	0	0	0	0	0	0	0	0	0	0	0	0	0	0	0	0	0	0	0	0	0	0	0	0
OTU1489	0	3	0	0	0	0	0	0	0	0	0	7	0	0	0	0	0	0	0	0	2	0	0	0	0	0	0	0	0	3	0	0	0	0	0	0	0	0	0	0	0	0	0	0	0
OTU1490	0	0	0	0	0	2	7	0	0	0	0	9	0	0	0	0	0	0	0	0	0	0	0	0	0	0	0	0	0	0	0	0	0	0	0	0	0	0	0	0	0	0	0	0	0
OTU1491	0	0	0	0	0	0	0	0	0	0	0	0	2	0	0	0	0	0	0	0	0	1	3	0	0	0	8	0	0	0	0	0	0	0	0	0	0	0	0	0	0	0	0	0	0
OTU1492	0	0	0	0	0	0	0	0	0	0	0	0	0	17	0	0	0	0	0	0	0	0	0	0	0	0	0	0	0	0	0	0	0	0	0	0	0	0	0	0	0	0	0	0	0
OTU1493	0	0	1	0	0	0	0	0	0	0	0	0	0	0	0	0	0	5	4	0	0	0	0	0	0	0	0	0	0	0	0	0	0	0	0	0	0	0	0	0	0	0	0	0	0
OTU1494	4	0	1	0	10	0	0	0	0	0	0	0	0	0	0	0	0	6	0	4	0	2	0	0	0	0	0	0	0	0	0	0	0	0	0	0	0	0	0	0	0	0	0	0	0
OTU1495	0	0	0	4	0	0	0	0	0	0	0	0	0	0	0	0	0	2	0	0	1	1	0	0	0	0	0	0	0	0	0	0	0	0	0	15	0	0	0	0	0	0	0	0	0
OTU1496	0	0	0	0	0	0	17	0	0	2	0	0	0	0	0	0	0	0	0	0	0	0	0	0	0	0	0	0	0	0	0	0	0	0	0	0	0	0	0	0	0	0	0	0	0
OTU1497	0	0	0	0	0	0	0	15	0	0	0	0	0	0	0	0	0	0	0	0	0	0	0	0	0	0	0	0	0	0	0	0	3	0	0	0	0	0	0	0	0	0	0	0	0
OTU1498	2	0	0	0	0	0	0	0	17	0	14	0	0	0	0	0	0	0	0	0	0	0	0	0	0	0	0	0	3	0	0	0	0	0	0	0	0	0	12	0	0	0	0	0	0
OTU1499	0	0	0	0	15	0	0	0	19	0	0	0	0	0	0	0	0	0	0	0	0	0	0	0	0	0	0	0	0	8	7	0	0	0	0	0	5	0	0	0	0	0	4	0	0
OTU1500	0	0	0	0	0	0	0	0	0	0	0	0	0	0	0	1	0	0	0	0	0	10	0	0	0	0	0	0	0	0	0	0	0	0	0	0	0	0	0	0	0	0	0	0	0
OTU1501	0	0	0	0	0	0	0	0	0	0	0	0	0	0	0	0	0	0	0	0	0	0	0	0	0	0	14	0	0	0	0	0	0	0	0	0	0	0	0	0	0	0	0	0	0
OTU1502	0	0	0	0	0	0	0	0	0	0	0	0	0	0	0	0	0	0	0	3	0	0	0	0	0	0	8	0	0	0	0	0	0	0	0	0	0	0	0	0	0	0	0	0	0
OTU1503	0	0	0	0	0	0	0	0	0	0	0	0	0	0	0	0	0	0	0	0	4	0	0	0	0	0	0	0	0	7	0	0	0	0	0	0	0	0	0	0	0	0	0	0	0
OTU1504	0	0	0	0	0	0	0	0	0	0	0	0	0	0	1	0	15	0	0	0	0	2	0	0	0	0	0	0	0	0	0	0	0	1	0	0	0	0	0	0	0	0	0	0	0
OTU1505	0	0	0	0	0	0	0	0	0	0	0	0	0	0	0	0	17	0	0	0	0	0	0	0	0	0	0	0	0	0	0	0	0	0	0	0	0	0	0	0	0	0	0	0	0
OTU1506	0	0	0	0	0	0	0	0	0	0	0	0	0	0	0	0	0	16	0	0	0	0	0	0	0	0	0	0	0	0	0	0	0	0	0	0	0	0	0	0	0	0	0	0	0
OTU1507	0	0	0	0	0	0	0	0	0	0	0	0	0	0	0	0	0	4	0	9	0	0	0	0	0	0	0	0	0	0	0	0	0	0	0	0	0	0	0	0	0	0	0	0	0
OTU1508	0	0	0	0	0	0	0	0	0	0	0	0	0	0	0	0	0	0	4	4	0	0	0	0	0	0	0	0	0	0	0	0	0	1	2	0	0	0	0	0	0	0	0	0	0
OTU1509	0	0	0	0	0	0	0	0	0	0	0	0	0	0	0	0	0	0	0	15	0	0	0	0	0	0	0	0	0	0	0	0	0	0	0	0	0	0	0	0	0	0	0	0	0
OTU1510	0	0	0	0	0	0	0	0	0	0	0	0	0	0	0	0	0	0	0	0	0	0	14	0	0	0	0	0	0	0	0	0	0	0	0	0	0	0	0	0	0	0	0	0	0
OTU1511	0	0	0	0	0	0	0	0	0	0	0	0	0	0	0	0	0	0	0	0	0	0	0	0	0	0	0	0	0	0	0	0	0	0	0	0	0	0	0	0	21	0	0	0	0
OTU1512	0	0	0	0	0	0	0	0	0	0	0	0	0	0	0	0	0	0	0	0	0	0	0	0	0	0	0	0	0	0	0	0	0	0	0	0	0	0	0	0	0	0	24	0	0
OTU1513	0	0	0	0	0	0	0	0	0	0	0	0	0	0	0	0	0	0	0	0	0	0	0	0	0	0	0	0	0	0	0	0	0	0	0	0	0	0	0	0	0	0	17	0	0
OTU1514	0	0	0	0	0	0	0	0	0	0	0	0	0	0	0	0	0	0	0	0	0	0	0	0	0	0	0	0	0	0	0	27	0	0	0	0	0	0	0	0	21	0	0	0	0
OTU1515	0	0	0	0	0	0	0	0	0	0	0	0	0	0	0	0	0	0	13	0	0	0	1	0	0	0	0	0	0	0	0	0	0	0	22	0	0	0	0	0	0	0	0	0	0
OTU1516	11	0	0	0	0	0	0	0	0	0	0	0	0	0	0	0	0	0	0	0	0	4	0	0	0	0	0	0	0	0	0	0	0	0	0	0	0	0	0	0	0	0	0	0	0
OTU1517	5	0	0	0	0	0	0	0	0	0	0	0	0	2	0	0	0	0	0	0	0	0	1	0	0	0	0	2	0	0	0	0	0	0	0	0	0	0	0	4	0	0	0	0	0
OTU1518	4	3	0	0	0	0	8	2	2	0	0	0	0	0	2	0	0	0	0	0	0	0	0	0	0	0	0	0	0	0	0	3	0	0	0	0	0	0	0	0	0	0	0	0	0
OTU1519	2	0	0	0	0	0	0	0	0	0	0	0	0	0	0	0	9	0	0	0	0	0	0	0	0	0	0	0	0	0	0	0	0	0	0	0	0	0	0	0	0	0	5	0	0
OTU1520	0	0	0	0	0	0	0	0	0	0	0	17	0	0	0	0	0	0	0	0	0	0	0	0	0	0	0	0	0	0	0	0	0	0	0	0	0	0	0	0	0	0	0	0	0
OTU1521	0	0	0	0	0	0	0	0	0	0	0	3	0	0	0	0	0	0	0	0	0	0	0	0	0	0	8	0	0	0	0	0	0	0	0	0	0	0	0	0	0	0	0	0	0
OTU1522	0	0	2	0	0	0	0	0	0	0	0	2	0	0	0	0	0	0	0	0	0	4	0	0	0	0	0	0	0	2	0	0	0	0	0	0	0	0	0	0	0	0	1	0	0
OTU1523	0	0	0	0	0	0	0	3	0	0	0	0	15	0	0	0	0	0	0	0	0	0	0	0	0	0	0	0	0	0	0	0	0	0	0	0	0	0	0	0	0	0	0	0	0
OTU1524	0	10	5	0	0	0	0	0	0	0	0	0	10	0	0	0	1	0	0	0	0	0	0	0	0	0	0	0	0	0	0	0	0	0	2	0	3	0	0	0	0	0	0	0	3
OTU1525	2	4	2	0	0	4	1	6	2	0	0	0	0	0	0	0	0	0	0	2	0	1	0	0	0	0	0	0	1	1	0	0	0	0	0	0	0	0	0	0	0	0	0	0	0
OTU1526	0	6	0	0	0	7	7	0	0	0	0	0	0	0	0	0	0	0	0	2	0	1	0	0	0	0	0	0	0	0	0	0	0	0	0	0	0	0	0	0	0	0	0	0	0
OTU1527	0	0	0	0	15	0	7	0	0	0	0	0	0	0	0	0	0	0	0	0	0	0	0	0	0	0	0	0	0	0	0	0	0	0	0	0	0	0	0	0	0	0	0	0	0
OTU1528	0	0	0	0	0	15	0	0	0	0	0	0	0	0	0	0	0	0	0	0	0	0	0	0	0	0	0	0	0	0	0	0	0	0	0	0	0	0	0	0	0	0	0	0	0
OTU1529	0	0	0	0	0	6	7	0	0	0	0	0	0	0	0	0	3	0	0	0	0	0	0	0	0	0	0	0	0	0	0	0	0	0	0	0	0	0	0	0	0	0	0	0	0
OTU1530	0	0	0	0	0	2	0	0	0	0	0	2	0	0	0	0	0	0	0	3	0	14	0	0	0	0	0	0	0	0	0	0	0	0	0	0	0	0	0	0	0	0	5	0	3
OTU1531	0	0	0	0	0	0	0	17	7	0	0	0	0	0	0	0	0	0	0	10	5	0	0	9	4	0	0	0	0	0	0	0	0	0	0	0	0	0	0	0	0	0	0	0	0
OTU1532	0	0	0	0	0	0	0	0	0	0	0	0	0	0	0	3	0	0	0	0	0	3	5	0	3	0	0	0	2	0	0	0	0	0	0	0	0	0	0	0	0	0	0	0	0
OTU1533	0	0	0	0	0	0	0	0	0	0	0	0	0	0	2	0	0	0	0	0	3	0	7	0	14	0	14	3	3	0	3	0	0	0	0	0	0	0	0	0	0	0	0	0	3
OTU1534	3	0	0	0	6	0	0	0	0	0	0	0	0	0	0	0	0	0	0	0	3	0	0	0	13	0	0	0	0	0	0	0	0	0	0	0	0	0	0	0	3	0	0	0	0
OTU1535	0	0	0	0	0	0	0	6	0	0	0	4	0	3	0	0	0	0	9	0	5	0	0	0	14	0	0	0	0	6	0	0	0	0	0	0	0	0	0	7	0	0	0	0	0
OTU1536	0	0	0	0	0	0	0	0	0	0	0	0	0	0	0	0	0	9	0	0	0	0	0	0	3	0	0	0	0	0	0	0	0	0	0	0	0	0	0	0	0	0	0	0	0
OTU1537	0	0	0	0	0	0	0	0	0	0	0	0	0	0	0	0	0	0	0	0	0	0	0	0	0	7	0	7	0	0	0	0	0	0	0	0	0	0	0	0	0	0	0	0	0
OTU1538	0	0	0	0	0	0	0	0	0	0	0	0	0	0	0	0	0	0	0	6	0	0	0	0	0	0	0	0	3	0	0	0	2	0	0	0	0	0	0	0	0	0	0	0	0
OTU1539	0	0	0	0	0	2	0	4	0	0	0	0	0	0	0	2	0	13	0	0	2	0	0	0	0	0	0	0	1	0	0	0	0	0	0	0	0	0	0	0	0	0	0	0	0
OTU1540	0	0	0	0	0	0	6	0	0	0	14	17	0	0	6	0	0	0	0	0	0	0	0	0	9	0	0	0	0	10	0	0	0	0	0	0	0	0	0	0	0	0	0	0	6
OTU1541	0	0	0	0	0	0	0	0	0	0	0	0	0	0	0	0	16	0	0	0	0	0	0	0	0	0	0	0	0	0	0	0	0	0	0	0	0	0	0	0	0	0	0	0	0
OTU1542	0	0	0	0	0	0	0	0	0	0	0	0	0	0	0	0	14	0	0	0	0	0	0	0	0	0	0	0	0	0	0	0	0	0	0	0	0	0	0	0	0	0	0	0	0
OTU1543	0	0	0	0	0	0	0	0	0	0	0	0	0	0	0	0	15	0	0	0	0	0	0	0	0	0	0	0	2	9	0	0	0	0	0	0	4	0	0	0	0	0	0	0	0
OTU1544	0	0	0	0	0	0	0	0	0	0	0	0	0	0	0	2	15	0	0	0	0	0	0	0	0	0	0	0	0	0	0	0	0	0	0	0	0	0	0	0	0	0	0	0	0
OTU1545	0	0	0	0	0	0	0	0	0	0	0	0	0	0	0	0	0	2	2	0	3	4	0	0	0	0	1	0	0	0	0	0	0	0	0	0	0	0	0	0	0	0	0	0	1
OTU1546	0	0	0	0	0	0	0	0	0	0	0	0	0	0	0	0	0	10	0	0	0	0	0	0	0	0	0	0	0	0	0	0	0	0	5	0	0	0	0	0	0	0	0	0	0
OTU1547	0	0	0	0	0	0	0	0	0	0	0	0	1	0	0	0	0	0	1	8	0	0	0	0	0	0	0	0	0	0	0	0	0	0	0	0	0	0	0	0	0	0	7	0	0
OTU1548	0	0	0	0	0	0	0	0	0	0	0	0	0	0	0	0	0	0	2	0	0	0	0	0	0	0	0	0	0	0	6	0	0	0	0	15	0	0	0	0	0	0	0	0	0
OTU1549	0	0	0	0	0	0	0	0	0	0	0	0	0	0	0	0	0	0	0	8	0	0	0	0	0	0	0	0	0	0	0	0	0	0	0	0	0	0	0	0	2	0	0	0	0
OTU1550	0	0	0	0	0	0	0	0	0	0	0	0	0	0	0	0	0	0	0	0	0	10	0	0	0	0	0	0	0	0	0	0	0	0	0	0	0	0	0	0	16	0	0	0	7
OTU1551	0	0	0	0	0	0	0	0	0	0	0	0	0	0	0	0	0	0	0	0	0	5	0	10	0	0	6	0	0	0	0	0	0	0	0	0	0	0	0	0	0	0	0	0	0
OTU1552	0	0	0	0	0	0	0	0	0	0	0	0	0	0	0	0	0	0	0	0	0	0	0	13	0	0	0	0	0	0	0	0	0	0	0	0	0	0	0	0	0	0	0	0	0
OTU1553	0	0	0	0	0	0	0	0	0	0	0	0	0	0	0	0	0	0	0	0	0	0	0	0	0	3	0	0	0	0	0	0	0	0	0	0	0	0	0	23	0	0	0	0	0
OTU1554	0	0	0	0	0	0	0	0	0	0	0	0	0	0	0	0	0	0	0	0	0	0	0	0	0	0	0	0	0	0	0	0	0	0	0	0	0	0	0	0	0	0	18	0	3
OTU1555	0	0	0	0	0	0	0	0	0	0	0	0	0	0	0	0	0	0	0	0	0	0	0	0	0	0	0	0	0	4	0	0	0	0	0	0	0	0	0	0	0	0	0	0	21
OTU1556	0	0	0	0	0	0	0	0	0	0	0	6	0	0	0	0	0	0	0	0	0	0	0	0	0	0	0	0	0	0	0	26	0	0	0	0	0	0	0	0	0	0	0	0	0
OTU1557	17	0	4	0	0	0	3	11	0	0	0	2	0	0	3	0	0	0	0	0	0	0	0	0	0	0	0	0	0	0	4	0	0	0	1	0	0	0	0	0	0	0	0	9	0
OTU1558	6	0	0	0	4	0	3	0	0	0	0	0	0	2	0	0	0	0	0	0	0	0	0	0	0	0	0	0	0	0	0	0	0	0	0	0	0	0	0	0	0	0	0	0	0
OTU1559	5	0	1	0	0	0	0	0	0	0	0	0	0	0	0	0	0	0	4	0	0	0	0	0	0	0	0	5	0	0	0	0	0	0	0	0	0	0	0	0	0	0	0	0	0
OTU1560	7	3	0	15	0	4	3	0	0	0	0	23	9	5	0	0	0	0	0	0	0	0	0	0	0	0	0	0	0	0	0	7	2	0	0	0	0	0	0	2	0	0	0	0	0
OTU1561	0	4	0	0	0	9	3	0	0	9	0	2	0	0	0	0	0	0	0	0	0	0	0	0	0	0	0	0	0	0	0	0	0	0	0	0	0	0	0	0	0	4	4	0	0
OTU1562	0	0	0	0	0	0	0	0	0	0	0	0	2	0	0	0	0	0	0	11	0	0	0	0	0	0	0	0	0	0	0	0	0	0	0	0	0	0	0	0	0	0	0	0	0
OTU1563	0	0	0	0	0	0	0	0	0	0	0	0	2	0	0	0	6	0	0	1	0	2	0	0	0	0	0	0	0	0	0	0	0	0	0	0	0	0	0	0	0	0	0	0	0
OTU1564	0	0	0	0	0	0	0	0	0	0	0	0	2	0	0	0	0	0	0	2	0	0	0	0	0	0	6	0	0	0	0	0	0	0	0	0	0	0	0	0	0	0	0	0	0
OTU1565	0	0	0	0	0	0	0	0	0	0	0	0	0	0	14	0	0	0	0	0	0	0	0	0	0	0	0	0	0	0	0	0	0	0	0	0	0	0	0	0	0	0	0	22	0
OTU1566	0	0	0	0	0	0	15	0	0	0	0	0	0	0	2	0	0	0	0	0	0	0	0	0	0	0	0	0	0	0	0	3	0	0	0	0	0	0	0	0	0	0	0	0	0
OTU1567	0	15	0	0	0	0	0	0	0	0	0	0	0	0	0	0	0	0	0	0	0	0	0	0	0	0	0	0	0	0	0	0	0	0	3	0	0	0	0	0	0	0	0	0	0
OTU1568	0	7	0	0	0	0	0	0	0	0	0	0	0	0	0	0	0	0	0	0	0	3	0	0	0	0	0	0	0	0	0	0	4	0	3	0	0	4	5	0	0	0	0	0	3
OTU1569	0	0	16	0	0	0	0	0	0	0	0	0	0	0	0	0	0	0	0	0	0	0	0	0	0	0	0	0	0	0	0	0	0	0	0	0	0	0	0	0	0	0	0	0	0
OTU1570	0	0	12	0	0	0	0	0	0	0	0	0	0	0	0	0	0	0	0	0	0	0	0	0	0	0	0	0	0	0	0	0	0	0	0	0	0	0	0	0	0	0	0	0	0
OTU1571	0	0	3	1	2	0	0	0	0	0	0	0	0	0	0	0	0	0	7	0	0	0	0	0	0	0	0	0	3	0	0	0	0	0	0	0	0	0	0	0	0	0	0	0	0
OTU1572	0	0	0	2	9	0	3	0	0	0	0	0	0	0	0	0	0	0	0	0	0	0	0	0	0	0	0	0	0	0	0	0	0	0	0	0	0	0	0	0	0	0	0	0	0
OTU1573	0	0	0	0	11	0	0	0	0	0	0	0	0	0	0	0	0	0	4	0	0	0	0	0	0	0	0	0	0	0	0	0	0	0	0	0	0	0	0	0	0	0	0	0	0
OTU1574	0	0	0	0	8	0	0	0	0	0	0	0	0	0	0	0	0	0	0	0	0	0	0	0	0	0	0	0	0	0	7	0	0	0	0	5	0	0	0	0	0	0	0	0	0
OTU1575	0	0	0	0	0	9	0	0	0	0	0	0	0	0	0	0	0	0	0	0	0	0	0	0	0	0	0	0	0	0	0	0	0	0	0	0	0	0	0	0	0	0	0	0	0
OTU1576	0	0	0	0	0	0	14	0	0	0	0	0	0	0	0	0	0	0	0	0	0	0	0	0	0	0	0	0	0	0	0	0	0	0	0	0	0	0	0	0	0	0	0	0	0
OTU1577	0	7	0	0	0	0	15	0	0	0	0	0	0	0	0	0	0	0	0	0	0	0	0	0	0	0	0	0	0	0	0	0	0	0	0	0	0	0	0	0	0	0	0	0	0
OTU1578	0	0	0	0	0	5	0	0	0	0	0	0	0	0	2	0	0	2	1	3	1	4	2	0	0	0	2	0	0	0	0	0	0	0	0	0	0	0	0	0	0	0	0	0	0
OTU1579	0	0	0	0	0	0	0	0	0	0	0	0	0	0	0	1	0	4	3	0	0	3	0	0	0	0	0	0	0	0	0	0	0	0	0	0	0	0	0	0	0	0	0	0	0
OTU1580	0	0	0	0	0	0	0	0	0	0	0	0	0	0	0	0	0	0	0	0	0	0	0	0	11	0	0	1	0	0	0	0	0	0	0	0	0	0	0	1	0	0	0	0	0
OTU1581	0	0	0	0	0	0	0	0	0	0	0	0	0	0	0	0	0	0	0	2	0	0	0	0	10	0	0	0	0	0	0	3	0	0	0	0	0	0	0	0	0	0	0	0	0
OTU1582	0	0	0	0	0	0	0	0	0	0	1	0	0	0	0	0	0	2	7	0	0	2	0	0	0	0	5	3	2	1	0	0	0	0	0	0	0	0	0	0	0	0	0	0	0
OTU1583	0	0	0	0	0	0	0	0	0	0	0	0	0	0	0	0	0	2	0	0	1	5	0	2	0	0	3	0	0	2	0	0	0	0	0	0	0	0	0	2	0	0	0	0	0
OTU1584	0	0	0	0	0	0	0	0	0	0	0	0	0	0	0	0	10	0	0	0	0	0	0	0	0	0	0	0	0	0	0	0	0	0	0	0	0	0	0	0	0	0	0	0	0
OTU1585	0	0	0	0	1	0	0	0	0	0	0	0	0	0	0	0	14	0	0	0	0	0	0	0	0	0	0	0	0	4	1	3	0	0	0	0	0	0	0	0	0	0	0	0	0
OTU1586	0	0	0	0	0	0	0	0	0	0	0	0	0	0	0	0	3	10	0	0	0	0	0	0	0	0	0	0	0	0	0	0	0	0	0	0	0	0	0	0	0	0	0	0	0
OTU1587	0	0	0	0	0	0	0	0	0	0	0	0	0	0	0	0	0	8	0	0	0	0	0	0	0	0	0	0	0	0	0	0	6	0	0	0	0	0	0	0	0	0	0	0	0
OTU1588	0	0	0	0	0	0	0	0	0	0	0	0	0	0	0	13	0	2	0	0	0	0	0	0	0	0	0	4	0	0	18	0	22	0	0	0	0	10	0	0	17	0	0	0	10
OTU1589	14	0	0	0	0	0	0	0	0	0	0	0	0	0	0	0	0	0	0	12	0	0	0	0	0	0	0	0	0	0	6	0	0	17	0	0	0	0	0	0	0	0	0	0	0
OTU1590	0	0	0	0	0	0	0	0	0	0	0	0	0	0	0	0	0	0	0	0	0	12	0	0	0	0	0	0	0	0	0	0	0	0	0	0	0	0	0	0	0	0	0	0	0
OTU1591	0	0	0	0	0	0	0	0	0	0	0	0	0	0	0	0	0	0	0	0	0	6	0	0	0	0	0	0	0	0	0	0	0	0	0	0	2	3	3	0	0	0	0	0	0
OTU1592	0	5	0	0	0	0	0	0	0	0	0	0	0	0	0	0	0	0	0	0	0	2	11	0	0	0	0	0	0	0	0	0	0	0	0	0	0	0	0	0	0	0	0	0	0
OTU1593	0	0	0	0	0	0	0	0	0	0	0	0	0	0	0	0	0	0	0	0	0	0	15	0	0	0	0	0	0	0	0	0	0	0	0	0	0	0	0	0	0	0	0	0	0
OTU1594	0	0	0	0	0	0	0	0	0	0	0	0	0	0	0	0	0	3	0	0	0	1	0	0	0	0	0	0	0	0	3	0	0	0	10	0	0	0	0	0	0	0	0	23	2
OTU1595	11	5	0	0	0	0	0	0	0	0	0	0	0	0	0	0	0	0	0	0	0	0	0	0	0	0	0	0	0	0	7	25	20	0	0	0	0	0	0	0	0	0	0	0	0
OTU1596	0	0	2	0	0	0	0	0	0	0	0	0	0	0	0	4	0	0	5	0	0	0	0	0	0	0	0	0	5	0	0	0	0	20	2	0	0	0	0	0	0	0	0	0	0
OTU1597	25	0	0	0	0	0	0	0	0	0	0	0	0	0	0	0	0	0	0	0	0	0	0	0	0	0	0	0	0	0	0	0	0	0	0	0	0	0	0	0	0	0	0	0	0
OTU1598	6	0	0	0	0	4	8	0	0	0	0	0	0	0	0	0	0	0	0	0	0	0	0	0	0	0	0	0	0	0	0	0	0	0	0	0	0	0	0	0	0	0	0	0	0
OTU1599	4	0	0	0	0	0	0	0	0	0	0	2	2	0	0	2	6	2	0	0	0	0	0	0	0	0	0	0	0	0	0	2	0	0	0	0	0	0	0	0	0	0	0	0	0
OTU1600	2	0	0	0	0	0	0	0	0	0	0	0	0	0	0	0	0	0	0	1	0	0	0	0	0	0	4	0	0	0	0	0	0	0	0	0	0	0	0	0	0	0	0	0	0
OTU1601	0	1	0	0	2	0	0	0	0	3	1	0	0	0	0	0	0	4	0	0	0	2	0	0	0	0	3	0	0	0	0	0	0	0	0	0	0	0	0	0	0	0	0	0	0
OTU1602	5	0	0	0	0	0	0	0	0	2	0	0	0	0	0	0	0	0	0	0	0	0	0	0	0	0	0	0	4	0	0	0	0	0	0	0	0	0	0	0	0	0	0	4	8
OTU1603	0	0	0	0	0	3	1	0	0	0	0	5	0	0	2	0	0	0	1	3	0	0	0	0	0	0	0	0	0	0	0	0	0	0	0	0	0	0	0	0	0	0	0	0	0
OTU1604	0	0	0	0	0	0	10	0	0	0	0	0	15	0	0	0	0	0	0	0	0	0	0	0	0	0	0	0	0	0	0	0	0	0	0	0	0	0	0	0	0	0	0	0	0
OTU1605	0	0	0	0	0	0	3	0	0	0	0	0	3	0	0	0	4	1	0	0	2	0	0	4	0	0	0	0	0	0	0	0	0	0	0	0	0	0	0	0	0	0	0	0	0
OTU1606	0	0	0	0	0	0	2	0	0	0	0	0	4	0	0	0	2	0	0	0	0	0	0	0	3	0	0	0	0	0	0	0	0	0	0	0	0	0	0	0	0	0	0	0	0
OTU1607	0	0	0	0	0	0	0	0	0	0	0	0	2	0	0	3	0	7	0	0	0	4	2	0	0	0	2	0	0	0	0	0	0	0	0	0	0	0	0	0	0	0	0	0	0
OTU1608	0	0	0	0	0	0	0	0	0	0	0	0	0	0	2	0	8	0	0	0	0	0	0	0	0	0	0	0	0	0	0	0	0	0	0	0	0	0	0	0	0	0	0	0	0
OTU1609	0	0	0	0	0	0	0	0	0	0	0	0	0	0	2	0	0	0	0	0	0	0	0	8	0	0	0	0	0	0	0	0	0	0	0	0	0	0	0	0	0	0	0	0	0
OTU1610	0	2	0	0	0	2	8	0	0	0	0	0	0	0	0	0	0	0	0	0	0	0	3	0	0	0	0	0	0	1	0	0	0	0	0	0	0	0	0	0	0	0	0	0	0
OTU1611	0	4	0	0	5	0	7	0	0	0	0	0	0	0	0	0	0	0	0	0	0	0	0	0	0	0	0	0	0	0	0	0	0	0	0	0	0	1	0	0	0	0	0	0	0
OTU1612	0	0	0	13	0	0	1	0	0	0	0	0	6	0	0	0	0	0	0	0	0	0	0	0	0	0	0	0	0	0	0	0	0	0	0	0	0	0	0	0	0	0	0	0	0
OTU1613	0	0	0	0	1	0	0	0	0	0	0	0	0	0	0	0	0	0	0	4	0	0	0	0	0	0	0	0	0	0	10	0	0	0	0	0	0	0	0	0	0	0	0	0	0
OTU1614	0	0	0	0	0	0	11	0	0	0	0	0	0	0	0	0	0	0	0	0	0	0	0	2	0	0	0	0	0	0	0	0	0	0	0	0	0	0	0	0	0	0	0	0	0
OTU1615	0	0	0	0	0	0	0	2	0	0	0	0	0	0	0	4	0	0	0	4	5	0	0	0	0	0	0	0	0	5	0	0	0	0	0	0	0	0	0	0	0	0	0	0	0
OTU1616	0	0	0	0	0	14	3	7	15	0	10	0	3	0	8	0	0	6	0	0	10	9	1	0	6	3	0	0	0	2	17	0	0	0	0	0	0	1	0	0	0	0	0	0	0
OTU1617	0	0	0	0	0	0	0	0	0	0	0	0	14	0	0	12	0	0	0	0	0	0	0	0	0	0	5	0	0	0	0	0	0	0	0	0	0	0	0	0	0	0	0	0	0
OTU1618	0	0	0	0	0	0	0	0	0	0	0	0	0	0	0	0	0	0	0	0	0	0	0	0	12	0	0	0	0	0	0	0	0	0	0	0	0	0	0	0	0	0	0	0	0
OTU1619	0	0	0	0	0	0	0	0	0	0	0	0	0	0	0	0	0	0	0	0	0	0	12	0	9	0	0	0	0	0	0	0	0	0	0	0	0	0	0	0	0	0	0	0	0
OTU1620	0	0	0	0	0	0	0	0	0	0	0	0	0	0	0	0	0	0	4	0	0	0	0	0	0	0	1	0	6	0	0	0	0	0	0	0	0	0	0	0	0	0	0	0	0
OTU1621	0	0	0	0	0	0	0	0	0	0	0	0	0	0	0	0	0	0	0	0	0	0	0	0	0	0	0	14	0	0	0	0	0	0	0	0	0	0	0	0	0	0	0	0	0
OTU1622	5	0	6	0	0	0	0	0	0	0	0	6	5	0	5	1	0	0	2	1	1	0	3	0	2	0	4	12	0	1	4	0	0	0	11	0	0	3	0	4	0	0	0	0	4
OTU1623	0	0	0	0	0	0	0	0	0	0	0	0	4	0	0	0	0	9	3	0	0	0	0	0	0	0	0	1	0	0	0	0	0	0	0	0	0	0	0	0	0	0	0	0	0
OTU1624	0	0	0	0	0	0	0	0	0	0	0	0	0	0	0	0	0	0	12	3	0	0	0	0	0	0	0	0	1	0	0	0	0	0	0	0	0	0	0	0	0	0	0	0	0
OTU1625	0	0	0	0	0	0	0	0	0	0	0	0	0	0	0	0	0	0	0	0	0	0	0	0	0	0	0	0	0	12	0	0	0	0	0	0	0	0	0	0	0	0	0	0	0
OTU1626	0	0	0	0	0	0	0	0	0	0	0	0	0	0	0	0	0	0	0	0	0	7	0	0	0	0	0	0	0	1	0	0	0	0	0	0	0	0	0	0	0	0	0	0	3
OTU1627	0	0	0	0	0	0	0	0	0	0	0	0	0	0	0	0	35	0	0	0	0	0	0	0	0	0	0	0	0	0	0	0	0	0	0	0	0	0	0	0	0	0	0	0	0
OTU1628	0	0	0	0	0	0	0	0	0	0	0	0	0	0	0	0	15	0	0	0	0	0	0	0	0	0	0	0	0	0	0	0	0	0	0	0	0	0	0	0	0	0	0	0	0
OTU1629	0	0	0	0	0	0	0	0	0	0	0	0	0	0	0	0	12	0	0	0	0	0	0	0	0	0	0	0	0	0	0	0	0	0	0	0	0	0	0	0	0	0	0	0	0
OTU1630	0	0	0	0	0	2	0	0	0	0	0	0	0	0	0	0	4	0	0	3	0	4	0	0	0	0	0	1	0	0	0	0	0	0	0	0	0	0	0	3	0	0	0	0	0
OTU1631	0	0	0	0	0	0	0	0	0	0	0	0	0	0	0	0	0	16	0	0	0	0	0	0	0	0	0	0	0	0	0	0	0	0	0	0	0	0	0	0	0	0	0	0	0
OTU1632	0	0	0	0	0	0	0	0	0	0	0	0	0	0	0	0	0	0	14	0	0	0	0	0	0	0	0	0	0	0	0	0	0	0	0	0	0	0	0	0	0	0	0	0	0
OTU1633	0	0	0	0	0	0	0	0	0	0	0	0	0	0	0	0	0	0	1	0	0	0	0	0	0	0	0	0	0	0	0	0	0	0	0	0	0	0	0	0	0	0	0	0	15
OTU1634	0	0	0	0	0	0	0	0	0	0	0	0	0	0	0	0	0	0	0	14	5	0	7	7	0	0	0	0	0	0	0	0	0	0	0	0	0	0	0	0	0	0	0	0	0
OTU1635	0	0	0	0	0	0	0	0	0	0	0	0	0	0	0	0	0	0	0	9	0	0	0	0	0	0	0	0	0	0	1	0	0	0	0	0	0	0	0	0	0	0	0	0	0
OTU1636	0	9	5	6	9	0	0	0	0	0	0	0	3	11	0	0	0	4	3	5	0	0	14	0	6	0	0	0	0	0	0	0	0	0	3	0	0	0	0	0	0	0	4	0	0
OTU1637	0	0	0	0	0	0	0	0	0	0	0	0	0	0	0	0	0	2	0	3	2	0	12	0	4	0	0	1	0	0	0	0	0	0	0	0	0	0	0	0	0	0	0	0	0
OTU1638	0	0	0	0	0	0	0	0	0	0	0	0	0	0	0	0	0	0	0	0	0	0	0	0	0	0	0	0	0	0	0	0	0	0	22	0	0	0	0	0	0	0	0	0	0
OTU1639	14	0	0	0	0	0	0	0	0	0	0	0	0	0	0	0	0	0	0	0	0	0	0	0	0	0	0	0	0	0	0	0	0	0	0	0	0	0	0	0	0	0	0	0	0
OTU1640	0	0	0	0	0	3	0	0	0	0	0	0	0	0	0	3	0	0	0	0	1	0	0	1	0	0	0	0	2	4	7	0	0	0	0	0	0	0	0	0	0	0	0	0	0
OTU1641	0	0	0	0	0	0	0	0	0	0	7	0	0	0	0	0	0	0	0	0	0	0	0	0	6	0	0	0	0	2	0	0	0	0	0	0	3	1	0	0	0	0	0	0	2
OTU1642	1	5	0	0	0	0	0	0	0	0	0	5	8	0	0	0	0	0	0	0	0	0	0	0	0	0	0	0	2	0	0	3	0	0	3	0	0	0	0	0	0	0	0	0	0
OTU1643	0	0	0	0	0	0	0	0	0	0	0	2	0	0	0	3	0	0	0	0	2	0	1	0	0	0	2	0	0	0	0	0	0	0	0	0	0	2	0	0	0	0	0	0	0
OTU1644	0	0	0	0	0	0	0	0	0	0	0	0	7	0	0	0	0	0	0	0	2	0	0	0	0	0	5	0	0	0	0	0	0	0	0	0	0	0	0	0	0	0	0	0	0
OTU1645	0	0	0	0	0	0	0	0	0	0	0	0	6	0	0	0	0	0	0	0	0	0	3	0	0	0	0	0	0	3	0	0	0	0	0	0	0	0	0	0	0	0	0	0	4
OTU1646	0	0	0	0	0	0	0	0	0	0	0	0	2	0	2	0	0	0	2	0	0	4	0	0	0	1	0	0	0	0	0	0	0	0	0	0	0	0	0	0	0	0	0	0	0
OTU1647	0	0	0	0	0	0	0	0	0	0	0	0	1	0	0	0	0	0	0	0	0	0	0	0	0	0	0	0	0	5	0	0	0	0	0	0	0	0	0	0	0	0	0	0	0
OTU1648	0	0	0	0	0	0	0	0	0	0	0	0	0	0	9	0	5	2	0	0	0	0	2	0	0	0	0	0	5	0	0	0	0	0	0	0	0	0	0	2	0	0	0	1	0
OTU1649	0	0	0	0	0	4	0	0	0	0	0	0	0	0	6	0	0	0	3	1	0	0	0	1	0	0	0	0	0	0	0	0	0	0	0	0	0	0	0	0	0	0	0	0	0
OTU1650	1	0	0	0	0	0	0	0	0	0	0	0	0	0	1	0	0	0	0	3	0	7	0	0	0	0	0	0	1	2	1	0	0	0	0	0	0	0	0	0	0	0	0	0	0
OTU1651	0	5	0	0	0	0	0	0	0	0	0	0	0	0	0	0	0	0	0	0	0	0	0	0	0	0	0	0	2	0	0	0	0	0	0	0	0	5	0	0	0	0	0	0	0
OTU1652	0	3	0	0	0	0	0	0	0	0	0	0	0	0	0	0	0	0	0	4	0	0	0	0	0	0	0	0	0	0	0	0	0	0	9	0	0	0	0	0	0	0	0	0	0
OTU1653	0	1	0	0	0	3	0	0	0	0	0	0	0	0	0	0	0	0	0	0	0	0	0	0	0	0	1	0	0	4	0	0	0	0	0	0	0	0	0	0	0	0	0	0	0
OTU1654	0	0	0	3	0	0	0	0	0	0	0	0	0	0	0	0	0	0	0	1	0	0	0	0	0	0	3	0	0	0	0	0	0	0	0	0	0	0	0	0	0	0	0	0	0
OTU1655	0	0	0	0	3	0	0	0	4	0	0	0	0	0	0	0	0	0	0	0	0	8	0	0	0	0	0	0	0	0	0	0	0	0	0	0	0	0	0	0	0	0	5	0	0
OTU1656	0	6	0	0	0	13	6	0	0	0	0	0	0	0	0	0	0	0	0	0	0	0	0	0	0	0	0	0	0	0	0	0	0	0	0	0	0	0	0	0	0	0	0	0	0
OTU1657	0	0	0	0	0	14	0	1	2	0	0	4	0	0	0	0	0	0	0	0	0	0	0	0	0	0	0	0	0	0	0	0	0	0	0	0	0	0	0	0	0	0	0	0	0
OTU1658	0	0	0	0	0	4	0	0	0	0	0	0	0	0	0	0	0	0	0	0	0	10	0	0	0	0	0	0	0	0	0	0	0	0	0	0	0	0	0	0	0	0	0	0	0
OTU1659	0	0	0	0	0	0	4	0	0	0	0	0	0	0	0	0	6	0	4	0	0	6	0	0	0	0	0	0	0	0	0	0	0	0	0	0	0	0	0	0	0	0	0	0	0
OTU1660	0	0	0	0	0	0	5	6	0	0	0	0	0	0	0	0	0	0	0	0	0	0	0	0	0	0	0	0	3	0	0	0	0	0	0	0	0	0	0	0	0	1	0	0	0
OTU1661	0	0	0	0	0	0	0	9	0	0	0	0	0	0	0	0	0	0	0	0	0	0	0	0	0	0	0	0	0	0	0	0	0	0	0	0	0	0	0	0	0	0	0	0	0
OTU1662	0	0	0	0	0	0	0	2	0	0	0	0	0	0	0	0	0	7	0	0	0	0	0	0	0	0	0	0	0	0	0	0	0	0	0	0	0	0	0	11	0	0	0	0	0
OTU1663	0	0	0	0	0	0	0	0	7	0	0	0	0	0	0	0	5	0	0	0	0	0	0	0	0	0	0	0	0	0	0	0	0	0	0	0	0	0	0	6	0	0	0	0	0
OTU1664	13	0	0	0	0	0	0	0	0	0	0	0	0	0	0	0	0	0	0	0	0	0	0	0	0	0	9	0	0	0	0	0	0	0	0	0	0	0	0	0	0	0	0	0	0
OTU1665	0	0	0	0	0	0	0	0	0	0	0	0	0	0	0	0	0	0	0	0	0	0	0	0	0	0	6	0	0	2	0	0	0	0	0	0	0	0	0	0	0	0	0	0	0
OTU1666	0	0	0	0	0	0	0	0	0	0	0	0	0	0	0	0	0	0	0	0	0	3	6	0	0	0	2	0	0	0	0	0	0	0	0	0	0	0	0	0	0	0	0	0	0
OTU1667	2	0	0	0	0	0	0	0	0	0	0	0	0	0	0	0	0	0	0	0	0	0	0	0	0	0	0	13	0	0	0	0	0	0	0	0	0	0	0	0	0	0	0	0	0
OTU1668	0	0	0	0	0	0	0	0	0	0	0	0	0	0	0	0	0	0	0	0	0	0	0	0	0	0	0	12	0	0	0	0	0	0	0	0	0	0	0	0	0	0	0	0	0
OTU1669	0	0	0	0	8	0	0	0	0	0	0	0	0	0	0	0	0	0	0	0	0	9	0	0	0	0	6	4	6	0	0	0	0	0	0	0	0	0	0	0	0	0	0	0	0
OTU1670	0	0	0	0	0	0	0	0	0	0	0	0	0	0	0	0	0	0	0	0	0	1	0	0	0	0	0	0	1	6	0	0	0	0	0	0	1	0	0	0	0	0	0	0	0
OTU1671	1	0	0	0	1	0	0	0	2	0	0	0	0	0	2	0	12	0	0	0	0	1	1	0	0	0	0	0	0	1	5	0	0	0	0	0	0	0	0	0	0	0	0	0	0
OTU1672	0	0	0	0	0	0	0	0	0	0	0	0	0	0	0	0	11	0	0	0	0	0	0	0	0	0	0	0	0	0	0	0	0	0	0	0	0	0	0	0	0	0	0	0	0
OTU1673	0	0	0	0	0	0	0	0	0	0	0	0	0	0	0	0	11	0	0	2	0	0	0	0	0	0	0	0	0	0	0	0	0	0	0	0	0	0	0	0	0	0	0	0	0
OTU1674	0	0	0	0	0	0	0	0	0	0	0	0	0	0	0	0	6	0	0	0	0	0	5	0	0	0	0	0	0	0	0	0	0	0	0	0	0	0	0	0	0	0	0	0	0
OTU1675	0	0	0	0	0	0	0	0	0	0	0	0	0	0	0	0	0	9	0	0	0	0	0	0	0	0	0	0	0	6	0	0	0	0	0	0	0	0	0	0	0	0	0	0	0
OTU1676	0	0	0	0	0	0	0	0	0	0	0	0	0	0	0	0	0	3	0	2	0	4	0	0	0	0	0	0	0	0	0	0	0	0	0	0	0	0	0	2	0	0	0	0	0
OTU1677	0	0	0	0	0	0	0	0	0	0	0	0	0	0	0	0	0	0	10	0	0	0	0	0	0	0	0	0	0	0	0	0	0	0	11	0	0	0	0	0	0	0	0	0	0
OTU1678	0	0	0	0	0	0	0	0	0	0	2	0	0	0	0	0	0	0	0	0	0	11	0	0	0	0	0	0	0	0	0	0	0	0	0	0	0	0	0	0	0	0	0	0	0
OTU1679	0	0	0	0	0	0	0	0	0	0	0	0	0	0	0	0	0	0	0	0	6	0	0	0	0	0	0	0	0	0	0	0	0	0	0	0	0	0	0	0	0	0	0	0	15
OTU1680	0	0	0	0	0	0	0	0	0	0	0	0	0	0	0	0	0	0	0	0	0	0	0	0	0	0	0	0	0	0	0	23	0	0	0	0	0	0	0	0	0	0	0	0	0
OTU1681	0	0	0	0	0	0	0	0	0	0	0	0	0	0	0	0	0	0	0	0	0	0	0	0	0	0	0	0	0	0	0	23	0	0	0	0	0	0	0	0	0	0	0	0	0
OTU1682	12	0	2	0	0	0	0	0	0	0	0	0	0	0	0	0	0	0	0	0	0	0	0	0	0	0	0	0	0	0	0	0	0	0	0	0	0	0	0	0	0	0	0	0	0
OTU1683	3	0	0	0	0	0	0	2	0	0	0	0	0	0	0	0	5	0	0	7	0	0	0	0	0	0	0	0	0	0	3	0	0	0	0	0	0	0	0	0	0	0	0	0	0
OTU1684	4	0	0	0	0	0	0	0	1	0	0	0	0	0	0	0	0	0	0	0	0	7	0	0	0	0	0	0	0	0	0	0	0	0	0	0	0	0	0	0	0	0	0	0	0
OTU1685	3	0	0	0	0	0	0	0	0	0	0	0	0	0	0	0	0	0	0	2	0	0	0	0	0	0	0	0	0	0	0	0	0	0	0	0	0	0	0	2	0	0	4	0	1
OTU1686	0	0	0	0	0	0	0	0	2	4	0	0	0	0	0	0	3	0	0	0	0	0	0	3	0	2	0	0	0	7	0	0	0	0	0	0	0	2	0	0	0	0	0	0	0
OTU1687	0	0	0	0	0	0	0	0	0	0	2	0	0	0	5	0	0	0	7	0	0	0	0	0	4	0	0	0	0	0	0	0	0	0	0	0	0	0	0	0	0	0	0	0	0
OTU1688	0	0	0	0	0	0	0	0	0	0	0	0	5	0	0	0	6	0	0	0	0	2	0	1	0	0	2	0	0	0	0	0	0	0	0	0	0	0	0	0	0	0	0	0	0
OTU1689	0	0	0	0	0	0	3	0	0	0	0	0	5	0	9	0	0	0	0	0	0	0	0	0	0	0	0	0	0	0	0	0	0	0	0	0	0	0	0	0	0	0	0	0	0
OTU1690	0	0	0	0	0	0	0	0	5	0	0	0	4	0	0	0	0	0	2	0	0	0	0	0	0	0	0	0	0	0	0	0	0	0	0	0	0	0	0	0	0	0	0	0	0
OTU1691	0	3	0	0	0	0	0	0	0	0	1	0	0	0	3	0	0	0	1	0	0	0	0	0	0	0	0	0	0	0	0	0	0	0	8	0	0	0	0	0	0	0	4	0	0
OTU1692	0	10	0	0	0	0	0	0	0	0	0	0	0	0	5	2	0	0	0	2	0	0	5	0	0	0	0	0	1	0	0	0	0	0	0	0	0	0	0	0	0	0	0	0	0
OTU1693	0	1	0	2	0	2	0	0	0	0	0	0	0	0	0	2	0	0	0	3	0	0	0	3	0	1	0	1	0	6	0	0	0	0	0	0	0	0	0	0	0	0	0	0	0
OTU1694	0	2	0	0	2	0	0	0	0	0	0	0	0	0	0	0	0	0	5	3	1	0	0	0	0	0	0	0	1	0	0	0	0	0	0	0	0	0	0	0	0	0	0	0	0
OTU1695	0	0	0	1	0	0	0	0	0	0	0	0	0	0	0	0	10	0	0	4	2	0	0	0	0	0	0	0	0	0	0	0	0	0	0	0	0	0	0	0	0	0	0	0	0
OTU1696	0	0	0	0	3	0	0	0	0	0	0	0	0	0	0	0	0	4	0	0	0	0	0	0	0	0	0	0	0	0	0	0	0	0	0	0	0	0	0	0	0	0	0	0	5
OTU1697	0	0	0	0	0	14	2	0	0	0	0	0	0	0	0	0	0	0	0	0	0	0	0	0	0	0	0	0	0	0	0	0	0	0	0	0	0	0	0	0	0	0	0	0	1
OTU1698	0	0	0	0	0	1	0	0	0	0	0	0	0	0	0	0	10	0	0	0	0	0	0	0	0	0	0	0	0	0	0	0	0	0	1	0	0	0	0	0	0	0	0	0	0
OTU1699	0	0	0	0	0	0	0	15	0	0	0	10	0	0	0	0	0	0	0	0	0	0	0	0	0	0	0	0	3	0	0	0	0	0	0	0	0	0	0	0	0	0	0	0	0
OTU1700	0	0	0	0	0	0	7	0	0	0	0	0	0	0	0	9	0	4	0	0	1	0	0	0	0	0	0	0	5	0	0	0	0	0	0	0	0	0	0	0	0	0	0	0	0
OTU1701	0	0	0	0	0	0	0	0	0	0	0	0	0	0	0	7	0	0	5	0	0	2	0	0	0	0	0	0	0	0	0	0	19	0	0	0	0	0	0	0	0	0	0	0	0
OTU1702	0	0	0	0	0	0	0	0	0	0	0	0	0	0	0	2	0	7	0	0	0	2	1	0	0	0	0	0	0	0	0	0	0	0	0	0	0	0	0	0	0	0	0	0	0
OTU1703	0	0	0	0	0	0	0	0	0	0	0	0	0	0	0	0	0	0	0	0	0	0	0	0	0	0	0	0	0	7	0	0	0	0	0	0	0	0	0	0	0	0	0	0	0
OTU1704	0	0	0	0	0	0	0	0	0	0	0	0	0	0	0	0	9	0	0	0	0	0	0	0	0	0	0	0	0	4	0	0	0	0	0	0	0	0	0	0	0	0	0	0	0
OTU1705	0	0	0	0	0	0	0	0	0	0	0	0	0	0	0	0	6	0	0	0	0	0	4	5	0	0	0	0	3	1	3	0	0	0	0	0	0	0	0	0	0	0	0	0	0
OTU1706	0	0	0	0	0	0	0	0	0	0	0	0	4	0	0	0	10	0	0	0	0	0	0	0	0	0	0	0	0	0	0	0	0	0	0	0	0	0	0	0	0	0	0	0	0
OTU1707	0	0	0	0	0	0	0	0	0	0	0	0	0	0	0	0	3	0	0	0	0	0	0	2	0	0	0	0	0	7	0	0	0	0	0	0	0	0	0	0	0	0	0	0	9
OTU1708	0	0	0	0	0	0	0	0	0	0	0	0	0	0	0	0	0	9	0	0	0	0	0	0	0	0	0	0	0	0	0	0	0	0	0	0	0	0	0	0	0	0	0	0	0
OTU1709	0	0	0	0	0	0	0	0	0	0	0	0	0	0	0	0	0	1	0	0	0	0	6	0	0	0	0	0	0	3	0	0	0	0	0	0	0	0	0	0	0	0	0	0	0
OTU1710	0	0	0	0	0	0	0	0	0	0	0	0	0	0	0	0	0	0	13	0	2	1	0	0	0	0	0	0	0	0	0	0	0	0	0	0	0	0	0	0	0	0	0	0	0
OTU1711	0	0	0	0	0	0	0	0	0	0	0	0	0	0	0	0	0	0	0	12	0	0	0	0	0	0	0	0	0	0	0	0	4	0	0	0	0	0	0	0	0	0	0	0	0
OTU1712	0	0	0	0	0	0	0	0	0	0	0	0	0	0	0	0	0	0	0	0	2	0	8	0	0	0	0	0	0	0	4	0	0	0	0	0	0	0	0	0	0	0	0	0	0
OTU1713	0	0	0	0	0	0	0	0	0	0	0	0	0	0	0	0	0	0	0	1	0	12	0	0	0	0	0	0	0	0	2	0	0	0	2	0	0	0	0	0	0	0	0	0	0
OTU1714	0	0	0	0	0	0	0	0	0	0	0	0	0	0	0	0	0	0	0	0	0	0	0	0	0	0	0	0	0	0	0	0	22	0	0	0	0	0	0	0	0	0	0	0	0
OTU1715	0	0	0	0	0	0	0	0	0	0	0	0	0	0	0	0	0	0	0	0	0	0	0	0	0	0	0	0	0	0	0	0	0	0	26	0	0	0	0	0	0	0	0	0	0
OTU1716	0	0	0	0	0	0	0	0	0	0	0	0	0	0	0	0	0	0	0	0	0	0	0	0	0	0	0	0	0	0	0	0	0	0	0	22	0	0	0	0	0	0	0	0	0
OTU1717	0	0	0	0	0	0	0	0	0	0	0	0	0	0	0	0	0	0	0	0	0	0	0	0	0	0	3	0	0	0	0	0	0	0	0	0	0	0	20	0	0	0	0	0	0
OTU1718	7	2	2	0	0	2	0	1	0	0	0	0	0	0	0	0	0	0	0	0	0	0	0	0	0	0	0	0	0	0	0	0	0	0	0	0	0	0	0	0	0	0	0	0	0
OTU1719	4	0	0	0	0	0	0	0	0	0	0	0	0	0	0	0	0	0	0	0	0	6	0	0	0	0	0	0	0	0	0	0	0	0	0	0	0	0	0	0	0	0	0	0	0
OTU1720	2	0	0	0	0	0	0	0	0	0	0	0	0	0	0	0	0	0	0	0	0	0	0	9	0	0	0	0	0	0	0	0	0	0	0	0	0	0	0	0	0	0	0	0	0
OTU1721	1	0	0	0	0	0	0	0	0	0	0	7	0	0	0	0	0	0	0	0	0	2	1	2	8	0	0	0	0	2	0	0	0	0	0	0	0	0	0	0	0	0	0	2	0
OTU1722	2	2	0	0	1	0	0	0	0	0	0	0	0	0	3	0	0	0	5	1	0	0	0	0	0	0	0	0	0	0	0	0	0	0	0	0	2	0	0	0	0	0	2	0	0
OTU1723	0	0	0	0	0	0	0	0	0	13	0	0	0	0	0	0	0	0	0	0	0	0	0	10	0	7	0	0	2	0	0	0	0	0	0	0	0	0	0	0	0	0	0	0	0
OTU1724	0	0	0	0	0	0	0	0	0	0	12	0	0	0	5	0	0	0	0	0	0	0	0	0	0	0	0	0	0	0	0	0	0	0	0	0	0	0	0	0	0	0	0	0	0
OTU1725	0	0	0	0	0	0	0	0	0	0	1	3	0	0	10	0	0	0	0	0	0	0	0	0	0	0	0	0	0	0	0	0	0	0	0	0	0	0	0	0	0	0	0	0	0
OTU1726	0	0	0	0	0	0	0	0	0	0	1	0	0	0	0	0	0	3	1	2	0	0	0	0	0	0	0	0	0	0	0	0	0	0	0	0	0	0	0	0	0	0	2	0	2
OTU1727	0	0	0	0	0	0	0	0	0	0	0	0	16	0	0	0	0	0	0	0	0	0	0	0	0	0	0	0	0	0	0	0	0	0	0	0	0	0	0	0	0	0	0	0	0
OTU1728	0	0	0	0	0	0	0	0	0	0	0	0	11	0	0	0	0	0	0	0	0	0	0	0	0	0	0	0	0	0	0	0	0	0	0	0	0	0	0	0	0	0	0	0	0
OTU1729	0	0	0	0	3	4	1	0	0	2	5	4	14	0	5	0	0	2	0	0	0	0	0	0	0	0	0	0	0	0	0	0	0	0	0	0	0	0	0	0	0	0	0	0	0
OTU1730	0	0	0	0	0	10	0	0	0	0	0	0	20	0	7	0	0	0	0	0	0	0	0	0	0	0	0	6	0	0	0	0	0	0	0	0	0	0	0	0	0	0	0	0	0
OTU1731	1	0	0	0	6	10	4	4	0	0	0	0	1	0	0	0	0	0	0	0	0	0	0	2	0	0	0	0	0	0	0	0	0	0	0	0	0	0	0	0	0	0	0	0	0
OTU1732	0	0	0	0	0	0	0	3	0	0	0	0	0	0	0	0	0	0	0	0	0	0	7	0	0	0	0	0	0	0	0	0	0	0	0	0	0	0	0	0	0	0	0	0	0
OTU1733	0	0	12	0	0	0	0	0	0	0	11	0	0	0	0	0	0	0	0	0	0	0	0	0	0	0	0	0	0	0	0	0	0	0	0	0	0	0	0	0	0	0	0	0	0
OTU1734	0	1	0	0	5	0	0	0	0	0	2	0	0	0	0	0	6	3	0	5	0	3	1	4	0	0	1	0	0	0	0	0	0	0	9	0	0	0	0	0	0	0	2	0	0
OTU1735	0	4	0	0	2	0	0	0	0	0	0	0	0	0	0	0	0	6	0	0	0	2	0	0	0	0	0	0	0	0	0	0	0	0	0	0	0	0	0	0	0	3	0	0	0
OTU1736	0	0	0	0	0	5	0	0	0	0	0	0	0	0	0	0	0	0	0	0	3	0	0	0	0	0	0	0	0	0	0	0	0	0	0	0	0	0	0	0	2	0	0	4	0
OTU1737	0	0	0	0	0	3	2	0	0	0	0	0	0	0	0	2	2	0	0	0	0	7	2	2	0	0	0	0	6	0	0	0	0	0	0	0	0	0	0	0	0	0	0	0	0
OTU1738	0	4	0	0	0	0	0	16	0	0	0	0	0	0	0	0	0	0	0	0	0	0	0	6	3	0	0	0	0	0	0	0	0	0	0	0	0	0	0	0	0	0	0	0	0
OTU1739	7	0	0	0	4	0	0	12	0	0	0	0	0	0	0	0	0	0	0	0	0	0	0	0	0	0	0	0	0	0	0	0	0	0	0	0	0	0	0	0	0	0	0	0	0
OTU1740	0	0	0	0	0	0	0	0	15	0	0	0	0	0	0	0	0	0	0	0	0	0	0	0	0	0	0	0	0	0	0	0	0	0	0	0	0	0	0	0	0	0	0	0	0
OTU1741	0	0	0	0	0	0	0	0	0	0	0	0	0	0	0	11	2	0	0	0	0	0	0	0	0	0	0	0	0	0	0	0	0	0	0	0	0	0	0	0	0	0	0	0	0
OTU1742	0	0	0	0	0	0	0	0	0	0	0	0	0	0	0	9	0	0	0	0	0	0	0	0	0	0	0	0	0	0	0	0	0	0	0	0	0	0	0	0	0	0	0	0	0
OTU1743	0	0	0	0	0	0	0	0	0	0	0	0	0	0	0	11	0	0	0	0	0	0	0	0	0	0	0	0	0	0	0	0	0	0	0	0	0	0	0	0	0	0	0	0	0
OTU1744	0	0	0	0	0	0	0	0	0	0	0	0	0	0	0	0	0	0	0	0	0	0	0	0	8	0	0	0	0	0	0	0	0	0	0	0	0	0	0	0	0	0	0	0	0
OTU1745	0	0	0	0	0	0	0	0	0	0	0	0	0	0	0	0	0	0	0	0	0	0	0	0	0	0	15	0	0	0	0	0	0	0	0	0	0	0	0	0	0	0	0	0	0
OTU1746	0	0	0	0	0	0	0	0	0	0	0	0	0	0	0	0	0	7	0	0	0	0	0	0	0	0	2	0	0	0	0	0	0	0	0	0	0	0	0	0	0	0	0	0	0
OTU1747	0	0	0	0	0	0	0	0	0	0	0	0	0	0	13	0	0	0	0	0	0	0	0	0	0	0	0	0	12	0	0	0	0	0	0	0	0	0	0	0	0	0	0	0	0
OTU1748	0	0	0	0	0	0	0	0	0	0	0	0	0	0	0	0	0	0	0	0	0	0	1	0	0	0	0	0	6	4	0	0	0	0	0	0	0	0	0	0	0	0	0	0	0
OTU1749	0	0	0	0	0	0	0	0	0	0	0	0	7	0	0	0	0	0	0	0	0	0	0	0	0	7	0	0	0	15	0	0	0	0	0	0	0	0	0	0	0	0	0	0	0
OTU1750	0	0	0	0	0	0	0	0	0	0	0	0	0	0	0	0	0	0	0	0	0	0	0	0	0	0	0	0	0	10	0	0	0	6	0	0	0	0	0	0	0	0	0	0	0
OTU1751	0	0	0	0	0	0	1	1	0	0	0	0	3	0	0	0	3	0	2	0	0	0	1	0	0	0	0	8	0	4	0	0	0	0	0	0	0	0	0	0	0	0	0	0	11
OTU1752	0	0	4	0	0	0	0	0	0	0	0	0	0	0	0	0	9	0	0	0	0	0	0	0	0	0	0	0	0	0	0	0	0	0	0	0	0	0	0	0	0	0	0	0	0
OTU1753	0	0	0	0	0	0	0	0	0	0	0	0	0	0	0	0	11	0	0	0	0	0	0	0	0	0	0	0	0	0	0	0	0	0	0	0	0	0	0	0	0	0	0	0	0
OTU1754	0	0	0	0	0	0	0	0	0	0	0	0	0	0	11	0	0	0	0	18	0	0	0	0	0	0	0	0	0	0	0	0	0	0	0	0	0	4	0	0	0	0	0	0	0
OTU1755	6	0	0	0	0	0	0	0	0	0	2	0	0	0	0	0	0	0	0	0	0	3	2	0	0	0	0	0	2	0	0	0	0	0	0	0	0	0	0	0	0	0	0	0	0
OTU1756	0	0	0	0	0	0	0	0	0	0	0	0	0	0	0	0	0	0	0	0	0	1	9	0	0	0	0	0	0	0	0	0	0	0	0	0	0	0	0	0	0	0	0	0	0
OTU1757	0	0	0	0	0	0	0	0	0	0	0	0	0	0	0	0	0	0	0	0	0	0	10	0	0	0	0	0	0	0	0	0	0	0	0	0	0	0	0	0	0	0	0	0	0
OTU1758	0	0	0	0	0	0	0	0	0	0	0	0	0	0	0	0	0	0	0	0	0	0	6	0	0	0	1	0	0	0	0	0	0	0	0	0	0	0	0	0	0	0	0	0	0
OTU1759	0	0	0	0	0	0	0	0	0	0	0	0	0	0	0	0	0	0	0	0	0	0	0	0	0	0	0	0	0	0	0	21	0	0	0	0	0	0	0	0	0	0	0	0	0
OTU1760	14	0	0	0	0	0	0	0	0	0	0	0	0	0	0	0	0	0	0	0	0	0	0	0	0	0	0	0	0	0	0	2	0	0	0	0	0	0	0	0	0	0	0	0	0
OTU1761	11	0	0	0	0	0	12	8	0	0	0	0	0	0	0	0	0	0	0	0	5	0	0	0	0	0	0	0	0	0	0	0	0	0	0	0	0	0	0	10	0	4	8	0	0
OTU1762	12	0	0	0	0	0	0	0	0	0	0	0	0	0	0	0	0	0	0	0	0	0	0	0	0	0	0	0	0	0	0	0	0	0	0	0	0	0	0	0	0	0	0	2	0
OTU1763	3	1	0	0	1	1	0	0	6	1	0	0	0	0	0	0	0	0	0	1	0	0	0	0	0	0	1	0	0	0	0	0	0	0	0	0	0	0	0	0	0	0	0	0	0
OTU1764	1	0	0	0	0	0	0	3	0	0	0	0	3	0	0	0	0	0	0	5	0	2	0	0	0	0	0	0	0	0	0	0	0	0	0	0	0	0	0	0	0	0	0	1	0
OTU1765	1	0	0	0	0	3	4	0	0	0	0	0	0	0	0	0	0	0	0	0	0	0	0	0	0	0	0	0	0	0	0	2	0	0	0	0	0	0	0	0	1	0	0	0	0
OTU1766	0	0	0	0	0	0	0	0	0	0	10	0	0	0	0	0	0	0	0	0	0	0	0	0	0	0	0	0	0	0	0	0	0	0	0	0	0	0	0	0	0	0	0	0	0
OTU1767	0	0	0	0	0	0	0	0	0	0	4	0	3	0	0	0	0	0	0	0	0	0	0	0	0	0	0	3	0	0	0	0	0	0	0	0	0	0	0	0	0	0	0	0	0
OTU1768	0	0	0	0	0	0	0	0	0	0	0	9	0	0	0	0	0	0	0	0	0	0	0	0	0	0	0	0	0	0	0	0	0	0	0	7	0	0	0	0	0	0	0	0	0
OTU1769	0	0	0	0	0	0	0	0	0	0	0	0	0	0	0	0	12	0	0	0	0	0	0	0	0	0	0	0	0	0	0	0	0	0	0	0	0	0	0	0	0	0	0	0	0
OTU1770	0	12	0	0	0	0	0	0	0	0	0	0	14	0	0	0	0	0	0	0	0	0	0	0	0	0	0	0	0	0	15	0	0	0	0	0	0	0	0	0	0	0	0	0	0
OTU1771	0	0	0	0	8	0	0	0	0	7	0	0	12	0	0	0	0	0	0	0	0	0	0	0	0	0	0	0	0	5	0	0	0	0	0	0	0	0	0	0	0	0	0	0	0
OTU1772	0	0	0	0	0	0	0	0	0	0	0	0	6	0	0	0	0	0	0	0	0	0	0	0	0	0	0	3	0	0	0	0	0	0	0	0	0	0	0	0	0	0	8	0	0
OTU1773	0	0	0	0	0	0	0	0	0	0	0	0	6	4	0	0	0	0	0	0	0	0	0	0	0	0	0	0	0	0	0	0	0	0	0	0	0	0	0	0	0	0	0	0	6
OTU1774	0	0	0	0	0	2	0	0	0	0	0	0	0	0	0	0	0	0	0	1	0	2	0	1	0	0	0	0	0	0	0	0	0	0	7	0	0	0	0	0	1	0	0	0	2
OTU1775	0	0	0	0	0	0	2	6	0	0	0	0	0	0	0	0	0	1	0	0	0	0	4	0	0	0	0	0	0	0	0	0	0	0	0	0	0	0	0	0	1	0	0	0	0
OTU1776	0	0	0	0	0	0	0	0	0	0	0	0	0	7	10	0	0	0	0	0	0	0	0	0	0	0	0	0	0	0	0	0	0	0	0	0	0	0	0	0	0	0	0	0	0
OTU1777	0	2	0	0	6	0	0	4	0	0	0	0	0	0	0	0	0	0	0	5	0	0	0	0	0	0	0	0	0	0	0	0	0	0	0	0	0	0	0	0	0	0	0	0	0
OTU1778	0	0	15	0	0	0	0	0	0	0	0	0	0	0	0	0	0	0	0	0	0	0	0	0	0	0	0	0	0	0	0	0	0	8	0	0	0	0	0	0	0	0	0	0	13
OTU1779	0	0	12	0	0	8	0	0	0	0	0	0	0	0	0	0	0	0	0	0	0	0	0	0	0	0	0	0	0	0	0	0	0	0	0	0	0	0	0	0	0	0	0	0	0
OTU1780	0	0	2	0	6	0	0	0	0	0	0	0	0	0	0	0	0	0	0	3	0	0	0	0	0	0	0	0	0	0	0	0	0	0	0	0	0	0	0	0	0	0	0	0	0
OTU1781	0	0	2	0	0	0	0	0	0	0	0	0	0	0	0	0	0	0	4	2	0	0	0	0	0	0	0	0	0	0	0	0	0	0	0	0	0	0	0	0	0	0	0	0	0
OTU1782	0	0	1	4	16	12	3	2	10	2	5	0	1	0	0	2	0	0	0	2	0	0	4	0	0	0	0	6	1	3	0	0	0	0	0	0	3	0	0	0	0	0	0	0	0
OTU1783	0	0	0	0	14	0	0	0	0	0	0	0	0	0	0	0	0	0	0	0	0	0	0	0	0	0	0	0	0	0	0	0	0	0	0	0	0	0	0	0	0	0	0	0	0
OTU1784	0	0	0	0	2	0	0	0	0	0	0	0	0	0	0	0	0	0	0	0	0	0	0	0	0	0	3	3	4	2	0	0	0	0	3	0	0	1	0	0	0	0	0	7	0
OTU1785	0	0	0	0	0	12	0	2	0	3	0	0	0	0	0	0	0	0	0	0	0	0	0	0	0	0	0	0	0	0	0	0	0	0	0	0	0	0	0	0	0	0	0	0	0
OTU1786	0	0	0	0	0	7	0	0	0	0	0	0	0	0	0	0	0	0	0	0	0	0	0	0	0	0	0	0	6	0	10	0	0	0	0	0	0	0	0	0	0	0	0	0	0
OTU1787	0	0	1	0	0	3	16	0	0	0	0	0	7	0	0	0	0	0	0	0	12	0	0	2	0	0	0	0	0	0	0	2	0	0	0	0	0	0	0	0	0	0	0	0	0
OTU1788	0	0	0	0	0	0	12	0	0	0	0	0	0	0	0	0	0	0	0	0	0	0	0	0	0	0	0	0	0	0	0	0	0	0	0	0	0	0	0	0	0	0	0	0	0
OTU1789	0	0	0	0	0	0	3	0	0	0	0	0	0	0	0	0	2	0	0	0	1	2	0	0	0	0	0	0	0	2	0	0	0	0	0	0	0	0	0	0	0	0	0	0	0
OTU1790	0	0	0	0	0	0	0	13	10	0	0	0	0	0	0	0	0	0	0	0	0	0	0	0	0	0	0	0	0	0	0	0	0	0	0	0	0	4	0	6	0	0	0	0	0
OTU1791	0	0	0	0	0	0	0	1	0	0	0	0	0	0	0	0	0	0	0	8	0	0	0	0	0	0	0	0	0	0	0	0	0	0	0	0	0	0	3	0	0	0	0	0	0
OTU1792	0	0	0	0	0	0	0	0	0	0	0	0	0	0	0	0	0	1	8	0	0	0	0	0	0	0	0	0	0	0	0	0	0	0	0	0	0	0	0	0	0	0	0	0	0
OTU1793	0	0	0	0	0	0	0	0	4	0	0	0	0	0	0	0	0	0	4	0	0	2	0	0	0	0	0	0	0	0	0	0	0	0	0	0	0	0	0	0	0	0	0	0	0
OTU1794	0	0	0	0	0	0	0	0	0	0	0	0	0	0	0	2	0	9	0	0	0	0	0	0	0	0	0	0	0	0	0	0	0	0	0	0	0	0	0	0	0	0	0	0	0
OTU1795	2	0	0	0	1	0	5	8	8	0	0	0	0	0	0	0	0	0	6	0	4	0	1	0	14	0	0	3	0	0	0	0	0	0	0	0	0	3	0	0	0	0	0	0	0
OTU1796	0	0	0	0	0	0	0	0	0	0	0	0	0	0	0	0	0	5	0	0	0	0	0	0	0	2	5	4	0	0	0	0	0	0	0	0	0	0	0	0	0	0	0	0	2
OTU1797	0	0	0	0	0	0	0	0	0	0	0	0	0	0	0	0	0	0	0	0	0	0	1	0	0	8	0	0	0	0	0	0	0	0	0	0	0	0	0	0	0	0	0	0	0
OTU1798	0	0	0	0	0	0	0	0	0	0	0	0	0	0	0	0	0	0	0	6	0	0	0	0	0	0	10	0	0	0	0	0	0	0	0	0	0	0	0	0	0	0	0	0	0
OTU1799	0	0	0	0	0	0	0	0	0	0	0	0	0	0	0	0	0	4	0	0	0	0	0	0	0	0	9	0	1	0	0	0	0	0	0	0	0	0	0	0	0	0	0	0	0
OTU1800	0	0	0	0	0	0	0	0	0	0	0	0	0	0	0	0	0	0	0	0	0	0	0	0	0	0	0	0	0	7	0	0	0	0	0	0	0	0	0	0	0	0	0	0	0
OTU1801	0	0	0	0	0	0	0	0	0	0	0	0	0	0	0	0	0	0	0	0	0	0	0	0	0	0	0	0	0	13	0	0	0	0	0	0	0	0	0	0	0	0	0	0	0
OTU1802	5	0	0	0	0	0	0	0	0	0	0	0	0	0	0	0	3	0	3	0	0	0	0	0	0	0	0	0	0	3	0	0	0	0	0	0	0	0	0	0	0	0	0	0	0
OTU1803	0	0	0	0	0	0	0	0	0	0	0	0	0	0	0	0	13	0	0	0	0	0	3	0	0	0	0	0	0	0	0	0	0	0	0	0	0	0	0	0	0	0	0	0	0
OTU1804	0	0	0	0	0	0	0	0	0	0	0	0	0	0	0	0	9	0	0	0	0	0	0	0	0	0	0	0	0	0	0	0	0	0	0	0	0	0	0	0	0	0	0	0	0
OTU1805	0	0	0	0	0	0	0	0	0	0	0	0	0	0	0	0	13	0	0	0	0	0	0	0	0	0	0	0	0	0	0	0	0	0	0	0	0	0	0	0	0	0	0	0	0
OTU1806	4	0	0	0	0	0	0	0	0	0	0	0	0	0	0	0	6	0	3	1	0	0	0	0	0	3	0	0	0	0	0	0	0	0	0	0	0	0	0	0	0	0	0	0	0
OTU1807	4	0	0	0	0	0	1	5	0	2	0	0	0	0	3	0	5	5	0	0	0	3	0	3	0	0	0	0	0	0	0	0	0	0	0	0	0	0	0	0	0	0	0	0	0
OTU1808	0	0	0	0	0	0	0	0	0	0	0	0	0	0	0	0	0	12	0	0	0	5	0	0	0	0	0	0	0	0	0	0	0	0	0	0	0	0	0	0	0	0	0	0	0
OTU1809	0	0	0	0	0	0	0	0	0	0	0	0	0	0	0	0	0	10	0	0	0	0	0	0	0	0	0	0	0	0	0	0	0	0	0	0	0	0	3	0	0	0	0	0	0
OTU1810	0	0	0	0	0	0	0	0	0	0	0	0	0	0	0	0	0	7	0	2	0	0	0	0	0	0	0	0	0	0	0	0	0	0	0	0	0	0	0	0	0	0	0	0	0
OTU1811	0	0	0	0	0	0	0	0	0	0	0	0	0	0	0	0	0	0	9	0	0	0	0	0	0	0	0	0	0	0	0	0	0	0	0	0	0	0	0	0	0	0	0	0	0
OTU1812	0	3	0	0	0	0	0	0	0	0	0	0	0	0	0	0	0	0	10	0	0	0	0	0	0	0	0	0	0	0	0	0	0	0	0	0	0	0	0	0	0	0	0	0	0
OTU1813	0	0	0	0	0	0	0	0	0	0	0	0	0	0	0	0	0	1	6	2	1	0	0	0	0	0	0	0	0	0	0	0	0	0	0	0	0	0	0	0	0	0	0	0	0
OTU1814	0	0	0	0	0	0	0	0	0	0	0	0	0	0	0	0	0	0	0	7	0	0	0	0	0	0	0	0	0	0	0	0	0	0	0	0	0	0	0	0	0	0	0	0	0
OTU1815	0	0	0	0	0	0	0	0	0	0	0	0	0	0	0	0	0	0	0	9	0	0	0	0	0	0	0	0	0	0	0	0	0	0	0	0	0	0	0	0	0	0	0	0	0
OTU1816	0	0	0	0	0	0	0	0	0	0	0	0	0	0	0	0	0	0	0	0	9	0	0	0	0	0	0	0	0	0	0	0	0	0	0	0	0	0	0	0	0	0	0	0	0
OTU1817	0	0	0	0	0	0	0	0	0	0	0	0	0	0	0	0	0	3	0	0	6	0	0	0	0	0	0	0	0	0	0	0	0	0	0	0	0	0	0	0	0	0	0	0	0
OTU1818	0	0	0	0	0	0	0	0	0	0	0	0	0	0	0	0	0	0	0	0	0	8	0	0	0	0	0	0	0	0	0	0	0	0	0	0	0	0	0	0	0	0	0	0	0
OTU1819	0	0	0	0	0	0	0	0	0	0	0	0	0	0	1	0	0	0	0	0	0	7	0	0	0	0	0	0	0	0	0	0	0	0	0	0	0	0	0	0	0	0	0	0	0
OTU1820	0	0	0	0	0	0	0	0	0	0	0	0	0	0	0	0	0	0	0	0	0	0	8	0	0	0	0	0	0	0	0	0	0	0	0	0	0	0	0	0	0	0	0	0	0
OTU1821	0	0	0	0	0	0	0	0	0	0	0	0	0	0	0	0	0	0	0	0	0	0	7	0	0	0	0	0	0	0	0	0	0	0	0	0	0	0	0	0	0	0	0	0	0
OTU1822	0	0	0	0	0	0	0	0	0	0	0	0	0	0	0	0	0	0	0	1	0	0	9	0	0	0	0	0	0	0	3	0	0	0	2	0	0	3	0	1	0	0	0	0	0
OTU1823	0	0	0	0	0	5	1	0	0	0	0	0	0	0	0	0	0	0	1	0	0	0	0	0	0	0	0	0	0	0	14	0	0	0	0	0	0	0	0	0	0	0	0	0	0
OTU1824	0	0	0	0	2	0	0	3	0	0	11	0	0	0	0	0	0	0	0	0	0	0	0	0	0	0	0	0	0	0	0	0	0	0	7	0	0	0	0	0	16	0	0	3	0
OTU1825	9	0	0	0	0	0	0	0	0	0	0	0	0	0	0	0	0	0	0	0	0	0	0	0	0	0	0	0	0	0	0	0	0	0	0	0	0	0	0	0	0	0	0	0	0
OTU1826	4	0	0	0	0	5	0	0	0	0	0	0	0	0	0	0	0	0	0	0	0	0	0	0	4	0	0	0	0	0	2	0	0	0	0	0	0	0	0	0	0	0	0	0	0
OTU1827	1	0	0	0	0	0	0	0	0	0	0	0	0	0	4	0	0	0	0	0	0	0	0	0	0	0	0	0	7	0	0	0	0	0	0	0	0	0	0	0	0	0	0	0	0
OTU1828	2	0	0	0	0	0	2	0	0	0	0	0	0	0	0	1	0	0	0	0	0	0	0	0	0	0	4	0	0	0	0	0	0	0	0	0	0	0	0	0	0	4	4	0	0
OTU1829	2	2	0	0	0	0	0	0	0	0	0	0	0	0	0	0	0	0	1	0	0	4	0	0	0	0	0	0	0	0	0	0	0	0	0	0	0	0	0	0	0	0	0	0	0
OTU1830	0	0	0	6	0	0	0	0	0	0	0	8	4	0	0	0	0	0	0	0	0	0	0	0	0	0	0	0	0	0	0	0	0	0	0	0	0	0	0	0	0	0	0	0	0
OTU1831	0	0	0	0	0	0	0	0	0	0	0	11	0	0	0	0	0	0	0	0	0	0	0	0	0	0	0	0	0	0	0	0	0	0	0	0	0	0	0	0	0	0	0	0	0
OTU1832	0	0	0	0	0	4	0	0	0	0	0	0	0	0	0	0	0	0	0	0	0	4	1	0	0	0	0	0	0	0	0	0	0	0	0	0	0	0	0	0	0	0	0	0	0
OTU1833	0	0	0	0	0	0	0	0	0	0	0	0	8	0	0	0	0	0	0	0	0	0	0	0	0	0	0	0	0	0	0	0	0	0	0	0	0	0	0	0	0	0	0	0	0
OTU1834	0	0	10	0	0	0	0	0	0	0	0	8	13	7	0	0	0	0	0	0	0	0	0	0	0	0	0	0	0	0	0	0	0	0	0	0	0	0	0	0	0	0	0	0	0
OTU1835	0	2	0	0	0	0	0	0	0	0	0	0	9	0	0	0	0	1	0	0	0	0	0	0	0	0	0	0	0	0	0	0	0	0	0	0	0	0	0	0	0	0	0	0	0
OTU1836	0	0	0	0	0	0	0	0	0	0	0	0	2	0	0	0	0	8	0	0	0	3	0	0	0	0	0	0	0	4	0	0	0	0	0	0	0	0	0	0	0	0	0	0	0
OTU1837	0	0	0	0	0	0	0	0	0	0	0	0	0	3	0	0	0	0	0	0	0	0	0	0	0	0	2	0	3	0	0	0	0	0	0	0	0	0	0	0	0	0	0	0	0
OTU1838	0	0	3	0	4	0	0	0	0	0	0	0	0	0	3	1	0	0	0	0	0	1	0	0	4	0	0	0	0	3	0	0	0	0	0	0	0	0	0	0	0	0	0	0	0
OTU1839	0	0	0	0	0	0	0	0	0	0	0	0	0	0	3	0	0	0	0	0	6	0	0	0	0	0	0	0	1	0	0	0	0	0	0	0	0	0	0	0	0	0	0	0	0
OTU1840	0	4	0	0	2	2	2	0	0	0	0	0	0	0	0	0	0	0	0	0	0	0	0	0	0	0	0	0	0	1	0	0	0	0	0	0	0	0	0	0	0	0	0	0	0
OTU1841	0	3	0	0	5	2	9	0	0	0	0	0	0	0	0	0	0	0	0	0	0	0	0	0	0	0	0	0	0	0	0	0	0	0	0	0	0	3	0	0	0	0	0	0	0
OTU1842	0	3	0	0	6	0	0	0	0	0	0	0	0	0	0	3	0	0	0	0	0	0	0	0	0	0	0	0	0	0	0	0	0	0	0	0	0	0	0	0	0	0	0	0	5
OTU1843	0	2	0	0	0	0	0	0	0	0	0	0	0	0	0	0	0	0	0	0	0	0	6	0	0	0	0	0	0	0	0	0	0	0	0	0	0	0	0	0	0	0	0	0	0
OTU1844	0	0	13	0	0	0	0	0	0	0	0	0	0	0	0	0	0	0	0	0	0	0	0	0	0	0	0	0	0	0	0	0	0	0	0	0	0	0	0	0	0	0	0	0	0
OTU1845	0	0	2	0	0	0	0	0	0	0	0	0	0	0	0	0	0	1	5	0	0	0	0	0	0	0	1	0	0	0	0	0	0	0	0	0	0	0	0	0	0	0	0	0	0
OTU1846	0	0	0	0	0	0	0	4	0	0	0	0	0	0	0	0	0	0	0	0	0	0	7	0	0	0	0	0	0	0	0	0	0	0	0	0	0	0	0	0	0	0	0	0	0
OTU1847	0	0	0	0	0	0	0	0	15	0	0	0	0	0	0	0	0	0	0	0	0	0	0	0	0	0	0	0	0	0	0	0	0	0	0	0	0	0	0	0	0	0	0	0	0
OTU1848	0	0	0	0	0	0	0	0	0	0	0	0	0	0	0	12	0	0	0	0	0	0	0	0	0	0	0	0	0	0	0	0	0	0	0	0	0	0	0	0	0	0	0	0	0
OTU1849	0	0	0	0	0	0	0	0	0	0	0	0	0	0	0	2	0	0	0	0	0	3	0	0	0	0	2	0	0	0	0	0	0	0	0	0	0	0	0	0	0	0	0	0	0
OTU1850	0	0	0	0	0	0	0	0	0	0	0	0	0	0	0	2	0	0	0	1	0	3	0	0	0	0	0	0	0	0	0	0	0	0	0	0	0	0	0	0	0	0	0	0	2
OTU1851	0	1	0	0	0	2	3	0	0	0	3	0	0	0	0	1	0	6	6	2	0	0	3	4	0	0	0	0	0	0	0	0	0	0	0	0	0	0	0	0	2	0	0	0	0
OTU1852	0	0	0	2	0	0	0	0	0	0	0	0	0	0	0	0	0	0	0	0	0	0	0	0	10	0	12	0	0	0	0	0	0	0	0	0	0	0	0	0	0	0	0	0	0
OTU1853	0	0	0	0	0	0	0	0	0	0	0	0	0	0	0	0	0	0	0	0	0	0	0	0	4	0	0	3	0	0	0	0	0	0	0	0	0	0	0	0	0	0	0	0	0
OTU1854	0	0	0	0	0	0	0	0	0	0	0	0	0	0	0	0	0	0	0	0	0	0	0	0	1	0	0	0	0	0	0	0	0	0	0	0	0	0	0	0	0	3	0	3	6
OTU1855	0	0	0	0	0	0	0	0	0	0	0	0	0	0	0	0	0	0	0	0	0	0	0	0	0	8	0	0	0	0	0	0	0	0	0	0	0	0	0	0	0	0	0	0	0
OTU1856	0	0	0	0	0	0	0	0	0	0	0	0	0	0	0	0	0	0	0	0	0	0	0	0	0	8	0	0	0	0	0	0	0	0	0	0	0	0	0	0	0	0	0	0	0
OTU1857	0	0	0	0	0	0	0	0	0	0	0	0	0	0	2	0	2	0	0	3	1	0	1	3	0	0	6	1	3	0	0	0	0	0	0	0	0	0	0	0	3	0	0	0	0
OTU1858	0	0	0	0	0	0	0	0	0	0	0	0	0	0	0	0	0	0	0	0	3	0	0	0	0	0	7	0	0	1	0	0	2	0	0	0	0	0	0	0	0	0	0	0	0
OTU1859	0	0	0	0	0	0	0	0	0	0	0	0	0	0	0	0	0	0	0	0	0	0	0	0	0	0	0	5	0	0	5	0	0	0	0	0	0	0	0	0	0	0	0	0	0
OTU1860	0	0	0	0	0	0	0	0	0	0	0	0	0	0	0	0	0	0	0	5	0	0	0	0	0	0	0	4	0	0	0	0	0	0	0	0	0	0	0	0	0	0	0	0	0
OTU1861	0	0	0	0	0	0	0	0	0	0	0	0	0	0	0	0	0	0	0	0	0	0	0	0	0	0	0	0	11	0	0	0	0	0	0	0	0	0	0	0	0	0	0	0	0
OTU1862	0	0	0	0	0	0	0	0	0	0	0	0	0	0	0	0	0	0	0	0	0	0	0	0	0	0	0	0	0	6	0	0	0	0	0	0	0	0	0	0	0	0	0	0	2
OTU1863	0	0	0	0	0	0	0	0	0	0	0	0	0	0	0	0	5	0	0	0	0	0	0	0	0	0	0	0	0	1	0	0	0	0	0	0	0	0	3	0	0	0	0	0	0
OTU1864	0	0	0	0	0	0	0	0	0	0	0	0	0	0	0	0	10	0	0	0	0	0	0	0	0	0	0	0	0	0	0	0	0	0	0	0	0	0	0	0	0	0	0	0	0
OTU1865	0	0	0	0	0	0	0	0	0	0	0	0	0	0	0	0	11	0	0	0	0	0	0	0	0	0	0	0	0	0	0	0	0	0	0	0	0	0	0	0	0	0	0	0	0
OTU1866	0	0	0	0	0	0	0	0	0	0	0	0	0	0	0	0	12	0	0	0	0	0	0	0	0	0	0	0	0	0	0	0	0	0	0	0	0	0	0	0	0	0	0	0	0
OTU1867	0	0	0	0	0	0	0	0	0	0	0	0	0	0	0	0	8	0	2	0	0	0	0	0	0	0	0	0	0	0	0	0	0	0	0	0	0	0	0	0	0	0	0	0	0
OTU1868	0	0	0	0	0	0	0	0	0	0	0	0	0	0	0	0	0	8	0	0	0	0	0	0	0	0	0	0	0	0	0	0	0	0	0	0	0	0	0	0	0	0	0	0	0
OTU1869	0	0	0	0	0	0	0	0	0	0	0	0	0	0	0	0	0	7	0	0	0	5	0	0	0	0	0	0	0	0	0	0	0	0	0	0	0	0	0	0	0	0	0	0	0
OTU1870	0	0	0	0	0	0	0	0	0	0	0	0	0	0	0	0	0	0	11	0	0	0	0	0	0	0	0	0	0	0	0	0	0	0	0	0	0	0	0	0	0	0	0	0	0
OTU1871	0	0	0	0	0	0	0	0	0	0	0	0	0	0	0	0	0	0	0	6	0	0	0	0	0	0	0	0	0	0	0	0	0	0	0	0	0	0	0	0	0	0	0	0	0
OTU1872	0	0	0	0	0	0	0	0	0	0	0	0	0	0	0	0	0	0	0	0	0	10	0	0	0	0	0	0	0	0	0	0	0	0	0	0	0	0	0	0	0	0	0	0	0
OTU1873	0	0	0	0	0	0	0	0	0	0	0	0	0	0	0	0	0	0	0	0	0	7	0	0	0	0	0	0	0	0	0	0	0	0	0	0	0	0	0	0	0	0	0	0	0
OTU1874	0	0	0	0	0	0	0	0	0	0	0	0	0	0	0	0	0	0	0	0	6	8	0	0	0	0	0	0	0	0	0	0	0	0	0	0	0	0	0	0	0	0	0	0	0
OTU1875	0	0	0	0	0	0	0	0	0	0	0	0	0	0	0	0	0	0	0	0	0	0	0	0	0	0	0	0	0	0	15	0	0	0	0	0	0	0	0	0	0	0	0	0	0
OTU1876	0	0	0	0	0	0	0	0	0	0	0	0	0	0	0	0	0	0	0	0	0	0	0	0	0	0	0	0	0	0	15	3	0	0	0	0	0	0	0	0	0	0	0	0	0
OTU1877	0	0	0	0	0	0	0	0	0	0	0	0	0	0	0	0	0	0	0	0	0	0	0	0	0	0	0	0	0	0	0	0	0	0	14	0	0	0	0	0	0	0	0	0	0
OTU1878	0	0	0	0	0	0	0	0	0	0	0	0	0	0	0	0	0	0	0	0	0	0	0	0	0	0	0	0	0	0	0	0	0	0	13	0	0	0	0	0	0	0	0	0	0
OTU1879	9	0	0	0	0	2	0	0	0	0	0	0	0	0	0	0	0	0	0	0	0	0	0	0	0	0	0	0	0	0	0	0	0	0	0	0	0	0	0	3	0	0	0	0	0
OTU1880	0	2	0	0	0	0	0	5	0	5	0	0	0	0	4	0	0	0	0	0	0	0	0	0	0	0	0	0	0	0	0	0	0	0	0	0	0	0	0	0	0	0	0	0	0
OTU1881	0	0	0	0	0	0	0	0	0	0	11	0	0	0	0	0	0	0	0	0	0	0	0	0	0	0	0	0	0	0	0	0	0	0	0	0	0	0	0	0	0	0	0	0	0
OTU1882	3	6	0	0	9	5	3	0	3	0	0	11	9	0	6	0	0	0	0	0	0	0	0	0	0	0	0	0	0	1	0	0	0	0	0	0	0	0	0	0	0	0	2	0	0
OTU1883	0	0	0	0	0	4	0	0	0	0	0	3	0	0	0	0	0	0	0	0	0	0	0	0	0	0	1	5	0	3	0	0	0	0	0	0	0	0	0	1	0	0	0	2	0
OTU1884	0	0	0	0	0	0	0	0	0	0	0	2	0	0	0	0	0	7	0	1	0	0	0	0	0	0	0	0	0	0	0	0	0	0	0	0	0	0	0	0	0	0	0	0	0
OTU1885	0	0	0	0	0	0	5	0	0	0	0	0	10	0	0	0	0	0	0	0	0	0	0	0	0	0	0	0	0	0	0	0	0	0	0	0	0	0	0	0	0	0	0	0	0
OTU1886	0	0	0	0	0	0	0	0	0	0	0	0	14	0	1	0	0	0	0	0	0	0	0	0	0	0	0	0	0	0	0	0	0	0	0	0	0	0	0	0	0	0	2	0	5
OTU1887	0	0	0	0	0	0	0	0	0	0	0	0	11	0	0	0	0	0	0	0	0	0	0	0	0	0	0	0	0	0	0	0	0	0	0	0	0	0	0	0	0	0	0	0	11
OTU1888	0	0	0	0	0	0	0	0	0	0	0	0	13	0	0	0	0	0	0	0	0	0	0	0	0	0	0	0	0	0	0	0	0	0	0	0	0	0	0	0	0	0	0	0	0
OTU1889	0	0	7	0	0	0	0	0	0	0	0	0	11	0	0	0	0	0	0	0	0	0	0	0	0	0	0	0	0	0	0	0	0	0	0	0	0	0	0	0	0	0	0	0	0
OTU1890	0	0	0	0	0	0	0	0	0	0	0	0	11	0	0	0	0	0	0	0	0	0	0	0	0	0	0	0	0	0	0	0	0	0	0	0	0	0	0	0	0	0	0	0	0
OTU1891	0	0	0	0	0	0	0	0	0	0	0	0	13	0	0	0	0	0	0	0	0	0	0	0	0	0	0	0	0	0	0	0	0	0	0	0	0	0	0	0	0	0	0	0	0
OTU1892	3	2	0	0	5	3	0	0	2	0	2	0	2	0	0	0	0	0	0	0	0	0	0	0	0	0	1	0	0	0	0	0	0	0	0	0	0	0	0	0	0	0	0	0	0
OTU1893	0	0	0	0	0	0	0	0	0	0	0	0	0	0	14	0	0	0	0	0	0	0	0	0	0	0	0	0	0	0	0	0	0	0	0	0	0	0	0	0	0	0	0	0	0
OTU1894	0	0	0	0	0	0	0	0	0	0	0	0	0	0	11	0	0	0	0	0	0	0	0	0	0	0	0	0	0	0	0	0	0	0	0	0	0	0	0	0	0	0	0	0	0
OTU1895	0	0	0	0	0	0	0	0	0	0	0	0	0	0	0	0	0	0	0	0	0	0	0	0	0	0	1	0	0	3	0	0	0	0	0	0	0	0	0	0	0	0	0	4	2
OTU1896	0	4	0	0	0	0	0	3	0	0	0	0	0	0	0	0	0	0	0	0	0	0	0	0	0	0	0	0	0	0	0	0	0	0	0	0	0	0	0	0	0	0	0	0	0
OTU1897	0	0	4	0	0	0	0	0	0	0	0	0	0	0	0	1	0	0	5	0	0	0	0	0	0	0	0	0	0	0	0	0	0	0	0	0	0	0	0	0	0	0	0	0	0
OTU1898	0	0	2	0	1	0	0	0	0	0	0	1	0	0	0	0	0	0	1	0	5	0	3	0	0	2	0	0	0	4	0	0	0	0	7	0	0	0	0	0	0	0	5	0	0
OTU1899	0	0	3	0	0	0	0	0	0	0	0	0	0	0	0	0	0	0	0	0	0	0	0	0	0	0	0	0	0	6	0	0	0	0	0	0	0	0	0	0	0	0	0	0	0
OTU1900	0	0	0	2	9	0	0	0	0	0	0	0	0	0	0	0	0	2	7	0	0	0	0	0	0	0	0	0	0	0	0	0	0	0	0	0	0	0	0	0	0	0	0	0	0
OTU1901	0	0	0	0	8	0	0	0	0	0	0	0	0	0	0	0	0	0	0	0	0	0	0	0	0	0	0	0	0	0	0	0	0	0	0	0	0	0	0	0	0	0	0	0	0
OTU1902	0	0	6	0	0	12	0	0	0	0	0	0	0	0	0	0	0	0	0	0	1	0	0	0	0	0	0	0	0	0	0	0	0	0	0	0	0	0	0	2	0	0	0	0	0
OTU1903	0	0	0	0	0	9	0	0	0	0	0	0	0	0	0	0	0	0	4	0	0	0	0	0	0	0	0	0	0	0	0	0	0	0	0	0	0	0	0	0	0	0	0	0	0
OTU1904	0	0	0	0	0	3	0	0	0	0	0	0	0	0	4	0	6	0	2	5	0	2	0	0	0	0	0	1	0	0	0	0	0	0	0	0	0	0	0	0	0	0	0	0	0
OTU1905	0	0	0	0	0	0	11	0	0	0	0	0	0	0	0	0	0	0	0	0	0	0	0	0	0	0	0	0	0	0	0	0	0	0	0	0	0	0	0	0	0	0	0	0	0
OTU1906	0	0	0	0	0	0	0	10	0	0	0	0	0	0	0	0	0	0	0	0	0	0	0	0	0	0	0	0	0	0	0	0	0	0	0	0	0	0	0	0	0	0	0	0	0
OTU1907	0	0	0	0	0	3	0	3	1	0	0	0	0	0	0	0	0	0	4	0	0	0	0	0	0	0	0	0	0	0	0	0	0	0	0	0	0	0	0	3	0	0	3	0	0
OTU1908	0	0	0	0	0	9	0	0	13	0	0	0	0	0	0	0	0	0	0	0	0	0	0	0	0	0	0	0	0	0	0	0	0	0	0	0	0	0	0	0	0	0	0	0	0
OTU1909	0	0	0	0	0	0	0	0	14	0	0	0	0	0	0	0	0	0	0	0	0	0	0	0	0	0	0	0	0	0	0	0	0	0	0	0	0	0	0	0	0	0	0	0	0
OTU1910	0	0	0	0	0	0	0	0	11	0	0	0	0	0	0	0	0	0	0	0	0	0	0	0	0	0	0	0	0	0	1	0	0	0	0	0	0	0	0	0	0	0	0	0	0
OTU1911	0	0	0	0	0	0	0	0	0	0	0	0	0	0	0	8	0	0	0	0	0	0	0	0	8	0	0	0	0	0	0	0	0	0	0	0	0	0	0	0	0	0	0	0	0
OTU1912	0	0	4	0	0	0	0	0	0	0	0	0	0	0	0	7	0	0	0	5	0	0	0	0	0	0	0	0	0	0	3	2	0	0	0	0	0	0	0	0	0	0	0	0	0
OTU1913	0	0	0	0	0	0	0	0	0	0	0	0	0	0	0	0	0	0	0	0	0	0	0	0	0	0	6	0	0	0	0	0	0	0	0	0	0	0	0	0	0	0	0	0	0
OTU1914	0	0	0	0	0	0	0	0	0	0	0	0	0	0	0	0	0	0	0	0	0	0	0	0	0	0	5	0	0	0	0	0	0	0	0	0	0	0	0	0	5	0	0	0	0
OTU1915	0	0	0	0	0	0	0	0	0	0	0	0	0	0	0	0	0	0	0	0	0	0	0	0	0	0	5	0	0	0	0	0	0	0	0	0	0	0	5	0	0	0	0	0	0
OTU1916	0	0	0	0	0	0	0	0	0	0	0	0	0	0	0	0	0	0	0	0	0	0	0	0	0	0	5	0	0	0	0	0	0	0	0	0	0	0	0	0	0	0	0	9	0
OTU1917	0	0	0	0	0	0	0	1	0	0	0	0	0	0	0	0	0	0	0	4	0	1	0	0	0	0	2	0	0	0	0	0	0	0	0	0	0	0	0	1	0	0	0	0	0
OTU1918	0	0	0	0	0	0	0	0	0	0	0	0	2	0	0	0	6	0	4	0	0	0	0	0	0	0	7	0	0	0	0	0	0	0	0	0	0	0	0	0	0	0	0	0	0
OTU1919	3	0	0	0	0	0	0	0	0	0	0	0	0	0	0	0	0	0	0	4	0	0	2	0	0	0	3	0	1	0	0	0	0	0	0	0	0	0	0	0	0	0	0	0	4
OTU1920	0	0	0	0	0	0	0	0	0	0	0	0	3	0	0	0	0	0	0	0	0	0	0	0	2	0	0	0	15	0	0	0	0	0	0	0	0	0	0	0	0	0	0	0	3
OTU1921	0	0	0	0	0	0	0	0	0	0	0	0	0	0	0	0	0	0	0	0	0	0	0	0	0	0	0	4	14	0	0	0	0	0	0	0	0	0	0	0	0	0	0	0	0
OTU1922	0	2	0	0	0	0	0	0	0	0	0	0	0	0	0	0	0	0	0	0	0	0	0	0	0	0	0	0	4	9	0	0	0	0	0	0	0	0	0	0	0	0	0	0	0
OTU1923	0	0	0	0	0	0	0	1	0	0	0	0	0	0	0	0	0	0	0	0	0	0	0	0	0	0	0	0	0	7	0	0	0	0	0	0	0	0	0	0	0	0	0	0	3
OTU1924	0	0	0	0	0	0	0	0	0	0	0	0	0	0	0	0	0	0	0	0	0	0	0	0	0	0	0	0	0	9	0	0	0	0	0	0	0	0	0	0	0	0	0	0	0
OTU1925	0	0	0	0	0	0	0	0	0	0	0	0	0	0	0	0	10	0	0	0	0	0	0	0	0	0	0	0	0	0	0	0	0	0	0	0	0	0	0	0	0	0	0	0	0
OTU1926	0	0	0	0	0	0	0	0	0	0	0	0	0	0	0	0	10	0	0	0	0	0	0	0	0	0	0	0	0	0	0	0	0	0	0	0	0	0	0	0	0	0	0	0	0
OTU1927	0	0	0	0	0	0	0	0	0	0	0	0	0	0	0	0	15	0	0	0	0	0	0	0	0	0	0	0	0	0	0	0	0	0	0	0	0	0	0	0	0	0	0	0	0
OTU1928	0	0	0	0	0	0	0	0	0	0	0	0	0	0	0	0	5	1	0	3	0	0	0	0	0	0	0	0	0	0	0	0	0	0	0	0	0	0	0	0	0	0	0	0	0
OTU1929	0	0	0	0	0	0	6	0	0	0	0	0	0	0	0	0	2	2	0	2	2	0	4	0	0	0	0	0	0	0	0	0	0	0	0	0	0	0	0	0	0	0	0	0	0
OTU1930	0	0	0	0	0	0	0	0	0	0	0	0	0	0	0	0	0	7	1	0	0	4	0	0	0	0	6	0	0	0	0	0	0	0	0	0	0	0	0	0	0	0	0	0	0
OTU1931	0	0	0	0	0	0	0	0	0	0	0	0	0	0	0	0	0	12	0	0	0	0	0	0	0	0	0	0	0	0	0	0	0	0	0	0	0	0	0	0	0	0	0	0	0
OTU1932	0	0	0	0	0	0	0	0	0	0	0	0	0	0	0	0	0	7	0	0	0	0	0	0	0	0	0	0	0	0	0	0	0	0	0	0	0	0	0	0	0	0	0	0	0
OTU1933	0	0	0	0	0	0	0	0	0	0	0	0	0	0	6	0	0	0	9	0	0	0	0	0	0	0	0	0	0	0	0	0	0	0	0	0	0	0	0	0	0	0	0	0	0
OTU1934	0	0	0	0	0	0	0	0	0	0	0	0	0	0	0	0	0	0	6	6	0	0	0	0	0	0	0	0	0	0	0	0	0	0	0	0	0	0	0	0	0	0	0	0	0
OTU1935	0	0	0	0	0	0	0	0	0	0	0	0	0	0	0	1	5	0	3	0	0	0	0	0	0	0	0	0	0	0	0	0	0	0	0	0	0	0	0	0	0	0	0	0	0
OTU1936	0	0	0	0	0	0	0	0	0	0	0	0	0	0	0	0	0	0	3	0	0	4	0	0	0	0	0	0	0	0	0	0	0	0	0	0	0	0	0	0	0	0	0	0	0
OTU1937	0	0	0	0	0	0	0	0	0	0	0	0	0	0	0	0	0	0	0	8	0	0	0	0	0	0	0	0	0	0	0	0	0	0	0	0	0	0	0	0	0	0	0	0	0
OTU1938	0	0	0	0	0	0	0	0	0	1	0	0	0	0	0	0	0	0	0	8	0	0	0	0	0	0	0	0	0	0	0	0	0	0	0	0	0	0	0	0	0	0	0	0	0
OTU1939	0	0	0	0	0	0	0	0	9	0	0	0	0	0	0	0	0	0	3	9	0	0	0	0	4	0	0	0	0	0	0	0	0	0	0	0	0	0	0	0	0	0	0	0	0
OTU1940	0	0	0	0	0	0	0	0	0	0	0	0	0	0	0	0	0	0	0	0	7	0	0	0	0	0	0	0	0	0	0	0	0	5	0	0	0	0	0	0	0	0	0	0	0
OTU1941	0	0	0	0	0	0	0	0	0	0	0	0	0	0	0	0	0	0	0	0	0	11	0	0	0	0	0	0	0	0	0	0	0	0	0	0	0	0	0	0	0	0	0	0	0
OTU1942	0	0	0	0	0	0	0	5	0	0	0	0	0	0	0	0	0	0	0	0	0	8	6	3	0	0	0	0	0	0	0	0	0	0	0	0	0	0	2	0	0	0	0	0	0
OTU1943	0	0	0	0	0	0	0	0	0	0	0	0	0	0	0	0	0	0	0	0	0	9	0	0	0	0	0	0	0	0	0	0	0	0	0	0	0	0	0	0	0	0	0	0	0
OTU1944	0	0	0	0	0	0	0	6	0	0	0	0	0	0	0	0	0	0	0	0	0	0	9	0	0	0	0	0	0	0	0	0	0	4	0	0	0	0	0	0	0	0	0	0	0
OTU1945	0	0	0	0	0	0	0	0	0	0	0	0	0	0	0	0	0	0	0	0	0	0	0	0	0	0	0	0	0	0	0	0	0	0	0	0	0	0	0	0	0	0	0	0	13
OTU1946	0	0	0	0	0	0	0	0	0	0	0	0	0	0	0	0	0	0	0	0	0	0	0	0	0	0	0	0	0	0	0	0	0	0	0	0	0	0	0	0	0	0	0	0	13
OTU1947	0	0	0	0	0	0	0	0	0	0	0	0	0	0	0	0	0	0	0	0	0	0	0	0	0	0	0	0	0	0	0	18	0	0	0	0	0	0	0	0	0	0	0	0	0
OTU1948	0	0	0	0	0	0	0	0	0	0	0	0	0	0	0	0	0	0	0	0	0	0	0	0	0	0	0	0	0	0	0	18	0	0	0	0	0	0	0	0	0	0	0	0	0
OTU1949	0	0	0	0	0	0	0	0	0	0	0	0	0	0	0	0	0	0	0	0	0	0	0	0	0	0	0	0	0	0	0	0	0	16	12	0	0	0	0	0	0	0	0	0	0
OTU1950	1	0	6	0	0	0	0	0	0	0	0	0	0	0	0	0	0	0	0	0	0	0	0	0	0	0	0	0	0	0	0	0	0	0	16	0	0	0	0	0	0	0	0	0	0
OTU1951	11	0	0	0	0	0	0	0	0	0	0	0	0	0	0	0	0	0	0	0	0	0	0	0	0	0	0	0	0	0	0	0	0	0	0	0	0	0	0	0	0	0	0	0	0
OTU1952	10	0	0	0	0	5	0	0	0	0	0	0	0	0	0	0	0	0	0	0	0	0	0	0	0	0	0	1	0	0	0	0	0	0	0	0	0	0	0	0	0	0	0	0	0
OTU1953	9	0	0	0	0	0	0	0	0	0	0	0	0	0	0	0	0	0	0	0	0	0	0	0	0	0	0	0	0	0	0	0	0	0	0	0	0	0	0	0	0	0	0	0	0
OTU1954	9	0	0	0	0	0	0	0	0	0	0	0	0	0	8	0	2	0	0	0	0	0	0	0	0	0	0	0	0	0	0	0	0	0	0	0	0	0	0	0	0	0	0	4	0
OTU1955	3	0	2	0	9	0	0	0	0	0	0	0	0	0	0	0	0	0	0	0	0	0	0	0	0	0	0	0	0	0	0	0	0	0	0	0	0	0	0	0	0	0	0	0	0
OTU1956	2	0	0	0	2	0	5	0	0	0	0	0	0	0	0	0	0	0	0	0	0	0	0	0	0	0	0	0	0	0	0	0	0	0	0	0	0	0	0	0	0	0	0	0	0
OTU1957	4	0	0	0	0	0	0	0	0	0	0	0	1	0	0	0	0	0	2	0	0	0	3	1	0	0	0	0	0	0	0	0	0	0	0	0	0	0	0	0	0	0	0	0	0
OTU1958	1	0	0	0	0	0	0	0	0	0	0	0	0	0	0	0	0	4	0	0	0	0	0	0	0	0	0	0	0	0	0	0	0	0	0	0	0	0	0	0	0	0	0	0	0
OTU1959	0	0	0	0	0	0	0	0	5	5	0	4	0	0	0	0	0	0	0	0	0	0	0	0	0	0	0	0	1	0	0	0	0	0	0	0	0	0	0	0	0	0	0	3	0
OTU1960	2	0	0	0	0	0	0	0	0	2	0	0	0	0	0	0	0	0	4	0	0	0	0	0	0	0	4	0	0	1	0	0	0	0	0	0	0	0	0	0	0	0	0	0	0
OTU1961	0	0	0	0	0	0	0	0	0	0	10	0	0	0	0	0	0	0	0	0	0	0	0	0	0	0	0	0	0	0	0	0	0	0	0	0	0	0	0	0	0	0	0	0	0
OTU1962	0	0	0	0	0	0	0	0	0	0	11	0	0	0	0	0	0	0	6	0	0	6	0	0	0	0	0	0	0	0	0	0	0	0	1	0	0	0	0	0	0	0	0	0	0
OTU1963	0	0	0	0	0	0	2	0	0	0	4	0	0	0	0	0	0	0	0	0	1	0	0	0	0	0	4	0	0	0	0	0	0	0	0	0	0	0	0	0	0	0	0	0	0
OTU1964	4	0	0	0	0	0	0	0	0	0	4	0	6	0	0	0	0	0	0	0	0	1	0	0	0	0	0	0	0	0	0	0	0	0	0	0	0	0	0	0	0	0	0	0	0
OTU1965	1	0	0	0	0	0	0	0	0	0	2	0	0	0	0	0	0	0	2	1	0	0	1	0	0	0	0	0	0	1	0	0	0	0	0	0	0	0	0	0	0	0	0	0	0
OTU1966	0	0	0	0	0	0	0	0	0	0	1	0	0	0	0	0	0	0	4	0	0	0	4	2	2	0	0	0	4	0	0	0	0	0	0	0	0	0	0	0	0	0	7	0	0
OTU1967	0	0	0	0	0	0	0	0	0	0	0	0	11	0	0	0	0	0	0	0	0	0	0	0	0	0	0	0	0	0	0	0	0	0	0	0	0	0	0	0	0	0	0	0	0
OTU1968	0	0	0	0	0	0	0	0	0	0	0	0	11	0	0	0	0	0	0	0	0	0	0	0	0	0	0	0	0	0	0	0	0	0	0	0	0	0	0	0	0	0	0	0	0
OTU1969	0	0	0	0	0	0	0	0	0	0	0	0	5	0	0	0	0	0	0	0	0	0	0	0	0	0	0	0	0	0	0	0	0	0	5	0	0	0	0	0	0	0	3	0	0
OTU1970	0	0	0	0	0	0	0	0	2	0	0	0	5	0	0	0	0	0	0	0	0	2	1	0	0	0	0	2	0	1	0	2	0	0	0	0	0	0	0	0	0	0	0	0	0
OTU1971	0	0	0	0	5	3	0	0	2	0	0	0	4	0	0	0	0	0	0	0	0	0	0	0	0	0	0	0	0	0	0	0	0	0	0	0	0	0	0	0	0	0	0	0	0
OTU1972	0	0	0	0	0	0	0	0	0	0	0	0	3	0	0	0	0	0	0	0	0	0	0	0	0	0	0	0	0	0	0	0	0	0	0	0	0	0	0	0	0	0	5	0	0
OTU1973	0	0	0	2	0	0	0	0	0	0	0	0	0	0	5	0	0	0	0	0	0	0	0	0	0	0	0	0	3	0	0	0	0	0	0	0	0	0	0	0	0	0	0	0	0
OTU1974	0	0	0	0	0	0	0	0	0	0	0	0	0	0	3	0	0	0	0	0	0	3	0	0	0	0	0	0	0	0	0	0	0	0	0	0	0	0	0	0	0	0	0	0	3
OTU1975	0	9	0	0	2	0	0	0	0	0	0	0	0	0	0	0	0	0	0	0	0	0	0	0	0	0	0	0	0	0	0	0	0	0	0	0	0	0	0	0	0	0	0	0	0
OTU1976	0	4	0	0	0	0	4	1	0	0	0	0	0	0	0	0	0	1	0	0	0	0	0	0	0	0	0	0	0	0	0	0	0	0	0	0	0	0	0	0	0	0	0	0	0
OTU1977	0	4	0	0	0	0	0	0	0	0	0	0	0	0	0	0	0	0	0	0	0	0	0	0	5	0	0	0	0	0	0	0	0	0	0	0	0	0	0	0	0	0	0	0	0
OTU1978	0	2	0	0	0	0	0	0	0	0	0	0	0	0	0	0	3	0	0	0	0	2	0	1	0	0	0	0	0	0	0	4	0	0	0	0	0	0	0	0	0	0	1	0	0
OTU1979	0	1	2	0	0	0	0	0	0	0	0	0	0	0	0	0	0	0	0	2	1	0	0	0	0	0	0	0	0	0	0	0	0	0	2	0	0	0	0	0	0	0	0	0	0
OTU1980	0	0	0	0	0	0	0	0	0	0	0	0	0	0	0	0	0	2	5	0	0	1	0	0	0	0	0	0	0	0	0	0	0	0	0	0	0	0	0	0	0	0	0	0	0
OTU1981	0	0	11	0	0	0	0	0	0	0	0	0	0	0	0	0	0	0	0	0	0	0	0	0	0	0	0	0	0	0	0	0	0	0	0	0	0	0	0	0	0	0	0	0	0
OTU1982	0	0	13	0	0	0	0	0	0	0	4	0	0	0	0	0	2	0	0	0	0	0	0	1	0	0	0	0	0	4	0	0	0	0	0	0	0	0	0	0	0	0	0	0	0
OTU1983	0	0	0	1	0	0	2	0	0	0	0	0	0	0	0	0	0	0	0	0	0	0	1	0	0	0	0	0	0	0	0	0	0	0	0	0	0	3	0	0	0	0	0	0	0
OTU1984	0	0	0	0	0	14	0	0	0	0	0	0	0	0	0	0	6	0	0	0	0	0	5	0	0	0	0	0	0	0	4	0	0	0	0	0	0	0	0	0	0	0	0	0	0
OTU1985	0	0	0	0	0	11	9	0	0	0	0	0	3	0	0	0	0	0	0	0	1	0	0	0	0	0	0	0	0	0	0	0	0	0	0	0	0	0	0	0	0	0	0	0	0
OTU1986	0	0	0	0	0	5	0	0	0	3	0	0	0	0	0	0	0	0	0	0	0	0	0	0	0	2	0	0	0	0	0	0	0	0	0	0	0	0	0	0	0	0	0	0	0
OTU1987	0	0	0	0	0	3	0	0	0	0	0	0	0	0	0	0	0	0	0	0	0	0	0	0	4	0	0	0	0	0	0	0	0	0	0	0	0	0	0	0	0	0	0	0	0
OTU1988	0	0	0	0	0	4	0	0	0	0	0	0	0	0	0	0	0	0	0	0	0	0	0	0	0	0	0	0	0	0	0	0	0	0	0	0	0	0	0	0	0	2	3	0	5
OTU1989	0	0	0	0	0	1	2	2	0	0	0	0	0	0	0	2	0	0	0	0	0	7	0	0	0	0	0	0	0	0	0	0	0	0	0	0	0	0	0	0	0	0	3	0	9
OTU1990	0	0	0	0	0	0	11	0	0	0	0	0	0	0	0	0	0	0	0	0	0	4	0	0	0	0	0	0	0	0	0	0	0	0	0	0	0	0	0	0	0	0	0	0	0
OTU1991	0	0	0	0	0	0	0	5	0	0	0	0	0	0	0	0	0	0	0	0	0	7	0	0	0	0	0	0	0	0	0	0	0	0	0	0	0	0	0	0	0	0	0	0	0
OTU1992	0	0	0	0	0	0	0	4	0	0	0	0	0	0	0	0	0	0	0	3	2	0	0	1	1	0	0	0	0	0	0	0	0	0	0	0	0	0	0	0	0	0	0	0	0
OTU1993	0	0	0	0	0	0	0	2	0	0	0	0	0	0	0	0	0	0	8	0	0	6	0	0	0	0	0	0	0	0	0	0	0	0	0	0	0	0	0	0	0	0	0	0	0
OTU1994	0	0	0	0	0	0	0	0	0	0	0	0	0	0	0	11	0	0	0	0	0	0	0	0	0	0	0	0	0	0	0	0	0	0	0	0	0	0	0	0	0	0	0	0	0
OTU1995	0	0	0	0	0	0	0	4	0	0	0	0	0	0	0	5	0	0	0	6	0	0	0	0	0	0	0	0	0	0	0	0	0	0	0	0	0	0	0	0	0	0	0	0	0
OTU1996	0	0	0	0	0	0	0	0	0	0	0	0	0	0	0	1	0	0	0	3	0	0	0	0	0	0	0	0	0	0	0	0	0	0	0	0	0	0	0	0	5	0	0	0	0
OTU1997	0	0	0	0	0	0	0	0	0	0	0	0	0	0	0	1	9	0	0	0	0	0	0	1	0	0	0	0	0	0	0	0	0	0	0	0	0	0	0	0	0	1	0	0	0
OTU1998	0	0	0	0	0	0	0	0	0	0	0	0	0	0	0	0	0	0	0	0	0	0	0	0	5	0	2	0	0	0	0	0	0	0	0	0	0	0	0	0	0	0	0	0	0
OTU1999	0	0	0	0	0	2	0	0	0	0	0	0	0	0	0	0	0	0	2	0	2	0	0	0	2	0	1	0	5	0	12	8	4	0	0	11	14	2	0	0	0	0	0	0	0
[truncated: 3,888 more rows]

## Sheet: taxonomy-table
Feature ID	Kingdom	Phylum	Class	Order	Family	Genus	Species
OTU1	Fungi	Ascomycota	Leotiomycetes	Helotiales	Hyaloscyphaceae	unassigned	unassigned
OTU2	Fungi	Basidiomycota	Agaricomycetes	Agaricales	Inocybaceae	Inocybe	unassigned
OTU3	Fungi	Mortierellomycota	Mortierellomycetes	Mortierellales	Mortierellaceae	Mortierella	Mortierella_pseudozygospora
OTU4	Fungi	Basidiomycota	Agaricomycetes	Thelephorales	Thelephoraceae	Tomentella	Tomentella_badia
OTU5	Fungi	Basidiomycota	Agaricomycetes	Agaricales	Inocybaceae	Inocybe	Inocybe_grammata
OTU6	Fungi	Basidiomycota	Agaricomycetes	Atheliales	Atheliaceae	Piloderma	unassigned
OTU7	Fungi	unassigned	unassigned	unassigned	unassigned	unassigned	unassigned
OTU8	Fungi	Basidiomycota	Agaricomycetes	Agaricales	Inocybaceae	Inocybe	Inocybe_lanatodisca
OTU9	Fungi	Basidiomycota	Agaricomycetes	Agaricales	Inocybaceae	Inocybe	Inocybe_subfulva
OTU10	Fungi	Basidiomycota	Agaricomycetes	Thelephorales	Thelephoraceae	Tomentella	Tomentella_coerulea
OTU11	Fungi	Basidiomycota	Agaricomycetes	Cantharellales	Clavulinaceae	Clavulina	unassigned
OTU12	Fungi	Basidiomycota	Agaricomycetes	Sebacinales	Sebacinaceae	Sebacina	unassigned
OTU13	Fungi	Ascomycota	Leotiomycetes	Thelebolales	Pseudeurotiaceae	Pseudogymnoascus	Pseudogymnoascus_roseus
OTU14	Fungi	Basidiomycota	Agaricomycetes	Thelephorales	Thelephoraceae	Tomentella	Tomentella_lateritia
OTU15	Fungi	Basidiomycota	Agaricomycetes	Thelephorales	Thelephoraceae	Tomentella	unassigned
OTU16	Fungi	Basidiomycota	Agaricomycetes	Sebacinales	Sebacinaceae	Sebacina	unassigned
OTU17	Fungi	Ascomycota	Pezizomycetes	Pezizales	Pyronemataceae	Trichophaea	Trichophaea_pseudogregaria
OTU18	Fungi	Basidiomycota	Agaricomycetes	Russulales	Russulaceae	Lactarius	Lactarius_luculentus
OTU19	Fungi	Basidiomycota	Agaricomycetes	Agaricales	Inocybaceae	Inocybe	unassigned
OTU20	Fungi	Basidiomycota	Agaricomycetes	Thelephorales	Thelephoraceae	Tomentella	Tomentella_stuposa
OTU21	Fungi	Basidiomycota	Agaricomycetes	Thelephorales	Thelephoraceae	Tomentella	unassigned
OTU22	Fungi	Basidiomycota	Agaricomycetes	Thelephorales	Thelephoraceae	unassigned	unassigned
OTU23	Fungi	Ascomycota	Sordariomycetes	Sordariales	Chaetomiaceae	Trichocladium	Trichocladium_opacum
OTU24	Fungi	Mucoromycota	Umbelopsidomycetes	Umbelopsidales	Umbelopsidaceae	Umbelopsis	unassigned
OTU25	Fungi	Ascomycota	Leotiomycetes	Helotiales	Myxotrichaceae	Oidiodendron	unassigned
OTU26	Fungi	Basidiomycota	Agaricomycetes	Agaricales	Inocybaceae	Inocybe	Inocybe_whitei
OTU27	Fungi	Ascomycota	Leotiomycetes	Helotiales	unassigned	unassigned	unassigned
OTU28	Fungi	Mortierellomycota	Mortierellomycetes	Mortierellales	Mortierellaceae	Mortierella	unassigned
OTU29	Fungi	Basidiomycota	Agaricomycetes	Russulales	Russulaceae	Russula	Russula_citrinochlora
OTU30	Fungi	Ascomycota	Dothideomycetes	Pleosporales	Sporormiaceae	Preussia	unassigned
OTU31	Fungi	Basidiomycota	Agaricomycetes	Agaricales	Inocybaceae	Inocybe	Inocybe_flocculosa
OTU32	Fungi	Basidiomycota	Agaricomycetes	Atheliales	Atheliaceae	Piloderma	unassigned
OTU33	Fungi	unassigned	unassigned	unassigned	unassigned	unassigned	unassigned
OTU34	Fungi	Mortierellomycota	Mortierellomycetes	Mortierellales	Mortierellaceae	Mortierella	unassigned
OTU35	Fungi	Basidiomycota	Agaricomycetes	Agaricales	Inocybaceae	Inocybe	unassigned
OTU36	Fungi	Ascomycota	Pezizomycetes	Pezizales	Pyronemataceae	unassigned	unassigned
OTU37	Fungi	Mortierellomycota	Mortierellomycetes	Mortierellales	Mortierellaceae	Mortierella	unassigned
OTU38	Fungi	Basidiomycota	Tremellomycetes	Filobasidiales	Piskurozymaceae	Solicoccozyma	Solicoccozyma_aeria
OTU39	Fungi	Ascomycota	unassigned	unassigned	unassigned	unassigned	unassigned
OTU40	Fungi	Basidiomycota	Agaricomycetes	Thelephorales	Thelephoraceae	Tomentella	unassigned
OTU41	Fungi	Ascomycota	Leotiomycetes	Thelebolales	Pseudeurotiaceae	Pseudeurotium	unassigned
OTU42	Fungi	Basidiomycota	Agaricomycetes	Sebacinales	Sebacinaceae	Sebacina	Sebacina_dimitica
OTU43	Fungi	Basidiomycota	Agaricomycetes	Thelephorales	Thelephoraceae	Tomentella	Tomentella_badia
OTU44	Fungi	unassigned	unassigned	unassigned	unassigned	unassigned	unassigned
OTU45	Fungi	Basidiomycota	Agaricomycetes	Agaricales	Tricholomataceae	Tricholoma	Tricholoma_bonii
OTU46	Fungi	Ascomycota	Leotiomycetes	Thelebolales	Pseudeurotiaceae	unassigned	unassigned
OTU47	Fungi	Basidiomycota	Agaricomycetes	Thelephorales	Thelephoraceae	Tomentella	unassigned
OTU48	Fungi	Mortierellomycota	Mortierellomycetes	Mortierellales	Mortierellaceae	Mortierella	Mortierella_hyalina
OTU49	Fungi	Ascomycota	Dothideomycetes	Pleosporales	Melanommataceae	Herpotrichia	Herpotrichia_parasitica
OTU50	Fungi	Mortierellomycota	Mortierellomycetes	Mortierellales	Mortierellaceae	Mortierella	Mortierella_amoeboidea
OTU51	Fungi	Ascomycota	Sordariomycetes	unassigned	unassigned	unassigned	unassigned
OTU52	Fungi	Ascomycota	Leotiomycetes	Helotiales	Myxotrichaceae	Oidiodendron	unassigned
OTU53	Fungi	Ascomycota	Leotiomycetes	Helotiales	Myxotrichaceae	Oidiodendron	Oidiodendron_chlamydosporicum
OTU54	Fungi	Basidiomycota	Tremellomycetes	Filobasidiales	Piskurozymaceae	Solicoccozyma	Solicoccozyma_terricola
OTU55	Fungi	Basidiomycota	Agaricomycetes	Agaricales	unassigned	unassigned	unassigned
OTU56	Fungi	Basidiomycota	Agaricomycetes	Agaricales	Tricholomataceae	Mycena	unassigned
OTU57	Fungi	Ascomycota	Dothideomycetes	Capnodiales	Mycosphaerellaceae	Acrodontium	Acrodontium_hydnicola
OTU58	Fungi	Ascomycota	Sordariomycetes	Hypocreales	Ophiocordycipitaceae	Tolypocladium	Tolypocladium_tundrense
OTU59	Fungi	Basidiomycota	Agaricomycetes	Thelephorales	Thelephoraceae	Tomentella	unassigned
OTU60	Fungi	Ascomycota	Leotiomycetes	Helotiales	Helotiaceae	Infundichalara	Infundichalara_microchona
OTU61	Fungi	Basidiomycota	Agaricomycetes	Thelephorales	Thelephoraceae	Tomentella	unassigned
OTU62	Fungi	Mortierellomycota	Mortierellomycetes	Mortierellales	Mortierellaceae	Mortierella	Mortierella_antarctica
OTU63	Fungi	Ascomycota	Leotiomycetes	Thelebolales	Pseudeurotiaceae	unassigned	unassigned
OTU64	Fungi	Basidiomycota	Tremellomycetes	Cystofilobasidiales	Mrakiaceae	Tausonia	Tausonia_pullulans
OTU65	Fungi	Ascomycota	Sordariomycetes	Sordariales	Chaetomiaceae	Humicola	Humicola_nigrescens
OTU66	Fungi	Basidiomycota	Tremellomycetes	Filobasidiales	Piskurozymaceae	Solicoccozyma	Solicoccozyma_terrea
OTU67	Fungi	Ascomycota	Leotiomycetes	Helotiales	Hyaloscyphaceae	Lachnum	Lachnum_virgineum
OTU68	Fungi	Ascomycota	Leotiomycetes	unassigned	unassigned	unassigned	unassigned
OTU69	Fungi	Mucoromycota	Umbelopsidomycetes	Umbelopsidales	Umbelopsidaceae	Umbelopsis	unassigned
OTU70	Fungi	Basidiomycota	Agaricomycetes	unassigned	unassigned	unassigned	unassigned
OTU71	Fungi	Ascomycota	Sordariomycetes	Hypocreales	Nectriaceae	Neonectria	Neonectria_candida
OTU72	Fungi	Basidiomycota	Agaricomycetes	Thelephorales	Thelephoraceae	Pseudotomentella	unassigned
OTU73	Fungi	Basidiomycota	unassigned	unassigned	unassigned	unassigned	unassigned
OTU74	Fungi	unassigned	unassigned	unassigned	unassigned	unassigned	unassigned
OTU75	Fungi	Mortierellomycota	Mortierellomycetes	Mortierellales	Mortierellaceae	Mortierella	Mortierella_globulifera
OTU76	Fungi	Basidiomycota	Agaricomycetes	Thelephorales	Thelephoraceae	Tomentella	unassigned
OTU77	Fungi	Mortierellomycota	Mortierellomycetes	Mortierellales	Mortierellaceae	Mortierella	Mortierella_basiparvispora
OTU78	Fungi	unassigned	unassigned	unassigned	unassigned	unassigned	unassigned
OTU79	Fungi	Mortierellomycota	Mortierellomycetes	Mortierellales	Mortierellaceae	Mortierella	unassigned
OTU80	Fungi	Ascomycota	Eurotiomycetes	Chaetothyriales	Herpotrichiellaceae	Exophiala	Exophiala_radicis
OTU81	Fungi	Basidiomycota	Tremellomycetes	Filobasidiales	Piskurozymaceae	Solicoccozyma	Solicoccozyma_terrea
OTU82	Fungi	Basidiomycota	Agaricomycetes	Agaricales	Cortinariaceae	Cortinarius	unassigned
OTU83	Fungi	Basidiomycota	Agaricomycetes	Polyporales	Ganodermataceae	Ganoderma	unassigned
OTU84	Fungi	Basidiomycota	Tremellomycetes	Tremellales	Trimorphomycetaceae	Saitozyma	Saitozyma_podzolica
OTU85	Fungi	Basidiomycota	Agaricomycetes	Thelephorales	Thelephoraceae	unassigned	unassigned
OTU86	Fungi	Mortierellomycota	Mortierellomycetes	Mortierellales	Mortierellaceae	Mortierella	Mortierella_minutissima
OTU87	Fungi	Ascomycota	Sordariomycetes	Microascales	Microascaceae	unassigned	unassigned
OTU88	Fungi	unassigned	unassigned	unassigned	unassigned	unassigned	unassigned
OTU89	Fungi	Ascomycota	Leotiomycetes	Helotiales	Dermateaceae	Cryptosporiopsis	unassigned
OTU90	Fungi	Mortierellomycota	Mortierellomycetes	Mortierellales	Mortierellaceae	Mortierella	unassigned
OTU91	Fungi	Ascomycota	Leotiomycetes	Helotiales	unassigned	unassigned	unassigned
OTU92	Fungi	Basidiomycota	Agaricomycetes	Thelephorales	Thelephoraceae	Tomentella	Tomentella_coerulea
OTU93	Fungi	Ascomycota	Leotiomycetes	Thelebolales	Pseudeurotiaceae	Leuconeurospora	unassigned
OTU94	Fungi	Basidiomycota	Microbotryomycetes	Leucosporidiales	unassigned	unassigned	unassigned
OTU95	Fungi	Basidiomycota	Agaricomycetes	Thelephorales	Thelephoraceae	Tomentella	Tomentella_galzinii
OTU96	Fungi	Basidiomycota	Agaricomycetes	Agaricales	Strophariaceae	Hypholoma	Hypholoma_capnoides
OTU97	Fungi	Ascomycota	Leotiomycetes	Helotiales	Dermateaceae	unassigned	unassigned
OTU98	Fungi	Basidiomycota	Agaricomycetes	Thelephorales	Thelephoraceae	Tomentella	unassigned
OTU99	Fungi	Basidiomycota	Agaricomycetes	Sebacinales	Sebacinaceae	Sebacina	unassigned
OTU100	Fungi	Basidiomycota	Agaricomycetes	Tremellodendropsidales	unassigned	unassigned	unassigned
OTU101	Fungi	Basidiomycota	Agaricomycetes	Thelephorales	Thelephoraceae	Tomentella	Tomentella_bryophila
OTU102	Fungi	Mucoromycota	Umbelopsidomycetes	Umbelopsidales	Umbelopsidaceae	Umbelopsis	unassigned
OTU103	Fungi	Ascomycota	Leotiomycetes	unassigned	unassigned	unassigned	unassigned
OTU104	Fungi	Ascomycota	Sordariomycetes	Sordariales	Chaetomiaceae	Chaetomium	unassigned
OTU105	Fungi	Ascomycota	Dothideomycetes	Pleosporales	Leptosphaeriaceae	Leptosphaeria	unassigned
OTU106	Fungi	unassigned	unassigned	unassigned	unassigned	unassigned	unassigned
OTU107	Fungi	Basidiomycota	Agaricomycetes	Thelephorales	Thelephoraceae	Tomentella	Tomentella_alpina
OTU108	Fungi	Basidiomycota	Agaricomycetes	Agaricales	Hymenogastraceae	Hymenogaster	Hymenogaster_vulgaris
OTU109	Fungi	Mortierellomycota	Mortierellomycetes	Mortierellales	Mortierellaceae	Mortierella	Mortierella_alpina
OTU110	Fungi	unassigned	unassigned	unassigned	unassigned	unassigned	unassigned
OTU111	Fungi	unassigned	unassigned	unassigned	unassigned	unassigned	unassigned
OTU112	Fungi	Basidiomycota	Agaricomycetes	Boletales	Suillaceae	Suillus	Suillus_viscidus
OTU113	Fungi	Basidiomycota	Agaricomycetes	Agaricales	Clavariaceae	Ramariopsis	Ramariopsis_kunzei
OTU114	Fungi	Basidiomycota	Agaricomycetes	Agaricales	Hymenogastraceae	Hebeloma	unassigned
OTU115	Fungi	Ascomycota	Leotiomycetes	Helotiales	Leotiaceae	unassigned	unassigned
OTU116	Fungi	Ascomycota	Leotiomycetes	Helotiales	Myxotrichaceae	Oidiodendron	unassigned
OTU117	Fungi	Ascomycota	Pezizomycetes	Pezizales	Discinaceae	Hydnotrya	Hydnotrya_cerebriformis
OTU118	Fungi	unassigned	unassigned	unassigned	unassigned	unassigned	unassigned
OTU119	Fungi	unassigned	unassigned	unassigned	unassigned	unassigned	unassigned
OTU120	Fungi	Basidiomycota	Agaricomycetes	Agaricales	Hygrophoraceae	Hygrophorus	Hygrophorus_agathosmus
OTU121	Fungi	Basidiomycota	unassigned	unassigned	unassigned	unassigned	unassigned
OTU122	Fungi	Basidiomycota	Agaricomycetes	Thelephorales	Thelephoraceae	Tomentella	unassigned
OTU123	Fungi	unassigned	unassigned	unassigned	unassigned	unassigned	unassigned
OTU124	Fungi	Ascomycota	Archaeorhizomycetes	Archaeorhizomycetales	Archaeorhizomycetaceae	Archaeorhizomyces	unassigned
OTU125	Fungi	Mucoromycota	Umbelopsidomycetes	Umbelopsidales	Umbelopsidaceae	Umbelopsis	Umbelopsis_dimorpha
OTU126	Fungi	Basidiomycota	unassigned	unassigned	unassigned	unassigned	unassigned
OTU127	Fungi	Basidiomycota	Agaricomycetes	Hymenochaetales	Schizoporaceae	Xylodon	Xylodon_sambuci
OTU128	Fungi	Basidiomycota	Agaricomycetes	Agaricales	Cortinariaceae	Cortinarius	Cortinarius_saniosus
OTU129	Fungi	Ascomycota	Leotiomycetes	Helotiales	unassigned	unassigned	unassigned
OTU130	Fungi	unassigned	unassigned	unassigned	unassigned	unassigned	unassigned
OTU131	Fungi	Basidiomycota	Agaricomycetes	unassigned	unassigned	unassigned	unassigned
OTU132	Fungi	Basidiomycota	Agaricomycetes	Atheliales	Atheliaceae	Piloderma	unassigned
OTU133	Fungi	Ascomycota	Sordariomycetes	Hypocreales	Hypocreaceae	Trichoderma	Trichoderma_oblongisporum
OTU134	Fungi	Ascomycota	Sordariomycetes	Hypocreales	Nectriaceae	Ilyonectria	Ilyonectria_mors-panacis
OTU135	Fungi	Basidiomycota	Agaricomycetes	Agaricales	Hydnangiaceae	Laccaria	unassigned
OTU136	Fungi	Mortierellomycota	Mortierellomycetes	Mortierellales	Mortierellaceae	Mortierella	unassigned
OTU137	Fungi	Ascomycota	Dothideomycetes	Capnodiales	Capnodiales_fam_Incertae_sedis	Microcyclospora	unassigned
OTU138	Fungi	Mortierellomycota	Mortierellomycetes	Mortierellales	Mortierellaceae	Mortierella	Mortierella_horticola
OTU139	Fungi	Mucoromycota	Umbelopsidomycetes	Umbelopsidales	Umbelopsidaceae	Umbelopsis	unassigned
OTU140	Fungi	Ascomycota	Sordariomycetes	Hypocreales	Hypocreaceae	Trichoderma	Trichoderma_calamagrostidis
OTU141	Fungi	Ascomycota	Sordariomycetes	Hypocreales	unassigned	unassigned	unassigned
OTU142	Fungi	Basidiomycota	Agaricomycetes	Agaricales	Inocybaceae	Inocybe	Inocybe_sororia
OTU143	Fungi	Ascomycota	Sordariomycetes	Hypocreales	Clavicipitaceae	Collarina	unassigned
OTU144	Fungi	unassigned	unassigned	unassigned	unassigned	unassigned	unassigned
OTU145	Fungi	unassigned	unassigned	unassigned	unassigned	unassigned	unassigned
OTU146	Fungi	Basidiomycota	Agaricomycetes	Agaricales	Clavariaceae	unassigned	unassigned
OTU147	Fungi	Basidiomycota	Agaricomycetes	unassigned	unassigned	unassigned	unassigned
OTU148	Fungi	Ascomycota	unassigned	unassigned	unassigned	unassigned	unassigned
OTU149	Fungi	Ascomycota	Sordariomycetes	Hypocreales	Hypocreaceae	Trichoderma	unassigned
OTU150	Fungi	Ascomycota	Leotiomycetes	Thelebolales	Pseudeurotiaceae	Geomyces	Geomyces_auratus
OTU151	Fungi	Ascomycota	Sordariomycetes	Hypocreales	unassigned	unassigned	unassigned
OTU152	Fungi	Basidiomycota	Agaricomycetes	Agaricales	Inocybaceae	Inocybe	unassigned
OTU153	Fungi	Ascomycota	Dothideomycetes	Pleosporales	Leptosphaeriaceae	Leptosphaeria	Leptosphaeria_sclerotioides
OTU154	Fungi	unassigned	unassigned	unassigned	unassigned	unassigned	unassigned
OTU155	Fungi	unassigned	unassigned	unassigned	unassigned	unassigned	unassigned
OTU156	Fungi	Mortierellomycota	Mortierellomycetes	Mortierellales	Mortierellaceae	Mortierella	Mortierella_antarctica
OTU157	Fungi	Ascomycota	Sordariomycetes	Hypocreales	Ophiocordycipitaceae	Tolypocladium	Tolypocladium_geodes
OTU158	Fungi	Ascomycota	Sordariomycetes	Hypocreales	Hypocreaceae	Trichoderma	Trichoderma_foliicola
OTU159	Fungi	Ascomycota	Leotiomycetes	Helotiales	unassigned	unassigned	unassigned
OTU160	Fungi	Basidiomycota	Agaricomycetes	Cantharellales	Clavulinaceae	Clavulina	Clavulina_coralloides
OTU161	Fungi	Ascomycota	Leotiomycetes	Helotiales	unassigned	unassigned	unassigned
OTU162	Fungi	Ascomycota	Leotiomycetes	unassigned	unassigned	unassigned	unassigned
OTU163	Fungi	Basidiomycota	Agaricomycetes	Agaricales	Inocybaceae	Inocybe	unassigned
OTU164	Fungi	Basidiomycota	unassigned	unassigned	unassigned	unassigned	unassigned
OTU165	Fungi	Basidiomycota	unassigned	unassigned	unassigned	unassigned	unassigned
OTU166	Fungi	Basidiomycota	Agaricomycetes	Thelephorales	Thelephoraceae	Tomentella	Tomentella_ellisii
OTU167	Fungi	Ascomycota	Leotiomycetes	Helotiales	unassigned	unassigned	unassigned
OTU168	Fungi	Rozellomycota	unassigned	unassigned	unassigned	unassigned	unassigned
OTU169	Fungi	Ascomycota	Sordariomycetes	Hypocreales	unassigned	unassigned	unassigned
OTU170	Fungi	unassigned	unassigned	unassigned	unassigned	unassigned	unassigned
OTU171	Fungi	Ascomycota	Sordariomycetes	unassigned	unassigned	unassigned	unassigned
OTU172	Fungi	Basidiomycota	Agaricomycetes	Thelephorales	Thelephoraceae	Tomentella	unassigned
OTU173	Fungi	Ascomycota	Eurotiomycetes	Chaetothyriales	Trichomeriaceae	Knufia	Knufia_peltigerae
OTU174	Fungi	Basidiomycota	Agaricomycetes	Thelephorales	Thelephoraceae	Tomentella	unassigned
OTU175	Fungi	Ascomycota	Eurotiomycetes	Eurotiales	Aspergillaceae	Penicillium	unassigned
OTU176	Fungi	Ascomycota	Leotiomycetes	unassigned	unassigned	unassigned	unassigned
OTU177	Fungi	Mortierellomycota	Mortierellomycetes	Mortierellales	Mortierellaceae	Mortierella	Mortierella_gamsii
OTU178	Fungi	Basidiomycota	unassigned	unassigned	unassigned	unassigned	unassigned
OTU179	Fungi	unassigned	unassigned	unassigned	unassigned	unassigned	unassigned
OTU180	Fungi	Ascomycota	Pezizomycetes	Pezizales	Pyronemataceae	Wilcoxina	unassigned
OTU181	Fungi	Basidiomycota	Agaricomycetes	Sebacinales	Sebacinaceae	Sebacina	unassigned
OTU182	Fungi	Ascomycota	unassigned	unassigned	unassigned	unassigned	unassigned
OTU183	Fungi	unassigned	unassigned	unassigned	unassigned	unassigned	unassigned
OTU184	Fungi	Ascomycota	Sordariomycetes	Sordariales	Chaetomiaceae	Zopfiella	Zopfiella_tabulata
OTU185	Fungi	Basidiomycota	Agaricomycetes	Thelephorales	Thelephoraceae	Tomentella	unassigned
OTU186	Fungi	Ascomycota	Sordariomycetes	Hypocreales	Nectriaceae	Ilyonectria	Ilyonectria_macrodidyma
OTU187	Fungi	Ascomycota	Leotiomycetes	Helotiales	unassigned	unassigned	unassigned
OTU188	Fungi	Basidiomycota	unassigned	unassigned	unassigned	unassigned	unassigned
OTU189	Fungi	unassigned	unassigned	unassigned	unassigned	unassigned	unassigned
OTU190	Fungi	Ascomycota	Sordariomycetes	Hypocreales	Nectriaceae	unassigned	unassigned
OTU191	Fungi	Mortierellomycota	Mortierellomycetes	Mortierellales	Mortierellaceae	Mortierella	Mortierella_sclerotiella
OTU192	Fungi	Mortierellomycota	Mortierellomycetes	Mortierellales	Mortierellaceae	Mortierella	Mortierella_alpina
OTU193	Fungi	Ascomycota	Dothideomycetes	Pleosporales	Cucurbitariaceae	Pyrenochaetopsis	Pyrenochaetopsis_leptospora
OTU194	Fungi	Ascomycota	Eurotiomycetes	Eurotiales	Aspergillaceae	Aspergillus	unassigned
OTU195	Fungi	Basidiomycota	Agaricomycetes	Thelephorales	Thelephoraceae	Tomentella	unassigned
OTU196	Fungi	unassigned	unassigned	unassigned	unassigned	unassigned	unassigned
OTU197	Fungi	Ascomycota	Sordariomycetes	Microascales	Microascaceae	Cephalotrichum	unassigned
OTU198	Fungi	Basidiomycota	Agaricomycetes	Thelephorales	Thelephoraceae	Tomentella	Tomentella_umbrinospora
OTU199	Fungi	Basidiomycota	Agaricomycetes	unassigned	unassigned	unassigned	unassigned
OTU200	Fungi	Ascomycota	Pezizomycetes	Pezizales	Pyronemataceae	Wilcoxina	Wilcoxina_mikolae
OTU201	Fungi	unassigned	unassigned	unassigned	unassigned	unassigned	unassigned
OTU202	Fungi	Ascomycota	Sordariomycetes	Sordariales	Chaetomiaceae	Chaetomium	Chaetomium_malaysiense
OTU203	Fungi	Ascomycota	Sordariomycetes	Chaetosphaeriales	Chaetosphaeriaceae	Chloridium	unassigned
OTU204	Fungi	Basidiomycota	Agaricomycetes	Agaricales	Cortinariaceae	Cortinarius	unassigned
OTU205	Fungi	unassigned	unassigned	unassigned	unassigned	unassigned	unassigned
OTU206	Fungi	Ascomycota	Leotiomycetes	Helotiales	Helotiales_fam_Incertae_sedis	Xenopolyscytalum	Xenopolyscytalum_pinea
OTU207	Fungi	Ascomycota	Sordariomycetes	Hypocreales	Nectriaceae	Fusicolla	Fusicolla_septimanifiniscientiae
OTU208	Fungi	Ascomycota	Sordariomycetes	Hypocreales	Nectriaceae	Neonectria	Neonectria_candida
OTU209	Fungi	unassigned	unassigned	unassigned	unassigned	unassigned	unassigned
OTU210	Fungi	Ascomycota	Sordariomycetes	Sordariales	Chaetomiaceae	Zopfiella	Zopfiella_pleuropora
OTU211	Fungi	Ascomycota	Archaeorhizomycetes	Archaeorhizomycetales	Archaeorhizomycetaceae	Archaeorhizomyces	unassigned
OTU212	Fungi	Ascomycota	Leotiomycetes	Helotiales	Helotiaceae	Fontanospora	unassigned
OTU213	Fungi	Ascomycota	Dothideomycetes	Pleosporales	Leptosphaeriaceae	Leptosphaeria	Leptosphaeria_sclerotioides
OTU214	Fungi	Ascomycota	Sordariomycetes	Microascales	unassigned	unassigned	unassigned
OTU215	Fungi	unassigned	unassigned	unassigned	unassigned	unassigned	unassigned
OTU216	Fungi	Basidiomycota	Agaricomycetes	unassigned	unassigned	unassigned	unassigned
OTU217	Fungi	Mucoromycota	Endogonomycetes	Endogonales	unassigned	unassigned	unassigned
OTU218	Fungi	Mortierellomycota	Mortierellomycetes	Mortierellales	Mortierellaceae	Mortierella	Mortierella_echinula
OTU219	Fungi	Basidiomycota	Agaricomycetes	Polyporales	Meripilaceae	Rigidoporus	Rigidoporus_sanguinolentus
OTU220	Fungi	Basidiomycota	Agaricomycetes	Agaricales	Clavariaceae	Ramariopsis	Ramariopsis_crocea
OTU221	Fungi	Ascomycota	Leotiomycetes	Erysiphales	Erysiphaceae	Golovinomyces	Golovinomyces_magnicellulatus
OTU222	Fungi	Ascomycota	Leotiomycetes	Thelebolales	Pseudeurotiaceae	Leuconeurospora	unassigned
OTU223	Fungi	Basidiomycota	Agaricomycetes	Atheliales	Atheliaceae	unassigned	unassigned
OTU224	Fungi	Basidiomycota	Agaricomycetes	Agaricales	Inocybaceae	Inocybe	Inocybe_appendiculata
OTU225	Fungi	Ascomycota	Lecanoromycetes	unassigned	unassigned	unassigned	unassigned
OTU226	Fungi	Basidiomycota	Agaricomycetes	unassigned	unassigned	unassigned	unassigned
OTU227	Fungi	Basidiomycota	Agaricomycetes	Agaricales	Psathyrellaceae	Coprinopsis	Coprinopsis_stercorea
OTU228	Fungi	Ascomycota	Dothideomycetes	Pleosporales	Leptosphaeriaceae	Leptosphaeria	unassigned
OTU229	Fungi	Ascomycota	Leotiomycetes	Helotiales	unassigned	unassigned	unassigned
OTU230	Fungi	Basidiomycota	Agaricomycetes	Russulales	Russulaceae	Russula	Russula_citrinochlora
OTU231	Fungi	Ascomycota	Leotiomycetes	Helotiales	Vibrisseaceae	Phialocephala	Phialocephala_fortinii
OTU232	Fungi	Ascomycota	Leotiomycetes	Helotiales	unassigned	unassigned	unassigned
OTU233	Fungi	Ascomycota	Leotiomycetes	Helotiales	Myxotrichaceae	Oidiodendron	Oidiodendron_chlamydosporicum
OTU234	Fungi	Ascomycota	Pezizomycetes	Pezizales	Pyronemataceae	Pseudaleuria	unassigned
OTU235	Fungi	Ascomycota	Leotiomycetes	Helotiales	Helotiaceae	Claussenomyces	Claussenomyces_olivaceus
OTU236	Fungi	Ascomycota	Pezizomycetes	Pezizales	Discinaceae	Leucangium	Leucangium_carthusianum
OTU237	Fungi	Ascomycota	unassigned	unassigned	unassigned	unassigned	unassigned
OTU238	Fungi	Basidiomycota	Agaricomycetes	Thelephorales	Thelephoraceae	Tomentella	Tomentella_pyrolae
OTU239	Fungi	Mortierellomycota	Mortierellomycetes	Mortierellales	Mortierellaceae	Mortierella	Mortierella_cystojenkinii
OTU240	Fungi	Basidiomycota	Agaricomycetes	unassigned	unassigned	unassigned	unassigned
OTU241	Fungi	Basidiomycota	Agaricomycetes	Agaricales	Cortinariaceae	Cortinarius	unassigned
OTU242	Fungi	Basidiomycota	Agaricomycetes	Agaricales	Inocybaceae	Inocybe	Inocybe_praetervisa
OTU243	Fungi	Basidiomycota	unassigned	unassigned	unassigned	unassigned	unassigned
OTU244	Fungi	Ascomycota	Sordariomycetes	Glomerellales	Plectosphaerellaceae	Plectosphaerella	Plectosphaerella_oratosquillae
OTU245	Fungi	Rozellomycota	unassigned	unassigned	unassigned	unassigned	unassigned
OTU246	Fungi	unassigned	unassigned	unassigned	unassigned	unassigned	unassigned
OTU247	Fungi	unassigned	unassigned	unassigned	unassigned	unassigned	unassigned
OTU248	Fungi	Basidiomycota	Tremellomycetes	Tremellales	unassigned	unassigned	unassigned
OTU249	Fungi	unassigned	unassigned	unassigned	unassigned	unassigned	unassigned
OTU250	Fungi	Basidiomycota	Agaricomycetes	Atheliales	Atheliaceae	Piloderma	unassigned
OTU251	Fungi	Ascomycota	Pezizomycotina_cls_Incertae_sedis	Pezizomycotina_ord_Incertae_sedis	Pezizomycotina_fam_Incertae_sedis	Nematogonum	Nematogonum_ferrugineum
OTU252	Fungi	Ascomycota	Leotiomycetes	Helotiales	unassigned	unassigned	unassigned
OTU253	Fungi	unassigned	unassigned	unassigned	unassigned	unassigned	unassigned
OTU254	Fungi	unassigned	unassigned	unassigned	unassigned	unassigned	unassigned
OTU255	Fungi	unassigned	unassigned	unassigned	unassigned	unassigned	unassigned
OTU256	Fungi	unassigned	unassigned	unassigned	unassigned	unassigned	unassigned
OTU257	Fungi	Basidiomycota	unassigned	unassigned	unassigned	unassigned	unassigned
OTU258	Fungi	unassigned	unassigned	unassigned	unassigned	unassigned	unassigned
OTU259	Fungi	unassigned	unassigned	unassigned	unassigned	unassigned	unassigned
OTU260	Fungi	Mucoromycota	Umbelopsidomycetes	Umbelopsidales	Umbelopsidaceae	Umbelopsis	unassigned
OTU261	Fungi	unassigned	unassigned	unassigned	unassigned	unassigned	unassigned
OTU262	Fungi	Ascomycota	Sordariomycetes	Myrmecridiales	Myrmecridiaceae	Myrmecridium	Myrmecridium_spartii
OTU263	Fungi	Ascomycota	Leotiomycetes	Helotiales	Helotiales_fam_Incertae_sedis	Leptodontidium	unassigned
OTU264	Fungi	Basidiomycota	Agaricomycetes	Thelephorales	Thelephoraceae	Tomentella	unassigned
OTU265	Fungi	Mucoromycota	Mucoromycetes	Mucorales	Mucoraceae	Zygorhynchus	unassigned
OTU266	Fungi	Basidiomycota	Agaricomycetes	Agaricales	Inocybaceae	Inocybe	Inocybe_umbratica
OTU267	Fungi	Ascomycota	Dothideomycetes	Venturiales	Venturiaceae	Cylindrosympodium	Cylindrosympodium_lauri
OTU268	Fungi	Basidiomycota	Agaricomycetes	Thelephorales	Thelephoraceae	Tomentella	Tomentella_coerulea
OTU269	Fungi	Basidiomycota	Agaricomycetes	Hymenochaetales	Schizoporaceae	Xylodon	Xylodon_borealis
OTU270	Fungi	Basidiomycota	Agaricomycetes	Trechisporales	Hydnodontaceae	Litschauerella	Litschauerella_gladiola
OTU271	Fungi	unassigned	unassigned	unassigned	unassigned	unassigned	unassigned
OTU272	Fungi	unassigned	unassigned	unassigned	unassigned	unassigned	unassigned
OTU273	Fungi	Ascomycota	Sordariomycetes	Chaetosphaeriales	Chaetosphaeriaceae	Chloridium	unassigned
OTU274	Fungi	Basidiomycota	Agaricomycetes	Agaricales	Clavariaceae	unassigned	unassigned
OTU275	Fungi	Basidiomycota	Agaricomycetes	Cantharellales	Ceratobasidiaceae	unassigned	unassigned
OTU276	Fungi	unassigned	unassigned	unassigned	unassigned	unassigned	unassigned
OTU277	Fungi	unassigned	unassigned	unassigned	unassigned	unassigned	unassigned
OTU278	Fungi	unassigned	unassigned	unassigned	unassigned	unassigned	unassigned
OTU279	Fungi	unassigned	unassigned	unassigned	unassigned	unassigned	unassigned
OTU280	Fungi	unassigned	unassigned	unassigned	unassigned	unassigned	unassigned
OTU281	Fungi	Basidiomycota	Agaricomycetes	Atheliales	Atheliaceae	Piloderma	unassigned
OTU282	Fungi	Basidiomycota	Tremellomycetes	Tremellales	Syzygosporaceae	Syzygospora	unassigned
OTU283	Fungi	unassigned	unassigned	unassigned	unassigned	unassigned	unassigned
OTU284	Fungi	unassigned	unassigned	unassigned	unassigned	unassigned	unassigned
OTU285	Fungi	Basidiomycota	Agaricomycetes	unassigned	unassigned	unassigned	unassigned
OTU286	Fungi	Ascomycota	Eurotiomycetes	Eurotiales	Aspergillaceae	Penicillium	Penicillium_jamesonlandense
OTU287	Fungi	Ascomycota	Eurotiomycetes	Chaetothyriales	unassigned	unassigned	unassigned
OTU288	Fungi	Basidiomycota	Agaricomycetes	Agaricales	Entolomataceae	unassigned	unassigned
OTU289	Fungi	Ascomycota	Sordariomycetes	Microascales	Microascales_fam_Incertae_sedis	Doratomyces	unassigned
OTU290	Fungi	Zoopagomycota	Zoopagomycetes	Zoopagales	Piptocephalidaceae	Syncephalis	unassigned
OTU291	Fungi	Basidiomycota	Agaricomycetes	Agaricales	Hymenogastraceae	Hebeloma	Hebeloma_crustuliniforme
OTU292	Fungi	Ascomycota	Archaeorhizomycetes	Archaeorhizomycetales	Archaeorhizomycetaceae	Archaeorhizomyces	unassigned
OTU293	Fungi	Ascomycota	Sordariomycetes	Sordariales	Lasiosphaeriaceae	Apodus	Apodus_deciduus
OTU294	Fungi	unassigned	unassigned	unassigned	unassigned	unassigned	unassigned
OTU295	Fungi	Ascomycota	Dothideomycetes	Capnodiales	Mycosphaerellaceae	Acrodontium	Acrodontium_hydnicola
OTU296	Fungi	Ascomycota	Leotiomycetes	Helotiales	Helotiales_fam_Incertae_sedis	Leohumicola	unassigned
OTU297	Fungi	Ascomycota	unassigned	unassigned	unassigned	unassigned	unassigned
OTU298	Fungi	Ascomycota	Sordariomycetes	Chaetosphaeriales	Chaetosphaeriaceae	Chaetosphaeria	unassigned
OTU299	Fungi	Ascomycota	Dothideomycetes	Pleosporales	Pleosporaceae	Alternaria	unassigned
OTU300	Fungi	unassigned	unassigned	unassigned	unassigned	unassigned	unassigned
OTU301	Fungi	Basidiomycota	unassigned	unassigned	unassigned	unassigned	unassigned
OTU302	Fungi	Basidiomycota	Tremellomycetes	Trichosporonales	Trichosporonaceae	Apiotrichum	Apiotrichum_gracile
OTU303	Fungi	Basidiomycota	Agaricomycetes	unassigned	unassigned	unassigned	unassigned
OTU304	Fungi	unassigned	unassigned	unassigned	unassigned	unassigned	unassigned
OTU305	Fungi	unassigned	unassigned	unassigned	unassigned	unassigned	unassigned
OTU306	Fungi	Mortierellomycota	Mortierellomycetes	Mortierellales	Mortierellaceae	Mortierella	Mortierella_fimbricystis
OTU307	Fungi	Ascomycota	Leotiomycetes	Helotiales	unassigned	unassigned	unassigned
OTU308	Fungi	Rozellomycota	unassigned	unassigned	unassigned	unassigned	unassigned
OTU309	Fungi	Ascomycota	Leotiomycetes	Helotiales	Helotiaceae	Tetracladium	unassigned
OTU310	Fungi	unassigned	unassigned	unassigned	unassigned	unassigned	unassigned
OTU311	Fungi	unassigned	unassigned	unassigned	unassigned	unassigned	unassigned
OTU312	Fungi	Basidiomycota	Agaricomycetes	Agaricales	Clavariaceae	Clavulinopsis	Clavulinopsis_luteonana
OTU313	Fungi	unassigned	unassigned	unassigned	unassigned	unassigned	unassigned
OTU314	Fungi	Ascomycota	Lecanoromycetes	Lecanoromycetes_ord_Incertae_sedis	Lecanoromycetes_fam_Incertae_sedis	unassigned	unassigned
OTU315	Fungi	Ascomycota	Sordariomycetes	Hypocreales	Hypocreales_fam_Incertae_sedis	Sesquicillium	Sesquicillium_microsporum
OTU316	Fungi	Ascomycota	Leotiomycetes	unassigned	unassigned	unassigned	unassigned
OTU317	Fungi	Basidiomycota	Microbotryomycetes	Sporidiobolales	unassigned	unassigned	unassigned
OTU318	Fungi	unassigned	unassigned	unassigned	unassigned	unassigned	unassigned
OTU319	Fungi	Ascomycota	Leotiomycetes	Thelebolales	Pseudeurotiaceae	Geomyces	Geomyces_auratus
OTU320	Fungi	Rozellomycota	unassigned	unassigned	unassigned	unassigned	unassigned
OTU321	Fungi	Basidiomycota	Microbotryomycetes	Microbotryomycetes_ord_Incertae_sedis	Chrysozymaceae	Slooffia	unassigned
OTU322	Fungi	Monoblepharomycota	Sanchytriomycetes	Sanchytriales	Sanchytriaceae	Sanchytrium	unassigned
OTU323	Fungi	Ascomycota	Dothideomycetes	Venturiales	Sympoventuriaceae	Pseudosigmoidea	Pseudosigmoidea_alnicola
OTU324	Fungi	Zoopagomycota	Zoopagomycetes	Zoopagales	unassigned	unassigned	unassigned
OTU325	Fungi	Ascomycota	Leotiomycetes	Helotiales	Helotiales_fam_Incertae_sedis	Cadophora	Cadophora_orientoamericana
OTU326	Fungi	Basidiomycota	Agaricomycetes	Agaricales	Tricholomataceae	Mycena	Mycena_pura
OTU327	Fungi	Basidiomycota	Tremellomycetes	Filobasidiales	Piskurozymaceae	Solicoccozyma	unassigned
OTU328	Fungi	unassigned	unassigned	unassigned	unassigned	unassigned	unassigned
OTU329	Fungi	Basidiomycota	unassigned	unassigned	unassigned	unassigned	unassigned
OTU330	Fungi	unassigned	unassigned	unassigned	unassigned	unassigned	unassigned
OTU331	Fungi	Ascomycota	Orbiliomycetes	unassigned	unassigned	unassigned	unassigned
OTU332	Fungi	Basidiomycota	Agaricomycetes	unassigned	unassigned	unassigned	unassigned
OTU333	Fungi	unassigned	unassigned	unassigned	unassigned	unassigned	unassigned
OTU334	Fungi	Ascomycota	Dothideomycetes	Mytilinidiales	Mytilinidiaceae	Lophium	Lophium_arboricola
OTU335	Fungi	unassigned	unassigned	unassigned	unassigned	unassigned	unassigned
OTU336	Fungi	Basidiomycota	unassigned	unassigned	unassigned	unassigned	unassigned
OTU337	Fungi	unassigned	unassigned	unassigned	unassigned	unassigned	unassigned
OTU338	Fungi	unassigned	unassigned	unassigned	unassigned	unassigned	unassigned
OTU339	Fungi	Ascomycota	Orbiliomycetes	Orbiliales	unassigned	unassigned	unassigned
OTU340	Fungi	Basidiomycota	Agaricomycetes	unassigned	unassigned	unassigned	unassigned
OTU341	Fungi	unassigned	unassigned	unassigned	unassigned	unassigned	unassigned
OTU342	Fungi	Ascomycota	Leotiomycetes	Helotiales	Hyaloscyphaceae	Lachnum	unassigned
OTU343	Fungi	Ascomycota	Leotiomycetes	Helotiales	unassigned	unassigned	unassigned
OTU344	Fungi	Ascomycota	Sordariomycetes	Sordariales	Sordariales_fam_Incertae_sedis	Papulaspora	Papulaspora_funabasensis
OTU345	Fungi	Mucoromycota	Mucoromycetes	Mucorales	Mucoraceae	Mucor	Mucor_abundans
OTU346	Fungi	Basidiomycota	Agaricomycetes	Thelephorales	Thelephoraceae	unassigned	unassigned
OTU347	Fungi	Basidiomycota	unassigned	unassigned	unassigned	unassigned	unassigned
OTU348	Fungi	Ascomycota	Sordariomycetes	Hypocreales	Ophiocordycipitaceae	Tolypocladium	Tolypocladium_geodes
OTU349	Fungi	Ascomycota	Pezizomycetes	Pezizales	Tuberaceae	unassigned	unassigned
OTU350	Fungi	unassigned	unassigned	unassigned	unassigned	unassigned	unassigned
OTU351	Fungi	Basidiomycota	Agaricomycetes	Agaricales	Clavariaceae	Ramariopsis	Ramariopsis_flavescens
OTU352	Fungi	Basidiomycota	Microbotryomycetes	Leucosporidiales	unassigned	unassigned	unassigned
OTU353	Fungi	unassigned	unassigned	unassigned	unassigned	unassigned	unassigned
OTU354	Fungi	Rozellomycota	unassigned	unassigned	unassigned	unassigned	unassigned
OTU355	Fungi	Basidiomycota	Agaricomycetes	Thelephorales	Thelephoraceae	Tomentella	Tomentella_coerulea
OTU356	Fungi	Basidiomycota	unassigned	unassigned	unassigned	unassigned	unassigned
OTU357	Fungi	Rozellomycota	unassigned	unassigned	unassigned	unassigned	unassigned
OTU358	Fungi	Ascomycota	unassigned	unassigned	unassigned	unassigned	unassigned
OTU359	Fungi	Basidiomycota	unassigned	unassigned	unassigned	unassigned	unassigned
OTU360	Fungi	Basidiomycota	unassigned	unassigned	unassigned	unassigned	unassigned
OTU361	Fungi	unassigned	unassigned	unassigned	unassigned	unassigned	unassigned
OTU362	Fungi	unassigned	unassigned	unassigned	unassigned	unassigned	unassigned
OTU363	Fungi	Basidiomycota	Agaricomycetes	Phallales	Phallaceae	Phallus	unassigned
OTU364	Fungi	Ascomycota	Leotiomycetes	unassigned	unassigned	unassigned	unassigned
OTU365	Fungi	Ascomycota	Eurotiomycetes	Chaetothyriales	unassigned	unassigned	unassigned
OTU366	Fungi	Basidiomycota	Agaricomycetes	Agaricales	Hymenogastraceae	Hymenogaster	unassigned
OTU367	Fungi	unassigned	unassigned	unassigned	unassigned	unassigned	unassigned
OTU368	Fungi	unassigned	unassigned	unassigned	unassigned	unassigned	unassigned
OTU369	Fungi	Basidiomycota	Agaricomycetes	Agaricales	Inocybaceae	Inocybe	Inocybe_phaeodisca
OTU370	Fungi	Ascomycota	Pezizomycetes	Pezizales	Pyronemataceae	Genabea	unassigned
OTU371	Fungi	Ascomycota	Leotiomycetes	Helotiales	Helotiaceae	Crocicreas	unassigned
OTU372	Fungi	Basidiomycota	Agaricomycetes	Agaricales	Inocybaceae	Inocybe	Inocybe_giacomi
OTU373	Fungi	Basidiomycota	unassigned	unassigned	unassigned	unassigned	unassigned
OTU374	Fungi	unassigned	unassigned	unassigned	unassigned	unassigned	unassigned
OTU375	Fungi	unassigned	unassigned	unassigned	unassigned	unassigned	unassigned
OTU376	Fungi	unassigned	unassigned	unassigned	unassigned	unassigned	unassigned
OTU377	Fungi	unassigned	unassigned	unassigned	unassigned	unassigned	unassigned
OTU378	Fungi	Basidiomycota	unassigned	unassigned	unassigned	unassigned	unassigned
OTU379	Fungi	unassigned	unassigned	unassigned	unassigned	unassigned	unassigned
OTU380	Fungi	unassigned	unassigned	unassigned	unassigned	unassigned	unassigned
OTU381	Fungi	Basidiomycota	Tremellomycetes	Tremellales	Tremellaceae	Cryptococcus	Cryptococcus_aspenensis
OTU382	Fungi	Ascomycota	Pezizomycetes	Pezizales	Helvellaceae	Helvella	unassigned
OTU383	Fungi	unassigned	unassigned	unassigned	unassigned	unassigned	unassigned
OTU384	Fungi	Zoopagomycota	Zoopagomycetes	Zoopagales	Piptocephalidaceae	Syncephalis	unassigned
OTU385	Fungi	Chytridiomycota	unassigned	unassigned	unassigned	unassigned	unassigned
OTU386	Fungi	Ascomycota	Leotiomycetes	Helotiales	unassigned	unassigned	unassigned
OTU387	Fungi	Ascomycota	Sordariomycetes	Sordariales	unassigned	unassigned	unassigned
OTU388	Fungi	unassigned	unassigned	unassigned	unassigned	unassigned	unassigned
OTU389	Fungi	Ascomycota	Eurotiomycetes	Chaetothyriales	Herpotrichiellaceae	Cladophialophora	unassigned
OTU390	Fungi	Ascomycota	Sordariomycetes	Xylariales	Sporocadaceae	Adisciso	unassigned
OTU391	Fungi	unassigned	unassigned	unassigned	unassigned	unassigned	unassigned
OTU392	Fungi	unassigned	unassigned	unassigned	unassigned	unassigned	unassigned
OTU393	Fungi	unassigned	unassigned	unassigned	unassigned	unassigned	unassigned
OTU394	Fungi	unassigned	unassigned	unassigned	unassigned	unassigned	unassigned
OTU395	Fungi	unassigned	unassigned	unassigned	unassigned	unassigned	unassigned
OTU396	Fungi	Ascomycota	Leotiomycetes	Helotiales	Hyaloscyphaceae	Hyaloscypha	Hyaloscypha_bicolor
OTU397	Fungi	unassigned	unassigned	unassigned	unassigned	unassigned	unassigned
OTU398	Fungi	Basidiomycota	Agaricomycetes	Trechisporales	Hydnodontaceae	Litschauerella	Litschauerella_gladiola
OTU399	Fungi	unassigned	unassigned	unassigned	unassigned	unassigned	unassigned
OTU400	Fungi	Basidiomycota	Agaricomycetes	Cantharellales	Ceratobasidiaceae	unassigned	unassigned
OTU401	Fungi	unassigned	unassigned	unassigned	unassigned	unassigned	unassigned
OTU402	Fungi	Ascomycota	Sordariomycetes	Diaporthales	Valsaceae	unassigned	unassigned
OTU403	Fungi	unassigned	unassigned	unassigned	unassigned	unassigned	unassigned
OTU404	Fungi	Basidiomycota	Agaricomycetes	unassigned	unassigned	unassigned	unassigned
OTU405	Fungi	Ascomycota	Dothideomycetes	Pleosporales	Didymosphaeriaceae	Paraphaeosphaeria	Paraphaeosphaeria_viciae
OTU406	Fungi	Ascomycota	unassigned	unassigned	unassigned	unassigned	unassigned
OTU407	Fungi	Ascomycota	Sordariomycetes	Chaetosphaeriales	Chaetosphaeriaceae	unassigned	unassigned
OTU408	Fungi	Basidiomycota	unassigned	unassigned	unassigned	unassigned	unassigned
OTU409	Fungi	Basidiomycota	Agaricomycetes	Agaricales	Tricholomataceae	Mycena	unassigned
OTU410	Fungi	Ascomycota	Sordariomycetes	Hypocreales	unassigned	unassigned	unassigned
OTU411	Fungi	Basidiomycota	Tremellomycetes	Trichosporonales	Trichosporonaceae	Apiotrichum	Apiotrichum_xylopini
OTU412	Fungi	Basidiomycota	Agaricomycetes	Boletales	Suillaceae	Suillus	Suillus_grevillei
OTU413	Fungi	Basidiomycota	Agaricomycetes	Agaricales	Entolomataceae	Entoloma	Entoloma_sanvitalense
OTU414	Fungi	unassigned	unassigned	unassigned	unassigned	unassigned	unassigned
OTU415	Fungi	Ascomycota	unassigned	unassigned	unassigned	unassigned	unassigned
OTU416	Fungi	Ascomycota	Pezizomycetes	Pezizales	Pezizaceae	Peziza	Peziza_limnaea
OTU417	Fungi	unassigned	unassigned	unassigned	unassigned	unassigned	unassigned
OTU418	Fungi	Rozellomycota	unassigned	unassigned	unassigned	unassigned	unassigned
OTU419	Fungi	unassigned	unassigned	unassigned	unassigned	unassigned	unassigned
OTU420	Fungi	unassigned	unassigned	unassigned	unassigned	unassigned	unassigned
OTU421	Fungi	Basidiomycota	Agaricomycetes	Agaricales	Tricholomataceae	Tricholoma	Tricholoma_psammopus
OTU422	Fungi	Ascomycota	Sordariomycetes	Hypocreales	Cordycipitaceae	Cordyceps	unassigned
OTU423	Fungi	Ascomycota	Leotiomycetes	Helotiales	Helotiaceae	Articulospora	Articulospora_proliferata
OTU424	Fungi	Ascomycota	Leotiomycetes	Helotiales	Dermateaceae	Cryptosporiopsis	unassigned
OTU425	Fungi	Ascomycota	Dothideomycetes	Pleosporales	Leptosphaeriaceae	Leptosphaeria	Leptosphaeria_slovacica
OTU426	Fungi	Ascomycota	Leotiomycetes	Helotiales	Helotiales_fam_Incertae_sedis	Xenopolyscytalum	unassigned
OTU427	Fungi	unassigned	unassigned	unassigned	unassigned	unassigned	unassigned
OTU428	Fungi	unassigned	unassigned	unassigned	unassigned	unassigned	unassigned
OTU429	Fungi	Ascomycota	Sordariomycetes	Sordariales	Lasiosphaeriaceae	Lasiosphaeria	Lasiosphaeria_lanuginosa
OTU430	Fungi	unassigned	unassigned	unassigned	unassigned	unassigned	unassigned
OTU431	Fungi	unassigned	unassigned	unassigned	unassigned	unassigned	unassigned
OTU432	Fungi	Basidiomycota	Agaricomycetes	Thelephorales	Thelephoraceae	Tomentella	Tomentella_ellisii
OTU433	Fungi	Basidiomycota	Agaricomycetes	Thelephorales	Thelephoraceae	Tomentella	unassigned
OTU434	Fungi	unassigned	unassigned	unassigned	unassigned	unassigned	unassigned
OTU435	Fungi	Ascomycota	Dothideomycetes	Pleosporales	Phaeosphaeriaceae	Paraphoma	Paraphoma_chrysanthemicola
OTU436	Fungi	Ascomycota	Dothideomycetes	Botryosphaeriales	Botryosphaeriaceae	Phaeobotryon	Phaeobotryon_rhois
OTU437	Fungi	Basidiomycota	Tremellomycetes	Trichosporonales	Trichosporonaceae	Cutaneotrichosporon	unassigned
OTU438	Fungi	Ascomycota	Leotiomycetes	Helotiales	Helotiaceae	Fontanospora	unassigned
OTU439	Fungi	Ascomycota	Dothideomycetes	Pleosporales	Leptosphaeriaceae	Subplenodomus	Subplenodomus_valerianae
OTU440	Fungi	Basidiomycota	Agaricomycetes	Boletales	Gomphidiaceae	unassigned	unassigned
OTU441	Fungi	Ascomycota	Leotiomycetes	Helotiales	unassigned	unassigned	unassigned
OTU442	Fungi	Rozellomycota	unassigned	unassigned	unassigned	unassigned	unassigned
OTU443	Fungi	Rozellomycota	unassigned	unassigned	unassigned	unassigned	unassigned
OTU444	Fungi	unassigned	unassigned	unassigned	unassigned	unassigned	unassigned
OTU445	Fungi	Ascomycota	Sordariomycetes	Hypocreales	Ophiocordycipitaceae	Polycephalomyces	Polycephalomyces_cuboideus
OTU446	Fungi	Rozellomycota	unassigned	unassigned	unassigned	unassigned	unassigned
OTU447	Fungi	Basidiomycota	Agaricomycetes	Thelephorales	Thelephoraceae	Tomentella	unassigned
OTU448	Fungi	unassigned	unassigned	unassigned	unassigned	unassigned	unassigned
OTU449	Fungi	unassigned	unassigned	unassigned	unassigned	unassigned	unassigned
OTU450	Fungi	Basidiomycota	Microbotryomycetes	Microbotryomycetes_ord_Incertae_sedis	Chrysozymaceae	Slooffia	unassigned
OTU451	Fungi	Ascomycota	Eurotiomycetes	Onygenales	Onygenales_fam_Incertae_sedis	Chrysosporium	Chrysosporium_pseudomerdarium
OTU452	Fungi	Ascomycota	Dothideomycetes	Capnodiales	Mycosphaerellaceae	Zymoseptoria	unassigned
OTU453	Fungi	unassigned	unassigned	unassigned	unassigned	unassigned	unassigned
OTU454	Fungi	unassigned	unassigned	unassigned	unassigned	unassigned	unassigned
OTU455	Fungi	Basidiomycota	Agaricomycetes	Agaricales	Cortinariaceae	Cortinarius	unassigned
OTU456	Fungi	Ascomycota	Leotiomycetes	Helotiales	Helotiaceae	Crocicreas	unassigned
OTU457	Fungi	Rozellomycota	unassigned	unassigned	unassigned	unassigned	unassigned
OTU458	Fungi	Ascomycota	Leotiomycetes	Helotiales	Helotiales_fam_Incertae_sedis	Leohumicola	unassigned
OTU459	Fungi	Ascomycota	Dothideomycetes	Capnodiales	Mycosphaerellaceae	unassigned	unassigned
OTU460	Fungi	Ascomycota	Pezizomycetes	Pezizales	Pyronemataceae	Sepultariella	Sepultariella_semi-immersa
OTU461	Fungi	unassigned	unassigned	unassigned	unassigned	unassigned	unassigned
OTU462	Fungi	unassigned	unassigned	unassigned	unassigned	unassigned	unassigned
OTU463	Fungi	Basidiomycota	Agaricomycetes	Agaricales	Entolomataceae	Entoloma	Entoloma_terreum
OTU464	Fungi	Rozellomycota	unassigned	unassigned	unassigned	unassigned	unassigned
OTU465	Fungi	Ascomycota	Sordariomycetes	Xylariales	Xylariaceae	unassigned	unassigned
OTU466	Fungi	Chytridiomycota	unassigned	unassigned	unassigned	unassigned	unassigned
OTU467	Fungi	unassigned	unassigned	unassigned	unassigned	unassigned	unassigned
OTU468	Fungi	Basidiomycota	Agaricomycetes	Agaricales	Clavariaceae	Ramariopsis	Ramariopsis_crocea
OTU469	Fungi	Rozellomycota	Rozellomycotina_cls_Incertae_sedis	GS11	unassigned	unassigned	unassigned
OTU470	Fungi	Ascomycota	Dothideomycetes	Pleosporales	Leptosphaeriaceae	Sphaerellopsis	Sphaerellopsis_filum
OTU471	Fungi	Basidiomycota	Agaricomycetes	Agaricales	Strophariaceae	Pholiota	Pholiota_abieticola
OTU472	Fungi	Ascomycota	Eurotiomycetes	Eurotiales	Aspergillaceae	Penicillium	Penicillium_baarnense
OTU473	Fungi	Ascomycota	Sordariomycetes	Hypocreales	unassigned	unassigned	unassigned
OTU474	Fungi	unassigned	unassigned	unassigned	unassigned	unassigned	unassigned
OTU475	Fungi	unassigned	unassigned	unassigned	unassigned	unassigned	unassigned
OTU476	Fungi	unassigned	unassigned	unassigned	unassigned	unassigned	unassigned
OTU477	Fungi	Ascomycota	Leotiomycetes	Helotiales	Myxotrichaceae	unassigned	unassigned
OTU478	Fungi	Basidiomycota	Agaricomycetes	Agaricales	Agaricaceae	Coprinus	Coprinus_cordisporus
OTU479	Fungi	Ascomycota	Leotiomycetes	Helotiales	unassigned	unassigned	unassigned
OTU480	Fungi	Ascomycota	Leotiomycetes	Helotiales	unassigned	unassigned	unassigned
OTU481	Fungi	unassigned	unassigned	unassigned	unassigned	unassigned	unassigned
OTU482	Fungi	Basidiomycota	Agaricomycetes	Sebacinales	Serendipitaceae	Serendipita	unassigned
OTU483	Fungi	Basidiomycota	unassigned	unassigned	unassigned	unassigned	unassigned
OTU484	Fungi	Basidiomycota	Agaricomycetes	Agaricales	Psathyrellaceae	Coprinellus	Coprinellus_pellucidus
OTU485	Fungi	unassigned	unassigned	unassigned	unassigned	unassigned	unassigned
OTU486	Fungi	Ascomycota	Leotiomycetes	Helotiales	Dermateaceae	Cryptosporiopsis	unassigned
OTU487	Fungi	Ascomycota	Leotiomycetes	Thelebolales	Pseudeurotiaceae	Pleuroascus	Pleuroascus_nicholsonii
OTU488	Fungi	unassigned	unassigned	unassigned	unassigned	unassigned	unassigned
OTU489	Fungi	Ascomycota	Eurotiomycetes	Chaetothyriales	Herpotrichiellaceae	Cladophialophora	Cladophialophora_chaetospira
OTU490	Fungi	unassigned	unassigned	unassigned	unassigned	unassigned	unassigned
OTU491	Fungi	unassigned	unassigned	unassigned	unassigned	unassigned	unassigned
OTU492	Fungi	unassigned	unassigned	unassigned	unassigned	unassigned	unassigned
OTU493	Fungi	Basidiomycota	Agaricomycetes	Auriculariales	unassigned	unassigned	unassigned
OTU494	Fungi	Basidiomycota	Agaricomycetes	Sebacinales	unassigned	unassigned	unassigned
OTU495	Fungi	Rozellomycota	unassigned	unassigned	unassigned	unassigned	unassigned
OTU496	Fungi	Ascomycota	Dothideomycetes	Dothideales	Dothioraceae	Perusta	Perusta_inaequalis
OTU497	Fungi	Ascomycota	Dothideomycetes	Capnodiales	Cladosporiaceae	Cladosporium	unassigned
OTU498	Fungi	Mortierellomycota	Mortierellomycetes	Mortierellales	Mortierellaceae	Mortierella	unassigned
OTU499	Fungi	Ascomycota	Eurotiomycetes	Eurotiales	Aspergillaceae	Penicillium	unassigned
OTU500	Fungi	Basidiomycota	Agaricomycetes	Agaricales	Clavariaceae	Ramariopsis	Ramariopsis_flavescens
OTU501	Fungi	Basidiomycota	Agaricomycetes	Cantharellales	Ceratobasidiaceae	Ceratobasidium	unassigned
OTU502	Fungi	unassigned	unassigned	unassigned	unassigned	unassigned	unassigned
OTU503	Fungi	Chytridiomycota	unassigned	unassigned	unassigned	unassigned	unassigned
OTU504	Fungi	unassigned	unassigned	unassigned	unassigned	unassigned	unassigned
OTU505	Fungi	unassigned	unassigned	unassigned	unassigned	unassigned	unassigned
OTU506	Fungi	Ascomycota	Dothideomycetes	Venturiales	Venturiaceae	Venturia	Venturia_hystrioides
OTU507	Fungi	unassigned	unassigned	unassigned	unassigned	unassigned	unassigned
OTU508	Fungi	Basidiomycota	Agaricomycetes	Russulales	Russulaceae	Russula	Russula_roseipes
OTU509	Fungi	Basidiomycota	Agaricomycetes	Agaricales	Hygrophoraceae	Hygrophorus	Hygrophorus_speciosus
OTU510	Fungi	Rozellomycota	unassigned	unassigned	unassigned	unassigned	unassigned
OTU511	Fungi	unassigned	unassigned	unassigned	unassigned	unassigned	unassigned
OTU512	Fungi	Basidiomycota	Agaricomycetes	Auriculariales	Hyaloriaceae	Protomerulius	unassigned
OTU513	Fungi	Ascomycota	Sordariomycetes	Hypocreales	Hypocreaceae	Trichoderma	unassigned
OTU514	Fungi	unassigned	unassigned	unassigned	unassigned	unassigned	unassigned
OTU515	Fungi	unassigned	unassigned	unassigned	unassigned	unassigned	unassigned
OTU516	Fungi	Ascomycota	Leotiomycetes	unassigned	unassigned	unassigned	unassigned
OTU517	Fungi	unassigned	unassigned	unassigned	unassigned	unassigned	unassigned
OTU518	Fungi	unassigned	unassigned	unassigned	unassigned	unassigned	unassigned
OTU519	Fungi	Ascomycota	Sordariomycetes	Chaetosphaeriales	Chaetosphaeriaceae	Chaetosphaeria	unassigned
OTU520	Fungi	Ascomycota	Sordariomycetes	Hypocreales	unassigned	unassigned	unassigned
OTU521	Fungi	Ascomycota	Sordariomycetes	Hypocreales	Clavicipitaceae	Metapochonia	Metapochonia_suchlasporia
OTU522	Fungi	Basidiomycota	Microbotryomycetes	Leucosporidiales	Leucosporidiaceae	Mastigobasidium	unassigned
OTU523	Fungi	Mortierellomycota	Mortierellomycetes	Mortierellales	Mortierellaceae	Mortierella	Mortierella_amoeboidea
OTU524	Fungi	unassigned	unassigned	unassigned	unassigned	unassigned	unassigned
OTU525	Fungi	Ascomycota	Geoglossomycetes	Geoglossales	Geoglossaceae	Hemileucoglossum	unassigned
OTU526	Fungi	Ascomycota	Leotiomycetes	Helotiales	Leotiaceae	Alatospora	unassigned
OTU527	Fungi	Basidiomycota	Agaricomycetes	Agaricales	Entolomataceae	Entoloma	Entoloma_sericeum
OTU528	Fungi	Ascomycota	Sordariomycetes	Chaetosphaeriales	Chaetosphaeriaceae	Phaeostalagmus	Phaeostalagmus_cyclosporus
OTU529	Fungi	Rozellomycota	unassigned	unassigned	unassigned	unassigned	unassigned
OTU530	Fungi	unassigned	unassigned	unassigned	unassigned	unassigned	unassigned
OTU531	Fungi	Rozellomycota	unassigned	unassigned	unassigned	unassigned	unassigned
OTU532	Fungi	Ascomycota	Leotiomycetes	Helotiales	unassigned	unassigned	unassigned
OTU533	Fungi	Basidiomycota	Agaricomycetes	Agaricales	Clavariaceae	Clavulinopsis	Clavulinopsis_luteonana
OTU534	Fungi	unassigned	unassigned	unassigned	unassigned	unassigned	unassigned
OTU535	Fungi	Ascomycota	Eurotiomycetes	Chaetothyriales	Herpotrichiellaceae	Cladophialophora	Cladophialophora_chaetospira
OTU536	Fungi	Ascomycota	unassigned	unassigned	unassigned	unassigned	unassigned
OTU537	Fungi	unassigned	unassigned	unassigned	unassigned	unassigned	unassigned
OTU538	Fungi	unassigned	unassigned	unassigned	unassigned	unassigned	unassigned
OTU539	Fungi	Ascomycota	Dothideomycetes	Pleosporales	Sporormiaceae	Sporormiella	Sporormiella_vexans
OTU540	Fungi	Basidiomycota	unassigned	unassigned	unassigned	unassigned	unassigned
OTU541	Fungi	Ascomycota	Sordariomycetes	Hypocreales	unassigned	unassigned	unassigned
OTU542	Fungi	Ascomycota	Sordariomycetes	Hypocreales	Nectriaceae	unassigned	unassigned
OTU543	Fungi	Basidiomycota	unassigned	unassigned	unassigned	unassigned	unassigned
OTU544	Fungi	Mucoromycota	Umbelopsidomycetes	Umbelopsidales	Umbelopsidaceae	Umbelopsis	Umbelopsis_angularis
OTU545	Fungi	unassigned	unassigned	unassigned	unassigned	unassigned	unassigned
OTU546	Fungi	unassigned	unassigned	unassigned	unassigned	unassigned	unassigned
OTU547	Fungi	unassigned	unassigned	unassigned	unassigned	unassigned	unassigned
OTU548	Fungi	unassigned	unassigned	unassigned	unassigned	unassigned	unassigned
OTU549	Fungi	unassigned	unassigned	unassigned	unassigned	unassigned	unassigned
OTU550	Fungi	Basidiomycota	Agaricomycetes	Agaricales	unassigned	unassigned	unassigned
OTU551	Fungi	unassigned	unassigned	unassigned	unassigned	unassigned	unassigned
OTU552	Fungi	unassigned	unassigned	unassigned	unassigned	unassigned	unassigned
OTU553	Fungi	Ascomycota	Pezizomycetes	Pezizales	Pyronemataceae	Geopora	Geopora_arenicola
OTU554	Fungi	unassigned	unassigned	unassigned	unassigned	unassigned	unassigned
OTU555	Fungi	Ascomycota	Sordariomycetes	Chaetosphaeriales	Chaetosphaeriaceae	Chloridium	unassigned
OTU556	Fungi	unassigned	unassigned	unassigned	unassigned	unassigned	unassigned
OTU557	Fungi	Ascomycota	Dothideomycetes	Pleosporales	Phaeosphaeriaceae	Ophiosphaerella	unassigned
OTU558	Fungi	Mortierellomycota	Mortierellomycetes	Mortierellales	Mortierellaceae	Mortierella	Mortierella_echinula
OTU559	Fungi	unassigned	unassigned	unassigned	unassigned	unassigned	unassigned
OTU560	Fungi	unassigned	unassigned	unassigned	unassigned	unassigned	unassigned
OTU561	Fungi	Basidiomycota	Agaricomycetes	unassigned	unassigned	unassigned	unassigned
OTU562	Fungi	unassigned	unassigned	unassigned	unassigned	unassigned	unassigned
OTU563	Fungi	Basidiomycota	Agaricomycetes	Sebacinales	Sebacinaceae	Sebacina	unassigned
OTU564	Fungi	unassigned	unassigned	unassigned	unassigned	unassigned	unassigned
OTU565	Fungi	unassigned	unassigned	unassigned	unassigned	unassigned	unassigned
OTU566	Fungi	unassigned	unassigned	unassigned	unassigned	unassigned	unassigned
OTU567	Fungi	Rozellomycota	unassigned	unassigned	unassigned	unassigned	unassigned
OTU568	Fungi	Rozellomycota	Rozellomycotina_cls_Incertae_sedis	GS09	unassigned	unassigned	unassigned
OTU569	Fungi	unassigned	unassigned	unassigned	unassigned	unassigned	unassigned
OTU570	Fungi	Ascomycota	Eurotiomycetes	Chaetothyriales	Herpotrichiellaceae	Phialophora	Phialophora_hyalina
OTU571	Fungi	unassigned	unassigned	unassigned	unassigned	unassigned	unassigned
OTU572	Fungi	Basidiomycota	Agaricomycetes	Agaricales	Hydnangiaceae	Laccaria	Laccaria_laccata
OTU573	Fungi	unassigned	unassigned	unassigned	unassigned	unassigned	unassigned
OTU574	Fungi	Ascomycota	Leotiomycetes	unassigned	unassigned	unassigned	unassigned
OTU575	Fungi	Basidiomycota	Agaricomycetes	Cantharellales	Cantharellales_fam_Incertae_sedis	Sistotrema	unassigned
OTU576	Fungi	unassigned	unassigned	unassigned	unassigned	unassigned	unassigned
OTU577	Fungi	unassigned	unassigned	unassigned	unassigned	unassigned	unassigned
OTU578	Fungi	unassigned	unassigned	unassigned	unassigned	unassigned	unassigned
OTU579	Fungi	unassigned	unassigned	unassigned	unassigned	unassigned	unassigned
OTU580	Fungi	unassigned	unassigned	unassigned	unassigned	unassigned	unassigned
OTU581	Fungi	Basidiomycota	unassigned	unassigned	unassigned	unassigned	unassigned
OTU582	Fungi	Ascomycota	Dothideomycetes	Pleosporales	Phaeosphaeriaceae	Neosetophoma	Neosetophoma_samararum
OTU583	Fungi	Ascomycota	Leotiomycetes	unassigned	unassigned	unassigned	unassigned
OTU584	Fungi	unassigned	unassigned	unassigned	unassigned	unassigned	unassigned
OTU585	Fungi	unassigned	unassigned	unassigned	unassigned	unassigned	unassigned
OTU586	Fungi	unassigned	unassigned	unassigned	unassigned	unassigned	unassigned
OTU587	Fungi	Basidiomycota	Agaricomycetes	Thelephorales	Thelephoraceae	Thelephora	Thelephora_caryophyllea
OTU588	Fungi	Basidiomycota	Agaricomycetes	Thelephorales	Thelephoraceae	Thelephora	unassigned
OTU589	Fungi	Rozellomycota	unassigned	unassigned	unassigned	unassigned	unassigned
OTU590	Fungi	Basidiomycota	unassigned	unassigned	unassigned	unassigned	unassigned
OTU591	Fungi	Basidiomycota	unassigned	unassigned	unassigned	unassigned	unassigned
OTU592	Fungi	Ascomycota	Eurotiomycetes	Eurotiales	Trichocomaceae	Thermomyces	Thermomyces_dupontii
OTU593	Fungi	Mucoromycota	Mucoromycetes	Mucorales	Mucoraceae	Mucor	Mucor_moelleri
OTU594	Fungi	unassigned	unassigned	unassigned	unassigned	unassigned	unassigned
OTU595	Fungi	Mortierellomycota	Mortierellomycetes	Mortierellales	Mortierellaceae	Mortierella	Mortierella_globulifera
OTU596	Fungi	unassigned	unassigned	unassigned	unassigned	unassigned	unassigned
OTU597	Fungi	unassigned	unassigned	unassigned	unassigned	unassigned	unassigned
OTU598	Fungi	unassigned	unassigned	unassigned	unassigned	unassigned	unassigned
OTU599	Fungi	unassigned	unassigned	unassigned	unassigned	unassigned	unassigned
OTU600	Fungi	Basidiomycota	Agaricomycetes	Russulales	Russulaceae	Lactarius	Lactarius_rufus
OTU601	Fungi	Basidiomycota	Agaricomycetes	Polyporales	Fomitopsidaceae	Postia	unassigned
OTU602	Fungi	Basidiomycota	Microbotryomycetes	Leucosporidiales	unassigned	unassigned	unassigned
OTU603	Fungi	Ascomycota	Sordariomycetes	Coniochaetales	Coniochaetaceae	Coniochaeta	Coniochaeta_mutabilis
OTU604	Fungi	Basidiomycota	Agaricomycetes	Agaricales	Clavariaceae	Clavulinopsis	Clavulinopsis_luteonana
OTU605	Fungi	Basidiomycota	Agaricomycetes	Agaricales	Clavariaceae	Clavulinopsis	unassigned
OTU606	Fungi	Basidiomycota	Agaricomycetes	Trechisporales	Hydnodontaceae	Trechispora	unassigned
OTU607	Fungi	Ascomycota	Sordariomycetes	Hypocreales	Ophiocordycipitaceae	unassigned	unassigned
OTU608	Fungi	unassigned	unassigned	unassigned	unassigned	unassigned	unassigned
OTU609	Fungi	unassigned	unassigned	unassigned	unassigned	unassigned	unassigned
OTU610	Fungi	unassigned	unassigned	unassigned	unassigned	unassigned	unassigned
OTU611	Fungi	unassigned	unassigned	unassigned	unassigned	unassigned	unassigned
OTU612	Fungi	Rozellomycota	unassigned	unassigned	unassigned	unassigned	unassigned
OTU613	Fungi	Ascomycota	Sordariomycetes	Coniochaetales	Coniochaetaceae	Coniochaeta	Coniochaeta_mutabilis
OTU614	Fungi	Ascomycota	Dothideomycetes	Pleosporales	Leptosphaeriaceae	Plenodomus	Plenodomus_biglobosus
OTU615	Fungi	unassigned	unassigned	unassigned	unassigned	unassigned	unassigned
OTU616	Fungi	unassigned	unassigned	unassigned	unassigned	unassigned	unassigned
OTU617	Fungi	Rozellomycota	unassigned	unassigned	unassigned	unassigned	unassigned
OTU618	Fungi	Ascomycota	Saccharomycetes	Saccharomycetales	Saccharomycetaceae	Kazachstania	Kazachstania_pintolopesii
OTU619	Fungi	Rozellomycota	unassigned	unassigned	unassigned	unassigned	unassigned
OTU620	Fungi	unassigned	unassigned	unassigned	unassigned	unassigned	unassigned
OTU621	Fungi	Basidiomycota	Agaricomycetes	Agaricales	Clavariaceae	Clavulinopsis	unassigned
OTU622	Fungi	Ascomycota	Dothideomycetes	Capnodiales	Mycosphaerellaceae	Mycosphaerella	Mycosphaerella_tassiana
OTU623	Fungi	unassigned	unassigned	unassigned	unassigned	unassigned	unassigned
OTU624	Fungi	unassigned	unassigned	unassigned	unassigned	unassigned	unassigned
OTU625	Fungi	unassigned	unassigned	unassigned	unassigned	unassigned	unassigned
OTU626	Fungi	Basidiomycota	Agaricomycetes	Auriculariales	unassigned	unassigned	unassigned
OTU627	Fungi	unassigned	unassigned	unassigned	unassigned	unassigned	unassigned
OTU628	Fungi	Ascomycota	Leotiomycetes	Helotiales	Helotiaceae	Crocicreas	unassigned
OTU629	Fungi	Ascomycota	Eurotiomycetes	Chaetothyriales	unassigned	unassigned	unassigned
OTU630	Fungi	unassigned	unassigned	unassigned	unassigned	unassigned	unassigned
OTU631	Fungi	unassigned	unassigned	unassigned	unassigned	unassigned	unassigned
OTU632	Fungi	unassigned	unassigned	unassigned	unassigned	unassigned	unassigned
OTU633	Fungi	unassigned	unassigned	unassigned	unassigned	unassigned	unassigned
OTU634	Fungi	Basidiomycota	Agaricomycetes	Agaricales	unassigned	unassigned	unassigned
OTU635	Fungi	unassigned	unassigned	unassigned	unassigned	unassigned	unassigned
OTU636	Fungi	Ascomycota	Sordariomycetes	Hypocreales	unassigned	unassigned	unassigned
OTU637	Fungi	Basidiomycota	Agaricomycetes	Sebacinales	Sebacinaceae	Sebacina	unassigned
OTU638	Fungi	unassigned	unassigned	unassigned	unassigned	unassigned	unassigned
OTU639	Fungi	unassigned	unassigned	unassigned	unassigned	unassigned	unassigned
OTU640	Fungi	unassigned	unassigned	unassigned	unassigned	unassigned	unassigned
OTU641	Fungi	unassigned	unassigned	unassigned	unassigned	unassigned	unassigned
OTU642	Fungi	Ascomycota	Eurotiomycetes	Chaetothyriales	Herpotrichiellaceae	Cladophialophora	unassigned
OTU643	Fungi	unassigned	unassigned	unassigned	unassigned	unassigned	unassigned
OTU644	Fungi	unassigned	unassigned	unassigned	unassigned	unassigned	unassigned
OTU645	Fungi	unassigned	unassigned	unassigned	unassigned	unassigned	unassigned
OTU646	Fungi	unassigned	unassigned	unassigned	unassigned	unassigned	unassigned
OTU647	Fungi	Rozellomycota	unassigned	unassigned	unassigned	unassigned	unassigned
OTU648	Fungi	Basidiomycota	unassigned	unassigned	unassigned	unassigned	unassigned
OTU649	Fungi	Ascomycota	Leotiomycetes	Helotiales	Myxotrichaceae	Oidiodendron	Oidiodendron_truncatum
OTU650	Fungi	Basidiomycota	Agaricomycetes	Russulales	Russulaceae	Russula	Russula_versicolor
OTU651	Fungi	Ascomycota	Eurotiomycetes	Chaetothyriales	Herpotrichiellaceae	unassigned	unassigned
OTU652	Fungi	unassigned	unassigned	unassigned	unassigned	unassigned	unassigned
OTU653	Fungi	Ascomycota	Sordariomycetes	Hypocreales	Hypocreaceae	Trichoderma	Trichoderma_virens
OTU654	Fungi	Ascomycota	Sordariomycetes	Sordariales	Lasiosphaeriaceae	unassigned	unassigned
OTU655	Fungi	Rozellomycota	unassigned	unassigned	unassigned	unassigned	unassigned
OTU656	Fungi	unassigned	unassigned	unassigned	unassigned	unassigned	unassigned
OTU657	Fungi	Basidiomycota	Agaricomycetes	Thelephorales	Thelephoraceae	Tomentella	Tomentella_badia
OTU658	Fungi	Basidiomycota	Agaricomycetes	Agaricales	Clavariaceae	unassigned	unassigned
OTU659	Fungi	Ascomycota	unassigned	unassigned	unassigned	unassigned	unassigned
OTU660	Fungi	unassigned	unassigned	unassigned	unassigned	unassigned	unassigned
OTU661	Fungi	Ascomycota	Sordariomycetes	Hypocreales	Hypocreaceae	Monocillium	Monocillium_mucidum
OTU662	Fungi	Ascomycota	Dothideomycetes	Mytilinidiales	Mytilinidiaceae	Pseudocamaropycnis	Pseudocamaropycnis_pini
OTU663	Fungi	unassigned	unassigned	unassigned	unassigned	unassigned	unassigned
OTU664	Fungi	unassigned	unassigned	unassigned	unassigned	unassigned	unassigned
OTU665	Fungi	Ascomycota	Leotiomycetes	unassigned	unassigned	unassigned	unassigned
OTU666	Fungi	unassigned	unassigned	unassigned	unassigned	unassigned	unassigned
OTU667	Fungi	Ascomycota	Leotiomycetes	Helotiales	Helotiaceae	Tetracladium	unassigned
OTU668	Fungi	Basidiomycota	Atractiellomycetes	Atractiellales	Hoehnelomycetaceae	Atractiella	Atractiella_solani
OTU669	Fungi	Ascomycota	unassigned	unassigned	unassigned	unassigned	unassigned
OTU670	Fungi	unassigned	unassigned	unassigned	unassigned	unassigned	unassigned
OTU671	Fungi	Ascomycota	Leotiomycetes	Helotiales	Sclerotiniaceae	unassigned	unassigned
OTU672	Fungi	Ascomycota	Sordariomycetes	Hypocreales	unassigned	unassigned	unassigned
OTU673	Fungi	Ascomycota	Sordariomycetes	Microascales	Microascales_fam_Incertae_sedis	Wardomyces	Wardomyces_giganteus
OTU674	Fungi	unassigned	unassigned	unassigned	unassigned	unassigned	unassigned
OTU675	Fungi	unassigned	unassigned	unassigned	unassigned	unassigned	unassigned
OTU676	Fungi	Basidiomycota	Agaricomycetes	Thelephorales	Thelephoraceae	Tomentella	Tomentella_subclavigera
OTU677	Fungi	Basidiomycota	Agaricomycetes	Geastrales	unassigned	unassigned	unassigned
OTU678	Fungi	unassigned	unassigned	unassigned	unassigned	unassigned	unassigned
OTU679	Fungi	Ascomycota	unassigned	unassigned	unassigned	unassigned	unassigned
OTU680	Fungi	Basidiomycota	unassigned	unassigned	unassigned	unassigned	unassigned
OTU681	Fungi	Ascomycota	Leotiomycetes	Helotiales	Myxotrichaceae	unassigned	unassigned
OTU682	Fungi	Ascomycota	Dothideomycetes	Pleosporales	Lophiostomataceae	Trichometasphaeria	unassigned
OTU683	Fungi	Basidiomycota	Agaricomycetes	Agaricales	Clavariaceae	Clavulinopsis	Clavulinopsis_luteonana
OTU684	Fungi	Basidiomycota	Agaricomycetes	Thelephorales	Thelephoraceae	Thelephora	Thelephora_atra
OTU685	Fungi	Ascomycota	Leotiomycetes	Helotiales	Helotiales_fam_Incertae_sedis	Leptodontidium	unassigned
OTU686	Fungi	unassigned	unassigned	unassigned	unassigned	unassigned	unassigned
OTU687	Fungi	unassigned	unassigned	unassigned	unassigned	unassigned	unassigned
OTU688	Fungi	Basidiomycota	Agaricomycetes	Agaricales	unassigned	unassigned	unassigned
OTU689	Fungi	Ascomycota	Sordariomycetes	Chaetosphaeriales	Chaetosphaeriaceae	Chloridium	unassigned
OTU690	Fungi	Mortierellomycota	Mortierellomycetes	Mortierellales	Mortierellaceae	Mortierella	unassigned
OTU691	Fungi	Rozellomycota	unassigned	unassigned	unassigned	unassigned	unassigned
OTU692	Fungi	unassigned	unassigned	unassigned	unassigned	unassigned	unassigned
OTU693	Fungi	unassigned	unassigned	unassigned	unassigned	unassigned	unassigned
OTU694	Fungi	Basidiomycota	unassigned	unassigned	unassigned	unassigned	unassigned
OTU695	Fungi	Ascomycota	Leotiomycetes	Helotiales	Helotiales_fam_Incertae_sedis	Leohumicola	unassigned
OTU696	Fungi	Ascomycota	Sordariomycetes	Hypocreales	Nectriaceae	unassigned	unassigned
OTU697	Fungi	unassigned	unassigned	unassigned	unassigned	unassigned	unassigned
OTU698	Fungi	Ascomycota	Dothideomycetes	Pleosporales	Didymosphaeriaceae	Kalmusia	Kalmusia_variispora
OTU699	Fungi	unassigned	unassigned	unassigned	unassigned	unassigned	unassigned
OTU700	Fungi	unassigned	unassigned	unassigned	unassigned	unassigned	unassigned
OTU701	Fungi	Basidiomycota	Geminibasidiomycetes	Geminibasidiales	Geminibasidiaceae	Geminibasidium	unassigned
OTU702	Fungi	unassigned	unassigned	unassigned	unassigned	unassigned	unassigned
OTU703	Fungi	unassigned	unassigned	unassigned	unassigned	unassigned	unassigned
OTU704	Fungi	unassigned	unassigned	unassigned	unassigned	unassigned	unassigned
OTU705	Fungi	Ascomycota	Leotiomycetes	Helotiales	Sclerotiniaceae	Martininia	unassigned
OTU706	Fungi	unassigned	unassigned	unassigned	unassigned	unassigned	unassigned
OTU707	Fungi	Mortierellomycota	Mortierellomycetes	Mortierellales	Mortierellaceae	Mortierella	unassigned
OTU708	Fungi	Ascomycota	Leotiomycetes	Helotiales	Helotiales_fam_Incertae_sedis	Cadophora	unassigned
OTU709	Fungi	Ascomycota	Dothideomycetes	Pleosporales	Melanommataceae	Petrakia	unassigned
OTU710	Fungi	Basidiomycota	Agaricomycetes	Trechisporales	Hydnodontaceae	Trechispora	Trechispora_stevensonii
OTU711	Fungi	Basidiomycota	unassigned	unassigned	unassigned	unassigned	unassigned
OTU712	Fungi	unassigned	unassigned	unassigned	unassigned	unassigned	unassigned
OTU713	Fungi	unassigned	unassigned	unassigned	unassigned	unassigned	unassigned
OTU714	Fungi	Ascomycota	Sordariomycetes	Chaetosphaeriales	Chaetosphaeriaceae	Chaetosphaeria	Chaetosphaeria_pygmaea
OTU715	Fungi	unassigned	unassigned	unassigned	unassigned	unassigned	unassigned
OTU716	Fungi	Ascomycota	Leotiomycetes	Helotiales	Helotiales_fam_Incertae_sedis	Xenopolyscytalum	unassigned
OTU717	Fungi	Rozellomycota	unassigned	unassigned	unassigned	unassigned	unassigned
OTU718	Fungi	unassigned	unassigned	unassigned	unassigned	unassigned	unassigned
OTU719	Fungi	Ascomycota	Eurotiomycetes	Chaetothyriales	Herpotrichiellaceae	Capronia	unassigned
OTU720	Fungi	Ascomycota	Dothideomycetes	Pleosporales	Cucurbitariaceae	Parafenestella	unassigned
OTU721	Fungi	Ascomycota	Sordariomycetes	Myrmecridiales	Myrmecridiaceae	Myrmecridium	unassigned
OTU722	Fungi	Ascomycota	Sordariomycetes	unassigned	unassigned	unassigned	unassigned
OTU723	Fungi	Basidiomycota	Agaricomycetes	Agaricales	Tricholomataceae	Mycena	Mycena_plumipes
OTU724	Fungi	Basidiomycota	unassigned	unassigned	unassigned	unassigned	unassigned
OTU725	Fungi	Ascomycota	Eurotiomycetes	Onygenales	Onygenaceae	Auxarthron	Auxarthron_californiense
OTU726	Fungi	Basidiomycota	Agaricomycetes	Agaricales	Tricholomataceae	Mycenella	unassigned
OTU727	Fungi	Ascomycota	Leotiomycetes	Helotiales	unassigned	unassigned	unassigned
OTU728	Fungi	unassigned	unassigned	unassigned	unassigned	unassigned	unassigned
OTU729	Fungi	Ascomycota	Sordariomycetes	Hypocreales	Cordycipitaceae	Cordyceps	Cordyceps_bassiana
OTU730	Fungi	Ascomycota	Sordariomycetes	Microascales	Microascaceae	unassigned	unassigned
OTU731	Fungi	Ascomycota	Sordariomycetes	Hypocreales	Ophiocordycipitaceae	unassigned	unassigned
OTU732	Fungi	Basidiomycota	Tremellomycetes	Cystofilobasidiales	Mrakiaceae	Mrakia	unassigned
OTU733	Fungi	Basidiomycota	unassigned	unassigned	unassigned	unassigned	unassigned
OTU734	Fungi	Basidiomycota	Agaricomycetes	Geastrales	unassigned	unassigned	unassigned
OTU735	Fungi	Ascomycota	Leotiomycetes	unassigned	unassigned	unassigned	unassigned
OTU736	Fungi	Chytridiomycota	unassigned	unassigned	unassigned	unassigned	unassigned
OTU737	Fungi	Basidiomycota	Agaricomycetes	Atheliales	Atheliaceae	Piloderma	unassigned
OTU738	Fungi	Ascomycota	Pezizomycetes	Pezizales	Tuberaceae	Tuber	Tuber_anniae
OTU739	Fungi	unassigned	unassigned	unassigned	unassigned	unassigned	unassigned
OTU740	Fungi	unassigned	unassigned	unassigned	unassigned	unassigned	unassigned
OTU741	Fungi	Basidiomycota	Agaricomycetes	Agaricales	Clavariaceae	Clavaria	Clavaria_falcata
OTU742	Fungi	Basidiomycota	Agaricomycetes	Agaricales	Clavariaceae	unassigned	unassigned
OTU743	Fungi	Basidiomycota	Agaricomycetes	Agaricales	Clavariaceae	Clavulinopsis	Clavulinopsis_luteonana
OTU744	Fungi	unassigned	unassigned	unassigned	unassigned	unassigned	unassigned
OTU745	Fungi	Ascomycota	unassigned	unassigned	unassigned	unassigned	unassigned
OTU746	Fungi	Ascomycota	Dothideomycetes	Pleosporales	Melanommataceae	Petrakia	unassigned
OTU747	Fungi	Basidiomycota	Agaricomycetes	Agaricales	Lycoperdaceae	unassigned	unassigned
OTU748	Fungi	unassigned	unassigned	unassigned	unassigned	unassigned	unassigned
OTU749	Fungi	Ascomycota	Sordariomycetes	Xylariales	Xylariaceae	Anthostomella	Anthostomella_leucospermi
OTU750	Fungi	unassigned	unassigned	unassigned	unassigned	unassigned	unassigned
OTU751	Fungi	Ascomycota	Sordariomycetes	Hypocreales	Cordycipitaceae	Beauveria	Beauveria_pseudobassiana
OTU752	Fungi	unassigned	unassigned	unassigned	unassigned	unassigned	unassigned
OTU753	Fungi	Ascomycota	Pezizomycetes	Pezizales	Pyronemataceae	Tricharina	unassigned
OTU754	Fungi	unassigned	unassigned	unassigned	unassigned	unassigned	unassigned
OTU755	Fungi	Basidiomycota	Agaricomycetes	unassigned	unassigned	unassigned	unassigned
OTU756	Fungi	unassigned	unassigned	unassigned	unassigned	unassigned	unassigned
OTU757	Fungi	unassigned	unassigned	unassigned	unassigned	unassigned	unassigned
OTU758	Fungi	unassigned	unassigned	unassigned	unassigned	unassigned	unassigned
OTU759	Fungi	Ascomycota	Saccharomycetes	Saccharomycetales	unassigned	unassigned	unassigned
OTU760	Fungi	Basidiomycota	Agaricomycetes	unassigned	unassigned	unassigned	unassigned
OTU761	Fungi	Ascomycota	Eurotiomycetes	Chaetothyriales	Herpotrichiellaceae	Phialophora	Phialophora_foetens
OTU762	Fungi	unassigned	unassigned	unassigned	unassigned	unassigned	unassigned
OTU763	Fungi	unassigned	unassigned	unassigned	unassigned	unassigned	unassigned
OTU764	Fungi	unassigned	unassigned	unassigned	unassigned	unassigned	unassigned
OTU765	Fungi	Basidiomycota	Agaricomycetes	Thelephorales	Thelephoraceae	Tomentella	Tomentella_stuposa
OTU766	Fungi	Basidiomycota	Agaricomycetes	unassigned	unassigned	unassigned	unassigned
OTU767	Fungi	Basidiomycota	Agaricomycetes	Russulales	Russulaceae	Russula	Russula_foetens
OTU768	Fungi	Basidiomycota	Agaricomycetes	Tremellodendropsidales	unassigned	unassigned	unassigned
OTU769	Fungi	unassigned	unassigned	unassigned	unassigned	unassigned	unassigned
OTU770	Fungi	unassigned	unassigned	unassigned	unassigned	unassigned	unassigned
OTU771	Fungi	unassigned	unassigned	unassigned	unassigned	unassigned	unassigned
OTU772	Fungi	Ascomycota	Sordariomycetes	Microascales	Microascales_fam_Incertae_sedis	Wardomyces	Wardomyces_inflatus
OTU773	Fungi	Ascomycota	Dothideomycetes	Pleosporales	Didymellaceae	unassigned	unassigned
OTU774	Fungi	unassigned	unassigned	unassigned	unassigned	unassigned	unassigned
OTU775	Fungi	Basidiomycota	Agaricomycetes	Polyporales	Fomitopsidaceae	Phaeolus	Phaeolus_schweinitzii
OTU776	Fungi	Basidiomycota	Agaricomycetes	unassigned	unassigned	unassigned	unassigned
OTU777	Fungi	Basidiomycota	Agaricomycetes	Thelephorales	Thelephoraceae	Tomentella	Tomentella_lapida
OTU778	Fungi	Ascomycota	Dothideomycetes	Pleosporales	Didymosphaeriaceae	Paraphaeosphaeria	unassigned
OTU779	Fungi	Ascomycota	Dothideomycetes	Capnodiales	Teratosphaeriaceae	Lapidomyces	Lapidomyces_hispanicus
OTU780	Fungi	Basidiomycota	Agaricomycetes	Agaricales	Tricholomataceae	Mycena	Mycena_speirea
OTU781	Fungi	Ascomycota	Sordariomycetes	Hypocreales	Nectriaceae	unassigned	unassigned
OTU782	Fungi	Ascomycota	Leotiomycetes	Helotiales	Myxotrichaceae	Oidiodendron	Oidiodendron_griseum
OTU783	Fungi	unassigned	unassigned	unassigned	unassigned	unassigned	unassigned
OTU784	Fungi	Ascomycota	Leotiomycetes	Helotiales	Hyaloscyphaceae	Lachnum	unassigned
OTU785	Fungi	Mucoromycota	Mucoromycetes	Mucorales	Mucoraceae	Mucor	Mucor_hiemalis
OTU786	Fungi	Ascomycota	Dothideomycetes	Pleosporales	Phaeosphaeriaceae	Paraphoma	Paraphoma_chrysanthemicola
OTU787	Fungi	Ascomycota	Sordariomycetes	unassigned	unassigned	unassigned	unassigned
OTU788	Fungi	Basidiomycota	Microbotryomycetes	Sporidiobolales	Sporidiobolaceae	Rhodosporidiobolus	Rhodosporidiobolus_colostri
OTU789	Fungi	unassigned	unassigned	unassigned	unassigned	unassigned	unassigned
OTU790	Fungi	unassigned	unassigned	unassigned	unassigned	unassigned	unassigned
OTU791	Fungi	unassigned	unassigned	unassigned	unassigned	unassigned	unassigned
OTU792	Fungi	unassigned	unassigned	unassigned	unassigned	unassigned	unassigned
OTU793	Fungi	unassigned	unassigned	unassigned	unassigned	unassigned	unassigned
OTU794	Fungi	unassigned	unassigned	unassigned	unassigned	unassigned	unassigned
OTU795	Fungi	Ascomycota	Dothideomycetes	Pleosporales	Didymellaceae	Didymella	Didymella_finnmarkica
OTU796	Fungi	unassigned	unassigned	unassigned	unassigned	unassigned	unassigned
OTU797	Fungi	Ascomycota	Leotiomycetes	Helotiales	Myxotrichaceae	Oidiodendron	Oidiodendron_truncatum
OTU798	Fungi	unassigned	unassigned	unassigned	unassigned	unassigned	unassigned
OTU799	Fungi	Basidiomycota	Agaricomycetes	Agaricales	Clavariaceae	Clavaria	unassigned
OTU800	Fungi	Ascomycota	Leotiomycetes	Helotiales	Helotiaceae	Tympanis	unassigned
OTU801	Fungi	unassigned	unassigned	unassigned	unassigned	unassigned	unassigned
OTU802	Fungi	unassigned	unassigned	unassigned	unassigned	unassigned	unassigned
OTU803	Fungi	Ascomycota	Pezizomycetes	Pezizales	Pyronemataceae	Tricharina	unassigned
OTU804	Fungi	unassigned	unassigned	unassigned	unassigned	unassigned	unassigned
OTU805	Fungi	Ascomycota	Leotiomycetes	Helotiales	Helotiaceae	Tympanis	Tympanis_abietina
OTU806	Fungi	Basidiomycota	Agaricomycetes	Atheliales	Atheliaceae	Piloderma	unassigned
OTU807	Fungi	Ascomycota	Pezizomycetes	Pezizales	Pezizaceae	Peziza	Peziza_depressa
OTU808	Fungi	Ascomycota	Sordariomycetes	Coniochaetales	Coniochaetaceae	Coniochaeta	Coniochaeta_canina
OTU809	Fungi	Ascomycota	Eurotiomycetes	Chaetothyriales	Herpotrichiellaceae	unassigned	unassigned
OTU810	Fungi	unassigned	unassigned	unassigned	unassigned	unassigned	unassigned
OTU811	Fungi	Ascomycota	Saccharomycetes	Saccharomycetales	Lipomycetaceae	Dipodascopsis	unassigned
OTU812	Fungi	unassigned	unassigned	unassigned	unassigned	unassigned	unassigned
OTU813	Fungi	unassigned	unassigned	unassigned	unassigned	unassigned	unassigned
OTU814	Fungi	Ascomycota	Sordariomycetes	Hypocreales	Hypocreaceae	Trichoderma	Trichoderma_avellaneum
OTU815	Fungi	Basidiomycota	unassigned	unassigned	unassigned	unassigned	unassigned
OTU816	Fungi	Ascomycota	Archaeorhizomycetes	Archaeorhizomycetales	Archaeorhizomycetaceae	Archaeorhizomyces	unassigned
OTU817	Fungi	Basidiomycota	Agaricomycetes	unassigned	unassigned	unassigned	unassigned
OTU818	Fungi	Basidiomycota	Agaricomycetes	Agaricales	Agaricaceae	Agaricus	unassigned
OTU819	Fungi	Ascomycota	Sordariomycetes	unassigned	unassigned	unassigned	unassigned
OTU820	Fungi	Basidiomycota	Agaricostilbomycetes	Agaricostilbales	Chionosphaeraceae	Kurtzmanomyces	unassigned
OTU821	Fungi	unassigned	unassigned	unassigned	unassigned	unassigned	unassigned
OTU822	Fungi	unassigned	unassigned	unassigned	unassigned	unassigned	unassigned
OTU823	Fungi	Ascomycota	Leotiomycetes	Helotiales	Hyaloscyphaceae	Lachnum	Lachnum_virgineum
OTU824	Fungi	Ascomycota	Sordariomycetes	Sordariales	Sordariaceae	Neurospora	Neurospora_terricola
OTU825	Fungi	Basidiomycota	Agaricomycetes	Agaricales	Tricholomataceae	Mycena	Mycena_capillaripes
OTU826	Fungi	Rozellomycota	unassigned	unassigned	unassigned	unassigned	unassigned
OTU827	Fungi	unassigned	unassigned	unassigned	unassigned	unassigned	unassigned
OTU828	Fungi	Ascomycota	Dothideomycetes	Capnodiales	unassigned	unassigned	unassigned
OTU829	Fungi	Basidiomycota	Agaricomycetes	Russulales	Russulaceae	Lactarius	unassigned
OTU830	Fungi	Basidiomycota	Agaricomycetes	Agaricales	Pluteaceae	Pluteus	unassigned
OTU831	Fungi	Basidiomycota	Agaricomycetes	Russulales	Russulaceae	Russula	Russula_vinososordida
OTU832	Fungi	Ascomycota	Dothideomycetes	Minutisphaerales	Minutisphaeraceae	Minutisphaera	unassigned
OTU833	Fungi	Rozellomycota	unassigned	unassigned	unassigned	unassigned	unassigned
OTU834	Fungi	unassigned	unassigned	unassigned	unassigned	unassigned	unassigned
OTU835	Fungi	unassigned	unassigned	unassigned	unassigned	unassigned	unassigned
OTU836	Fungi	Ascomycota	Sordariomycetes	unassigned	unassigned	unassigned	unassigned
OTU837	Fungi	unassigned	unassigned	unassigned	unassigned	unassigned	unassigned
OTU838	Fungi	Ascomycota	Leotiomycetes	Helotiales	Hyaloscyphaceae	Hyalopeziza	unassigned
OTU839	Fungi	Basidiomycota	Agaricomycetes	Agaricales	Entolomataceae	Entoloma	Entoloma_griseocyaneum
OTU840	Fungi	unassigned	unassigned	unassigned	unassigned	unassigned	unassigned
OTU841	Fungi	unassigned	unassigned	unassigned	unassigned	unassigned	unassigned
OTU842	Fungi	unassigned	unassigned	unassigned	unassigned	unassigned	unassigned
OTU843	Fungi	Basidiomycota	Agaricomycetes	Agaricales	Inocybaceae	Inocybe	Inocybe_geophylla
OTU844	Fungi	unassigned	unassigned	unassigned	unassigned	unassigned	unassigned
OTU845	Fungi	Ascomycota	Leotiomycetes	Thelebolales	Thelebolaceae	Thelebolus	unassigned
OTU846	Fungi	Basidiomycota	unassigned	unassigned	unassigned	unassigned	unassigned
OTU847	Fungi	Ascomycota	unassigned	unassigned	unassigned	unassigned	unassigned
OTU848	Fungi	unassigned	unassigned	unassigned	unassigned	unassigned	unassigned
OTU849	Fungi	unassigned	unassigned	unassigned	unassigned	unassigned	unassigned
OTU850	Fungi	Ascomycota	Eurotiomycetes	Chaetothyriales	Herpotrichiellaceae	Cladophialophora	unassigned
OTU851	Fungi	Rozellomycota	unassigned	unassigned	unassigned	unassigned	unassigned
OTU852	Fungi	Basidiomycota	Agaricomycetes	Agaricales	Psathyrellaceae	Coprinellus	Coprinellus_pellucidus
OTU853	Fungi	unassigned	unassigned	unassigned	unassigned	unassigned	unassigned
OTU854	Fungi	unassigned	unassigned	unassigned	unassigned	unassigned	unassigned
OTU855	Fungi	unassigned	unassigned	unassigned	unassigned	unassigned	unassigned
OTU856	Fungi	Ascomycota	unassigned	unassigned	unassigned	unassigned	unassigned
OTU857	Fungi	Ascomycota	Sordariomycetes	Hypocreales	unassigned	unassigned	unassigned
OTU858	Fungi	unassigned	unassigned	unassigned	unassigned	unassigned	unassigned
OTU859	Fungi	Ascomycota	Leotiomycetes	Helotiales	Leotiaceae	Alatospora	Alatospora_pulchella
OTU860	Fungi	Rozellomycota	unassigned	unassigned	unassigned	unassigned	unassigned
OTU861	Fungi	Basidiomycota	Agaricomycetes	Agaricales	Clavariaceae	Clavaria	Clavaria_tenuipes
OTU862	Fungi	unassigned	unassigned	unassigned	unassigned	unassigned	unassigned
OTU863	Fungi	unassigned	unassigned	unassigned	unassigned	unassigned	unassigned
OTU864	Fungi	Ascomycota	Leotiomycetes	Helotiales	Myxotrichaceae	Oidiodendron	unassigned
OTU865	Fungi	unassigned	unassigned	unassigned	unassigned	unassigned	unassigned
OTU866	Fungi	unassigned	unassigned	unassigned	unassigned	unassigned	unassigned
OTU867	Fungi	Ascomycota	Eurotiomycetes	Chaetothyriales	Herpotrichiellaceae	Cladophialophora	unassigned
OTU868	Fungi	Ascomycota	Dothideomycetes	Pleosporales	Lentitheciaceae	Keissleriella	Keissleriella_poagena
OTU869	Fungi	Basidiomycota	Agaricomycetes	Cantharellales	unassigned	unassigned	unassigned
OTU870	Fungi	unassigned	unassigned	unassigned	unassigned	unassigned	unassigned
OTU871	Fungi	Rozellomycota	unassigned	unassigned	unassigned	unassigned	unassigned
OTU872	Fungi	Rozellomycota	unassigned	unassigned	unassigned	unassigned	unassigned
OTU873	Fungi	unassigned	unassigned	unassigned	unassigned	unassigned	unassigned
OTU874	Fungi	unassigned	unassigned	unassigned	unassigned	unassigned	unassigned
OTU875	Fungi	Basidiomycota	Agaricomycetes	Polyporales	Fomitopsidaceae	Postia	Postia_sericeomollis
OTU876	Fungi	Basidiomycota	unassigned	unassigned	unassigned	unassigned	unassigned
OTU877	Fungi	unassigned	unassigned	unassigned	unassigned	unassigned	unassigned
OTU878	Fungi	Rozellomycota	unassigned	unassigned	unassigned	unassigned	unassigned
OTU879	Fungi	Basidiomycota	unassigned	unassigned	unassigned	unassigned	unassigned
OTU880	Fungi	Ascomycota	Dothideomycetes	Pleosporales	Leptosphaeriaceae	Acicuseptoria	Acicuseptoria_rumicis
OTU881	Fungi	unassigned	unassigned	unassigned	unassigned	unassigned	unassigned
OTU882	Fungi	unassigned	unassigned	unassigned	unassigned	unassigned	unassigned
OTU883	Fungi	Basidiomycota	Agaricomycetes	Thelephorales	Thelephoraceae	Tomentella	unassigned
OTU884	Fungi	unassigned	unassigned	unassigned	unassigned	unassigned	unassigned
OTU885	Fungi	unassigned	unassigned	unassigned	unassigned	unassigned	unassigned
OTU886	Fungi	Basidiomycota	Agaricomycetes	Thelephorales	Thelephoraceae	Pseudotomentella	Pseudotomentella_umbrina
OTU887	Fungi	Basidiomycota	Microbotryomycetes	Leucosporidiales	Leucosporidiaceae	Leucosporidium	Leucosporidium_drummii
OTU888	Fungi	Basidiomycota	Agaricomycetes	Thelephorales	Thelephoraceae	Tomentella	Tomentella_lilacinogrisea
OTU889	Fungi	unassigned	unassigned	unassigned	unassigned	unassigned	unassigned
OTU890	Fungi	unassigned	unassigned	unassigned	unassigned	unassigned	unassigned
OTU891	Fungi	Basidiomycota	unassigned	unassigned	unassigned	unassigned	unassigned
OTU892	Fungi	Basidiomycota	Tremellomycetes	unassigned	unassigned	unassigned	unassigned
OTU893	Fungi	Ascomycota	Leotiomycetes	Helotiales	Helotiales_fam_Incertae_sedis	unassigned	unassigned
OTU894	Fungi	Ascomycota	Sordariomycetes	Xylariales	Xylariaceae	Daldinia	Daldinia_loculata
OTU895	Fungi	unassigned	unassigned	unassigned	unassigned	unassigned	unassigned
OTU896	Fungi	Basidiomycota	Agaricomycetes	Thelephorales	Thelephoraceae	Tomentella	Tomentella_viridula
OTU897	Fungi	Ascomycota	unassigned	unassigned	unassigned	unassigned	unassigned
OTU898	Fungi	Mortierellomycota	Mortierellomycetes	Mortierellales	Mortierellaceae	Mortierella	unassigned
OTU899	Fungi	Ascomycota	unassigned	unassigned	unassigned	unassigned	unassigned
OTU900	Fungi	Mortierellomycota	Mortierellomycetes	Mortierellales	Mortierellaceae	Mortierella	Mortierella_bainieri
OTU901	Fungi	Basidiomycota	Agaricomycetes	Hymenochaetales	unassigned	unassigned	unassigned
OTU902	Fungi	Ascomycota	unassigned	unassigned	unassigned	unassigned	unassigned
OTU903	Fungi	unassigned	unassigned	unassigned	unassigned	unassigned	unassigned
OTU904	Fungi	Basidiomycota	Agaricomycetes	Agaricales	Hymenogastraceae	Hymenogaster	unassigned
OTU905	Fungi	Ascomycota	Archaeorhizomycetes	Archaeorhizomycetales	Archaeorhizomycetaceae	Archaeorhizomyces	unassigned
OTU906	Fungi	unassigned	unassigned	unassigned	unassigned	unassigned	unassigned
OTU907	Fungi	Ascomycota	Pezizomycetes	Pezizales	Helvellaceae	Helvella	Helvella_pseudolacunosa
OTU908	Fungi	unassigned	unassigned	unassigned	unassigned	unassigned	unassigned
OTU909	Fungi	unassigned	unassigned	unassigned	unassigned	unassigned	unassigned
OTU910	Fungi	unassigned	unassigned	unassigned	unassigned	unassigned	unassigned
OTU911	Fungi	unassigned	unassigned	unassigned	unassigned	unassigned	unassigned
OTU912	Fungi	unassigned	unassigned	unassigned	unassigned	unassigned	unassigned
OTU913	Fungi	Basidiomycota	Agaricomycetes	Thelephorales	Thelephoraceae	Thelephora	Thelephora_terrestris
OTU914	Fungi	Ascomycota	Sordariomycetes	Hypocreales	Nectriaceae	Ilyonectria	Ilyonectria_robusta
OTU915	Fungi	Rozellomycota	unassigned	unassigned	unassigned	unassigned	unassigned
OTU916	Fungi	Ascomycota	Dothideomycetes	Pleosporales	Phaeosphaeriaceae	Paraphoma	Paraphoma_chrysanthemicola
OTU917	Fungi	unassigned	unassigned	unassigned	unassigned	unassigned	unassigned
OTU918	Fungi	unassigned	unassigned	unassigned	unassigned	unassigned	unassigned
OTU919	Fungi	Basidiomycota	Agaricomycetes	Polyporales	Polyporaceae	Fomes	Fomes_fomentarius
OTU920	Fungi	Ascomycota	Sordariomycetes	Hypocreales	unassigned	unassigned	unassigned
OTU921	Fungi	unassigned	unassigned	unassigned	unassigned	unassigned	unassigned
OTU922	Fungi	Ascomycota	Sordariomycetes	Hypocreales	Hypocreaceae	Hypomyces	Hypomyces_rosellus
OTU923	Fungi	unassigned	unassigned	unassigned	unassigned	unassigned	unassigned
OTU924	Fungi	unassigned	unassigned	unassigned	unassigned	unassigned	unassigned
OTU925	Fungi	unassigned	unassigned	unassigned	unassigned	unassigned	unassigned
OTU926	Fungi	unassigned	unassigned	unassigned	unassigned	unassigned	unassigned
OTU927	Fungi	Ascomycota	Sordariomycetes	Coniochaetales	Coniochaetaceae	Lecythophora	unassigned
OTU928	Fungi	Basidiomycota	Agaricomycetes	unassigned	unassigned	unassigned	unassigned
OTU929	Fungi	unassigned	unassigned	unassigned	unassigned	unassigned	unassigned
OTU930	Fungi	unassigned	unassigned	unassigned	unassigned	unassigned	unassigned
OTU931	Fungi	unassigned	unassigned	unassigned	unassigned	unassigned	unassigned
OTU932	Fungi	Basidiomycota	Agaricomycetes	Agaricales	Tricholomataceae	Clitocybe	Clitocybe_metachroa
OTU933	Fungi	Basidiomycota	Agaricomycetes	Thelephorales	Thelephoraceae	Odontia	Odontia_fibrosa
OTU934	Fungi	unassigned	unassigned	unassigned	unassigned	unassigned	unassigned
OTU935	Fungi	Ascomycota	Sordariomycetes	Xylariales	unassigned	unassigned	unassigned
OTU936	Fungi	Basidiomycota	Tremellomycetes	Filobasidiales	Filobasidiaceae	Naganishia	Naganishia_adeliensis
OTU937	Fungi	unassigned	unassigned	unassigned	unassigned	unassigned	unassigned
OTU938	Fungi	unassigned	unassigned	unassigned	unassigned	unassigned	unassigned
OTU939	Fungi	Ascomycota	Sordariomycetes	Sordariales	Lasiosphaeriaceae	Cercophora	Cercophora_sparsa
OTU940	Fungi	Ascomycota	Leotiomycetes	Helotiales	unassigned	unassigned	unassigned
OTU941	Fungi	unassigned	unassigned	unassigned	unassigned	unassigned	unassigned
OTU942	Fungi	unassigned	unassigned	unassigned	unassigned	unassigned	unassigned
OTU943	Fungi	unassigned	unassigned	unassigned	unassigned	unassigned	unassigned
OTU944	Fungi	unassigned	unassigned	unassigned	unassigned	unassigned	unassigned
OTU945	Fungi	Basidiomycota	Agaricomycetes	Thelephorales	Thelephoraceae	unassigned	unassigned
OTU946	Fungi	unassigned	unassigned	unassigned	unassigned	unassigned	unassigned
OTU947	Fungi	unassigned	unassigned	unassigned	unassigned	unassigned	unassigned
OTU948	Fungi	unassigned	unassigned	unassigned	unassigned	unassigned	unassigned
OTU949	Fungi	Basidiomycota	Agaricomycetes	Sebacinales	Serendipitaceae	Serendipita	unassigned
OTU950	Fungi	Ascomycota	Leotiomycetes	Helotiales	Helotiales_fam_Incertae_sedis	Leohumicola	unassigned
OTU951	Fungi	Ascomycota	Dothideomycetes	Pleosporales	Sporormiaceae	Preussia	Preussia_persica
OTU952	Fungi	Ascomycota	Leotiomycetes	Helotiales	unassigned	unassigned	unassigned
OTU953	Fungi	Basidiomycota	unassigned	unassigned	unassigned	unassigned	unassigned
OTU954	Fungi	unassigned	unassigned	unassigned	unassigned	unassigned	unassigned
OTU955	Fungi	unassigned	unassigned	unassigned	unassigned	unassigned	unassigned
OTU956	Fungi	Ascomycota	Leotiomycetes	Helotiales	Helotiaceae	unassigned	unassigned
OTU957	Fungi	unassigned	unassigned	unassigned	unassigned	unassigned	unassigned
OTU958	Fungi	unassigned	unassigned	unassigned	unassigned	unassigned	unassigned
OTU959	Fungi	Ascomycota	unassigned	unassigned	unassigned	unassigned	unassigned
OTU960	Fungi	Ascomycota	Sordariomycetes	Microascales	Microascaceae	Acaulium	unassigned
OTU961	Fungi	unassigned	unassigned	unassigned	unassigned	unassigned	unassigned
OTU962	Fungi	unassigned	unassigned	unassigned	unassigned	unassigned	unassigned
OTU963	Fungi	unassigned	unassigned	unassigned	unassigned	unassigned	unassigned
OTU964	Fungi	Ascomycota	Leotiomycetes	Erysiphales	Erysiphaceae	Podosphaera	Podosphaera_tridactyla
OTU965	Fungi	Ascomycota	Sordariomycetes	Sordariales	Chaetomiaceae	Chaetomium	Chaetomium_acropullum
OTU966	Fungi	Basidiomycota	unassigned	unassigned	unassigned	unassigned	unassigned
OTU967	Fungi	Basidiomycota	Agaricomycetes	Agaricales	Psathyrellaceae	Coprinellus	Coprinellus_eurysporus
OTU968	Fungi	unassigned	unassigned	unassigned	unassigned	unassigned	unassigned
OTU969	Fungi	Ascomycota	Sordariomycetes	Sordariales	Lasiosphaeriaceae	Podospora	Podospora_pyriformis
OTU970	Fungi	Ascomycota	Dothideomycetes	unassigned	unassigned	unassigned	unassigned
OTU971	Fungi	Ascomycota	Sordariomycetes	Hypocreales	Niessliaceae	Eucasphaeria	unassigned
OTU972	Fungi	unassigned	unassigned	unassigned	unassigned	unassigned	unassigned
OTU973	Fungi	unassigned	unassigned	unassigned	unassigned	unassigned	unassigned
OTU974	Fungi	unassigned	unassigned	unassigned	unassigned	unassigned	unassigned
OTU975	Fungi	unassigned	unassigned	unassigned	unassigned	unassigned	unassigned
OTU976	Fungi	Basidiomycota	Agaricomycetes	Agaricales	Tricholomataceae	Clitocybe	Clitocybe_vibecina
OTU977	Fungi	Ascomycota	Leotiomycetes	Helotiales	Hyaloscyphaceae	Cistella	Cistella_acuum
OTU978	Fungi	unassigned	unassigned	unassigned	unassigned	unassigned	unassigned
OTU979	Fungi	Ascomycota	Leotiomycetes	Erysiphales	Erysiphaceae	Blumeria	unassigned
OTU980	Fungi	Basidiomycota	Agaricomycetes	Agaricales	Clavariaceae	unassigned	unassigned
OTU981	Fungi	unassigned	unassigned	unassigned	unassigned	unassigned	unassigned
OTU982	Fungi	unassigned	unassigned	unassigned	unassigned	unassigned	unassigned
OTU983	Fungi	Ascomycota	Sordariomycetes	Hypocreales	Ophiocordycipitaceae	Haptocillium	Haptocillium_balanoides
OTU984	Fungi	Ascomycota	unassigned	unassigned	unassigned	unassigned	unassigned
OTU985	Fungi	unassigned	unassigned	unassigned	unassigned	unassigned	unassigned
OTU986	Fungi	Ascomycota	Leotiomycetes	Helotiales	Dermateaceae	Trichosporiella	Trichosporiella_cerebriformis
OTU987	Fungi	Rozellomycota	unassigned	unassigned	unassigned	unassigned	unassigned
OTU988	Fungi	Ascomycota	unassigned	unassigned	unassigned	unassigned	unassigned
OTU989	Fungi	Basidiomycota	Agaricomycetes	Agaricales	Inocybaceae	Inocybe	unassigned
OTU990	Fungi	Ascomycota	unassigned	unassigned	unassigned	unassigned	unassigned
OTU991	Fungi	Basidiomycota	Agaricomycetes	Thelephorales	Thelephoraceae	Tomentella	unassigned
OTU992	Fungi	Basidiomycota	Agaricomycetes	Agaricales	unassigned	unassigned	unassigned
OTU993	Fungi	Ascomycota	unassigned	unassigned	unassigned	unassigned	unassigned
OTU994	Fungi	unassigned	unassigned	unassigned	unassigned	unassigned	unassigned
OTU995	Fungi	Mortierellomycota	Mortierellomycetes	Mortierellales	Mortierellaceae	Mortierella	Mortierella_simplex
OTU996	Fungi	Basidiomycota	Agaricomycetes	Russulales	Russulaceae	Russula	Russula_densifolia
OTU997	Fungi	Basidiomycota	Agaricomycetes	Sebacinales	Serendipitaceae	Serendipita	unassigned
OTU998	Fungi	unassigned	unassigned	unassigned	unassigned	unassigned	unassigned
OTU999	Fungi	Ascomycota	Archaeorhizomycetes	Archaeorhizomycetales	Archaeorhizomycetaceae	Archaeorhizomyces	unassigned
OTU1000	Fungi	Ascomycota	Pezizomycetes	Pezizales	Helvellaceae	Helvella	unassigned
OTU1001	Fungi	unassigned	unassigned	unassigned	unassigned	unassigned	unassigned
OTU1002	Fungi	Rozellomycota	unassigned	unassigned	unassigned	unassigned	unassigned
OTU1003	Fungi	unassigned	unassigned	unassigned	unassigned	unassigned	unassigned
OTU1004	Fungi	unassigned	unassigned	unassigned	unassigned	unassigned	unassigned
OTU1005	Fungi	Basidiomycota	Agaricomycetes	Agaricales	Entolomataceae	Entoloma	Entoloma_pallescens
OTU1006	Fungi	Ascomycota	Dothideomycetes	Pleosporales	Didymellaceae	unassigned	unassigned
OTU1007	Fungi	unassigned	unassigned	unassigned	unassigned	unassigned	unassigned
OTU1008	Fungi	Basidiomycota	Tremellomycetes	Tremellales	Bulleribasidiaceae	Bulleribasidium	unassigned
OTU1009	Fungi	unassigned	unassigned	unassigned	unassigned	unassigned	unassigned
OTU1010	Fungi	unassigned	unassigned	unassigned	unassigned	unassigned	unassigned
OTU1011	Fungi	Basidiomycota	Agaricomycetes	Sebacinales	Serendipitaceae	Serendipita	unassigned
OTU1012	Fungi	unassigned	unassigned	unassigned	unassigned	unassigned	unassigned
OTU1013	Fungi	Ascomycota	Dothideomycetes	Dothideales	Dothideales_fam_Incertae_sedis	Selenophoma	Selenophoma_mahoniae
OTU1014	Fungi	Ascomycota	Sordariomycetes	Hypocreales	Ophiocordycipitaceae	unassigned	unassigned
OTU1015	Fungi	Basidiomycota	Agaricomycetes	Thelephorales	Thelephoraceae	Tomentella	unassigned
OTU1016	Fungi	unassigned	unassigned	unassigned	unassigned	unassigned	unassigned
OTU1017	Fungi	Basidiomycota	Agaricomycetes	Auriculariales	Hyaloriaceae	Protodontia	Protodontia_piceicola
OTU1018	Fungi	unassigned	unassigned	unassigned	unassigned	unassigned	unassigned
OTU1019	Fungi	unassigned	unassigned	unassigned	unassigned	unassigned	unassigned
OTU1020	Fungi	Basidiomycota	Agaricomycetes	Thelephorales	Thelephoraceae	unassigned	unassigned
OTU1021	Fungi	Ascomycota	unassigned	unassigned	unassigned	unassigned	unassigned
OTU1022	Fungi	Ascomycota	Sordariomycetes	Microascales	Microascaceae	Mycochlamys	Mycochlamys_macrospora
OTU1023	Fungi	Ascomycota	Sordariomycetes	Sordariales	Lasiosphaeriaceae	Podospora	unassigned
OTU1024	Fungi	Basidiomycota	Agaricomycetes	Polyporales	Ganodermataceae	Ganoderma	Ganoderma_carnosum
OTU1025	Fungi	Basidiomycota	Agaricomycetes	Agaricales	Tricholomataceae	unassigned	unassigned
OTU1026	Fungi	Rozellomycota	unassigned	unassigned	unassigned	unassigned	unassigned
OTU1027	Fungi	Ascomycota	Sordariomycetes	Xylariales	Microdochiaceae	Microdochium	Microdochium_novae-zelandiae
OTU1028	Fungi	Ascomycota	Leotiomycetes	Helotiales	Helotiales_fam_Incertae_sedis	Leptodontidium	unassigned
OTU1029	Fungi	Ascomycota	Dothideomycetes	Pleosporales	Phaeosphaeriaceae	Phaeosphaeria	unassigned
OTU1030	Fungi	Rozellomycota	unassigned	unassigned	unassigned	unassigned	unassigned
OTU1031	Fungi	unassigned	unassigned	unassigned	unassigned	unassigned	unassigned
OTU1032	Fungi	Basidiomycota	Agaricomycetes	Cantharellales	Ceratobasidiaceae	unassigned	unassigned
OTU1033	Fungi	unassigned	unassigned	unassigned	unassigned	unassigned	unassigned
OTU1034	Fungi	unassigned	unassigned	unassigned	unassigned	unassigned	unassigned
OTU1035	Fungi	Rozellomycota	unassigned	unassigned	unassigned	unassigned	unassigned
OTU1036	Fungi	Basidiomycota	Agaricomycetes	Agaricales	Clavariaceae	Clavulinopsis	Clavulinopsis_hisingeri
OTU1037	Fungi	Basidiomycota	unassigned	unassigned	unassigned	unassigned	unassigned
OTU1038	Fungi	unassigned	unassigned	unassigned	unassigned	unassigned	unassigned
OTU1039	Fungi	unassigned	unassigned	unassigned	unassigned	unassigned	unassigned
OTU1040	Fungi	Ascomycota	Leotiomycetes	Erysiphales	Erysiphaceae	Podosphaera	unassigned
OTU1041	Fungi	Ascomycota	Lecanoromycetes	unassigned	unassigned	unassigned	unassigned
OTU1042	Fungi	Basidiomycota	Microbotryomycetes	Kriegeriales	Kriegeriaceae	Yamadamyces	Yamadamyces_rosulatus
OTU1043	Fungi	Mortierellomycota	Mortierellomycetes	Mortierellales	Mortierellaceae	Modicella	Modicella_malleola
OTU1044	Fungi	unassigned	unassigned	unassigned	unassigned	unassigned	unassigned
OTU1045	Fungi	unassigned	unassigned	unassigned	unassigned	unassigned	unassigned
OTU1046	Fungi	unassigned	unassigned	unassigned	unassigned	unassigned	unassigned
OTU1047	Fungi	Ascomycota	Dothideomycetes	Pleosporales	Massarinaceae	Stagonospora	unassigned
OTU1048	Fungi	unassigned	unassigned	unassigned	unassigned	unassigned	unassigned
OTU1049	Fungi	Ascomycota	Leotiomycetes	Helotiales	Helotiales_fam_Incertae_sedis	Leptodontidium	unassigned
OTU1050	Fungi	unassigned	unassigned	unassigned	unassigned	unassigned	unassigned
OTU1051	Fungi	Basidiomycota	Agaricomycetes	Agaricales	Clavariaceae	Clavaria	Clavaria_fragilis
OTU1052	Fungi	unassigned	unassigned	unassigned	unassigned	unassigned	unassigned
OTU1053	Fungi	unassigned	unassigned	unassigned	unassigned	unassigned	unassigned
OTU1054	Fungi	Basidiomycota	Agaricomycetes	Atheliales	Atheliaceae	Piloderma	unassigned
OTU1055	Fungi	Basidiomycota	Agaricomycetes	Hymenochaetales	Schizoporaceae	unassigned	unassigned
OTU1056	Fungi	Ascomycota	Leotiomycetes	Helotiales	Dermateaceae	Calloria	unassigned
OTU1057	Fungi	unassigned	unassigned	unassigned	unassigned	unassigned	unassigned
OTU1058	Fungi	Rozellomycota	unassigned	unassigned	unassigned	unassigned	unassigned
OTU1059	Fungi	Basidiomycota	Microbotryomycetes	Kriegeriales	Kriegeriaceae	Phenoliferia	unassigned
OTU1060	Fungi	Rozellomycota	unassigned	unassigned	unassigned	unassigned	unassigned
OTU1061	Fungi	unassigned	unassigned	unassigned	unassigned	unassigned	unassigned
OTU1062	Fungi	Ascomycota	Sordariomycetes	Hypocreales	Nectriaceae	Volutella	Volutella_ciliata
OTU1063	Fungi	Ascomycota	Pezizomycetes	Pezizales	Pyronemataceae	Humaria	Humaria_hemisphaerica
OTU1064	Fungi	Basidiomycota	unassigned	unassigned	unassigned	unassigned	unassigned
OTU1065	Fungi	Ascomycota	Leotiomycetes	Helotiales	Helotiales_fam_Incertae_sedis	unassigned	unassigned
OTU1066	Fungi	Chytridiomycota	unassigned	unassigned	unassigned	unassigned	unassigned
OTU1067	Fungi	unassigned	unassigned	unassigned	unassigned	unassigned	unassigned
OTU1068	Fungi	unassigned	unassigned	unassigned	unassigned	unassigned	unassigned
OTU1069	Fungi	unassigned	unassigned	unassigned	unassigned	unassigned	unassigned
OTU1070	Fungi	Rozellomycota	unassigned	unassigned	unassigned	unassigned	unassigned
OTU1071	Fungi	Basidiomycota	unassigned	unassigned	unassigned	unassigned	unassigned
OTU1072	Fungi	Ascomycota	Eurotiomycetes	Chaetothyriales	Herpotrichiellaceae	Cladophialophora	unassigned
OTU1073	Fungi	Ascomycota	Dothideomycetes	Capnodiales	Mycosphaerellaceae	unassigned	unassigned
OTU1074	Fungi	Ascomycota	Leotiomycetes	Helotiales	unassigned	unassigned	unassigned
OTU1075	Fungi	unassigned	unassigned	unassigned	unassigned	unassigned	unassigned
OTU1076	Fungi	Ascomycota	Leotiomycetes	Thelebolales	Pseudeurotiaceae	Geomyces	Geomyces_auratus
OTU1077	Fungi	Ascomycota	Dothideomycetes	Pleosporales	Didymellaceae	Neoascochyta	Neoascochyta_desmazieri
OTU1078	Fungi	unassigned	unassigned	unassigned	unassigned	unassigned	unassigned
OTU1079	Fungi	Basidiomycota	Agaricomycetes	Agaricales	Hygrophoraceae	Hygrophorus	Hygrophorus_queletii
OTU1080	Fungi	unassigned	unassigned	unassigned	unassigned	unassigned	unassigned
OTU1081	Fungi	unassigned	unassigned	unassigned	unassigned	unassigned	unassigned
OTU1082	Fungi	unassigned	unassigned	unassigned	unassigned	unassigned	unassigned
OTU1083	Fungi	unassigned	unassigned	unassigned	unassigned	unassigned	unassigned
OTU1084	Fungi	unassigned	unassigned	unassigned	unassigned	unassigned	unassigned
OTU1085	Fungi	unassigned	unassigned	unassigned	unassigned	unassigned	unassigned
OTU1086	Fungi	Rozellomycota	unassigned	unassigned	unassigned	unassigned	unassigned
OTU1087	Fungi	unassigned	unassigned	unassigned	unassigned	unassigned	unassigned
OTU1088	Fungi	unassigned	unassigned	unassigned	unassigned	unassigned	unassigned
OTU1089	Fungi	Ascomycota	Sordariomycetes	Hypocreales	Clavicipitaceae	unassigned	unassigned
OTU1090	Fungi	unassigned	unassigned	unassigned	unassigned	unassigned	unassigned
OTU1091	Fungi	Basidiomycota	unassigned	unassigned	unassigned	unassigned	unassigned
OTU1092	Fungi	unassigned	unassigned	unassigned	unassigned	unassigned	unassigned
OTU1093	Fungi	unassigned	unassigned	unassigned	unassigned	unassigned	unassigned
OTU1094	Fungi	unassigned	unassigned	unassigned	unassigned	unassigned	unassigned
OTU1095	Fungi	Ascomycota	Sordariomycetes	unassigned	unassigned	unassigned	unassigned
OTU1096	Fungi	Rozellomycota	unassigned	unassigned	unassigned	unassigned	unassigned
OTU1097	Fungi	Ascomycota	Dothideomycetes	Capnodiales	Mycosphaerellaceae	Septoria	Septoria_cretae
OTU1098	Fungi	unassigned	unassigned	unassigned	unassigned	unassigned	unassigned
OTU1099	Fungi	Ascomycota	Leotiomycetes	Helotiales	unassigned	unassigned	unassigned
OTU1100	Fungi	unassigned	unassigned	unassigned	unassigned	unassigned	unassigned
OTU1101	Fungi	unassigned	unassigned	unassigned	unassigned	unassigned	unassigned
OTU1102	Fungi	Ascomycota	Leotiomycetes	Helotiales	Hyaloscyphaceae	unassigned	unassigned
OTU1103	Fungi	Basidiomycota	Agaricomycetes	Thelephorales	Thelephoraceae	Tomentella	Tomentella_terrestris
OTU1104	Fungi	Ascomycota	Sordariomycetes	Xylariales	Xylariales_fam_Incertae_sedis	unassigned	unassigned
OTU1105	Fungi	unassigned	unassigned	unassigned	unassigned	unassigned	unassigned
OTU1106	Fungi	Basidiomycota	Agaricomycetes	Agaricales	Entolomataceae	Entoloma	Entoloma_rhombisporum
OTU1107	Fungi	unassigned	unassigned	unassigned	unassigned	unassigned	unassigned
OTU1108	Fungi	Ascomycota	Leotiomycetes	unassigned	unassigned	unassigned	unassigned
OTU1109	Fungi	Basidiomycota	unassigned	unassigned	unassigned	unassigned	unassigned
OTU1110	Fungi	Mucoromycota	Umbelopsidomycetes	Umbelopsidales	Umbelopsidaceae	Umbelopsis	Umbelopsis_angularis
OTU1111	Fungi	unassigned	unassigned	unassigned	unassigned	unassigned	unassigned
OTU1112	Fungi	unassigned	unassigned	unassigned	unassigned	unassigned	unassigned
OTU1113	Fungi	Ascomycota	Dothideomycetes	Pleosporales	Lentitheciaceae	Lentithecium	unassigned
OTU1114	Fungi	unassigned	unassigned	unassigned	unassigned	unassigned	unassigned
OTU1115	Fungi	Basidiomycota	Agaricomycetes	unassigned	unassigned	unassigned	unassigned
OTU1116	Fungi	unassigned	unassigned	unassigned	unassigned	unassigned	unassigned
OTU1117	Fungi	Ascomycota	Sordariomycetes	Hypocreales	Nectriaceae	unassigned	unassigned
OTU1118	Fungi	Ascomycota	Sordariomycetes	Hypocreales	Clavicipitaceae	Metapochonia	unassigned
OTU1119	Fungi	Basidiomycota	Agaricomycetes	Agaricales	Tricholomataceae	Mycena	Mycena_pearsoniana
OTU1120	Fungi	Basidiomycota	Agaricomycetes	Agaricales	Cortinariaceae	Cortinarius	Cortinarius_venustus
OTU1121	Fungi	Basidiomycota	unassigned	unassigned	unassigned	unassigned	unassigned
OTU1122	Fungi	Basidiomycota	Agaricomycetes	Russulales	Russulaceae	Russula	Russula_favrei
OTU1123	Fungi	Basidiomycota	Tremellomycetes	Tremellales	Bulleribasidiaceae	Vishniacozyma	unassigned
OTU1124	Fungi	unassigned	unassigned	unassigned	unassigned	unassigned	unassigned
OTU1125	Fungi	unassigned	unassigned	unassigned	unassigned	unassigned	unassigned
OTU1126	Fungi	Rozellomycota	unassigned	unassigned	unassigned	unassigned	unassigned
OTU1127	Fungi	unassigned	unassigned	unassigned	unassigned	unassigned	unassigned
OTU1128	Fungi	unassigned	unassigned	unassigned	unassigned	unassigned	unassigned
OTU1129	Fungi	unassigned	unassigned	unassigned	unassigned	unassigned	unassigned
OTU1130	Fungi	Ascomycota	Leotiomycetes	unassigned	unassigned	unassigned	unassigned
OTU1131	Fungi	Basidiomycota	Agaricomycetes	Agaricales	Clavariaceae	unassigned	unassigned
OTU1132	Fungi	unassigned	unassigned	unassigned	unassigned	unassigned	unassigned
OTU1133	Fungi	unassigned	unassigned	unassigned	unassigned	unassigned	unassigned
OTU1134	Fungi	unassigned	unassigned	unassigned	unassigned	unassigned	unassigned
OTU1135	Fungi	Basidiomycota	Agaricomycetes	Russulales	Russulaceae	Lactifluus	unassigned
OTU1136	Fungi	Ascomycota	unassigned	unassigned	unassigned	unassigned	unassigned
OTU1137	Fungi	Ascomycota	Sordariomycetes	Hypocreales	Stachybotryaceae	Paramyrothecium	Paramyrothecium_roridum
OTU1138	Fungi	Basidiomycota	Agaricomycetes	Agaricales	Tricholomataceae	Mycena	Mycena_rebaudengoi
OTU1139	Fungi	Basidiomycota	Agaricomycetes	Agaricales	Clavariaceae	Clavulinopsis	Clavulinopsis_hisingeri
OTU1140	Fungi	Basidiomycota	Agaricomycetes	Atheliales	Atheliaceae	Athelopsis	Athelopsis_lembospora
OTU1141	Fungi	Rozellomycota	unassigned	unassigned	unassigned	unassigned	unassigned
OTU1142	Fungi	Basidiomycota	Agaricomycetes	Thelephorales	Thelephoraceae	Tomentellopsis	unassigned
OTU1143	Fungi	unassigned	unassigned	unassigned	unassigned	unassigned	unassigned
OTU1144	Fungi	unassigned	unassigned	unassigned	unassigned	unassigned	unassigned
OTU1145	Fungi	unassigned	unassigned	unassigned	unassigned	unassigned	unassigned
OTU1146	Fungi	Basidiomycota	unassigned	unassigned	unassigned	unassigned	unassigned
OTU1147	Fungi	Ascomycota	Eurotiomycetes	Chaetothyriales	Herpotrichiellaceae	unassigned	unassigned
OTU1148	Fungi	Basidiomycota	Agaricomycetes	Agaricales	Entolomataceae	Entoloma	unassigned
OTU1149	Fungi	Ascomycota	unassigned	unassigned	unassigned	unassigned	unassigned
OTU1150	Fungi	unassigned	unassigned	unassigned	unassigned	unassigned	unassigned
OTU1151	Fungi	Ascomycota	Leotiomycetes	Helotiales	unassigned	unassigned	unassigned
OTU1152	Fungi	Basidiomycota	Agaricomycetes	Russulales	Peniophoraceae	Entomocorticium	unassigned
OTU1153	Fungi	unassigned	unassigned	unassigned	unassigned	unassigned	unassigned
OTU1154	Fungi	unassigned	unassigned	unassigned	unassigned	unassigned	unassigned
OTU1155	Fungi	unassigned	unassigned	unassigned	unassigned	unassigned	unassigned
OTU1156	Fungi	unassigned	unassigned	unassigned	unassigned	unassigned	unassigned
OTU1157	Fungi	Mortierellomycota	Mortierellomycetes	Mortierellales	Mortierellaceae	Mortierella	Mortierella_rishikesha
OTU1158	Fungi	unassigned	unassigned	unassigned	unassigned	unassigned	unassigned
OTU1159	Fungi	Basidiomycota	Agaricomycetes	Agaricales	Tricholomataceae	Mycena	Mycena_rubromarginata
OTU1160	Fungi	Basidiomycota	Agaricomycetes	Russulales	Russulaceae	Russula	unassigned
OTU1161	Fungi	Ascomycota	Saccharomycetes	Saccharomycetales	Phaffomycetaceae	Barnettozyma	Barnettozyma_pratensis
OTU1162	Fungi	Ascomycota	Sordariomycetes	Chaetosphaeriales	Chaetosphaeriaceae	Chaetosphaeria	unassigned
OTU1163	Fungi	Basidiomycota	Agaricomycetes	Polyporales	Podoscyphaceae	Hypochnicium	unassigned
OTU1164	Fungi	Basidiomycota	Agaricomycetes	Polyporales	Fomitopsidaceae	Postia	Postia_caesia
OTU1165	Fungi	Rozellomycota	unassigned	unassigned	unassigned	unassigned	unassigned
OTU1166	Fungi	Basidiomycota	Agaricomycetes	Thelephorales	Thelephoraceae	unassigned	unassigned
OTU1167	Fungi	unassigned	unassigned	unassigned	unassigned	unassigned	unassigned
OTU1168	Fungi	unassigned	unassigned	unassigned	unassigned	unassigned	unassigned
OTU1169	Fungi	Basidiomycota	Tremellomycetes	Tremellales	Bulleribasidiaceae	Vishniacozyma	Vishniacozyma_victoriae
OTU1170	Fungi	unassigned	unassigned	unassigned	unassigned	unassigned	unassigned
OTU1171	Fungi	Ascomycota	Eurotiomycetes	Eurotiales	Trichocomaceae	Talaromyces	Talaromyces_aculeatus
OTU1172	Fungi	Ascomycota	Leotiomycetes	Helotiales	unassigned	unassigned	unassigned
OTU1173	Fungi	Ascomycota	Leotiomycetes	Helotiales	unassigned	unassigned	unassigned
OTU1174	Fungi	unassigned	unassigned	unassigned	unassigned	unassigned	unassigned
OTU1175	Fungi	unassigned	unassigned	unassigned	unassigned	unassigned	unassigned
OTU1176	Fungi	Basidiomycota	unassigned	unassigned	unassigned	unassigned	unassigned
OTU1177	Fungi	unassigned	unassigned	unassigned	unassigned	unassigned	unassigned
OTU1178	Fungi	unassigned	unassigned	unassigned	unassigned	unassigned	unassigned
OTU1179	Fungi	unassigned	unassigned	unassigned	unassigned	unassigned	unassigned
OTU1180	Fungi	Basidiomycota	Agaricomycetes	Hymenochaetales	unassigned	unassigned	unassigned
OTU1181	Fungi	unassigned	unassigned	unassigned	unassigned	unassigned	unassigned
OTU1182	Fungi	Basidiomycota	unassigned	unassigned	unassigned	unassigned	unassigned
OTU1183	Fungi	unassigned	unassigned	unassigned	unassigned	unassigned	unassigned
OTU1184	Fungi	unassigned	unassigned	unassigned	unassigned	unassigned	unassigned
OTU1185	Fungi	unassigned	unassigned	unassigned	unassigned	unassigned	unassigned
OTU1186	Fungi	unassigned	unassigned	unassigned	unassigned	unassigned	unassigned
OTU1187	Fungi	Ascomycota	Eurotiomycetes	Onygenales	Onygenales_fam_Incertae_sedis	Chrysosporium	Chrysosporium_merdarium
OTU1188	Fungi	unassigned	unassigned	unassigned	unassigned	unassigned	unassigned
OTU1189	Fungi	Ascomycota	Sordariomycetes	Diaporthales	Valsaceae	Cytospora	Cytospora_predappioensis
OTU1190	Fungi	unassigned	unassigned	unassigned	unassigned	unassigned	unassigned
OTU1191	Fungi	unassigned	unassigned	unassigned	unassigned	unassigned	unassigned
OTU1192	Fungi	Zoopagomycota	Zoopagomycetes	Zoopagales	Piptocephalidaceae	Syncephalis	unassigned
OTU1193	Fungi	Ascomycota	Dothideomycetes	Venturiales	Sympoventuriaceae	unassigned	unassigned
OTU1194	Fungi	unassigned	unassigned	unassigned	unassigned	unassigned	unassigned
OTU1195	Fungi	unassigned	unassigned	unassigned	unassigned	unassigned	unassigned
OTU1196	Fungi	Basidiomycota	Agaricomycetes	Agaricales	Inocybaceae	Inocybe	Inocybe_lanatodisca
OTU1197	Fungi	unassigned	unassigned	unassigned	unassigned	unassigned	unassigned
OTU1198	Fungi	Basidiomycota	Agaricomycetes	Auriculariales	unassigned	unassigned	unassigned
OTU1199	Fungi	unassigned	unassigned	unassigned	unassigned	unassigned	unassigned
OTU1200	Fungi	Basidiomycota	unassigned	unassigned	unassigned	unassigned	unassigned
OTU1201	Fungi	Basidiomycota	GS27	GS27	unassigned	unassigned	unassigned
OTU1202	Fungi	Ascomycota	Pezizomycetes	Pezizales	Helvellaceae	Barssia	Barssia_guozigouensis
OTU1203	Fungi	Rozellomycota	Rozellomycotina_cls_Incertae_sedis	GS11	unassigned	unassigned	unassigned
OTU1204	Fungi	Ascomycota	Dothideomycetes	Pleosporales	Sporormiaceae	Sporormiella	Sporormiella_leporina
OTU1205	Fungi	Basidiomycota	Agaricomycetes	Russulales	Russulaceae	Russula	Russula_cyanoxantha
OTU1206	Fungi	Mortierellomycota	Mortierellomycetes	Mortierellales	Mortierellaceae	Mortierella	unassigned
OTU1207	Fungi	Ascomycota	Leotiomycetes	Phacidiales	Phacidiaceae	Phacidium	unassigned
OTU1208	Fungi	Ascomycota	Sordariomycetes	Hypocreales	Ophiocordycipitaceae	Tolypocladium	unassigned
OTU1209	Fungi	unassigned	unassigned	unassigned	unassigned	unassigned	unassigned
OTU1210	Fungi	Ascomycota	Leotiomycetes	Helotiales	Hyaloscyphaceae	unassigned	unassigned
OTU1211	Fungi	Ascomycota	Dothideomycetes	Pleosporales	Melanommataceae	unassigned	unassigned
OTU1212	Fungi	unassigned	unassigned	unassigned	unassigned	unassigned	unassigned
OTU1213	Fungi	Basidiomycota	unassigned	unassigned	unassigned	unassigned	unassigned
OTU1214	Fungi	unassigned	unassigned	unassigned	unassigned	unassigned	unassigned
OTU1215	Fungi	unassigned	unassigned	unassigned	unassigned	unassigned	unassigned
OTU1216	Fungi	unassigned	unassigned	unassigned	unassigned	unassigned	unassigned
OTU1217	Fungi	Basidiomycota	Agaricomycetes	Trechisporales	Hydnodontaceae	Trechispora	Trechispora_incisa
OTU1218	Fungi	Chytridiomycota	Spizellomycetes	Spizellomycetales	unassigned	unassigned	unassigned
OTU1219	Fungi	unassigned	unassigned	unassigned	unassigned	unassigned	unassigned
OTU1220	Fungi	unassigned	unassigned	unassigned	unassigned	unassigned	unassigned
OTU1221	Fungi	unassigned	unassigned	unassigned	unassigned	unassigned	unassigned
OTU1222	Fungi	unassigned	unassigned	unassigned	unassigned	unassigned	unassigned
OTU1223	Fungi	Basidiomycota	Agaricomycetes	Russulales	Russulaceae	Russula	Russula_turci
OTU1224	Fungi	unassigned	unassigned	unassigned	unassigned	unassigned	unassigned
OTU1225	Fungi	Ascomycota	unassigned	unassigned	unassigned	unassigned	unassigned
OTU1226	Fungi	unassigned	unassigned	unassigned	unassigned	unassigned	unassigned
OTU1227	Fungi	unassigned	unassigned	unassigned	unassigned	unassigned	unassigned
OTU1228	Fungi	unassigned	unassigned	unassigned	unassigned	unassigned	unassigned
OTU1229	Fungi	Ascomycota	Sordariomycetes	Hypocreales	unassigned	unassigned	unassigned
OTU1230	Fungi	unassigned	unassigned	unassigned	unassigned	unassigned	unassigned
OTU1231	Fungi	Mortierellomycota	Mortierellomycetes	Mortierellales	Mortierellaceae	Mortierella	unassigned
OTU1232	Fungi	Ascomycota	Dothideomycetes	Pleosporales	Sporormiaceae	Preussia	Preussia_flanaganii
OTU1233	Fungi	Basidiomycota	Agaricomycetes	Sebacinales	Sebacinaceae	Chaetospermum	unassigned
OTU1234	Fungi	Ascomycota	Leotiomycetes	Helotiales	Dermateaceae	unassigned	unassigned
OTU1235	Fungi	unassigned	unassigned	unassigned	unassigned	unassigned	unassigned
OTU1236	Fungi	unassigned	unassigned	unassigned	unassigned	unassigned	unassigned
OTU1237	Fungi	Basidiomycota	Agaricomycetes	Hymenochaetales	Schizoporaceae	Xylodon	Xylodon_nespori
OTU1238	Fungi	unassigned	unassigned	unassigned	unassigned	unassigned	unassigned
OTU1239	Fungi	unassigned	unassigned	unassigned	unassigned	unassigned	unassigned
OTU1240	Fungi	Ascomycota	Sordariomycetes	Sordariales	Chaetomiaceae	Botryotrichum	Botryotrichum_atrogriseum
OTU1241	Fungi	Basidiomycota	Agaricomycetes	unassigned	unassigned	unassigned	unassigned
OTU1242	Fungi	unassigned	unassigned	unassigned	unassigned	unassigned	unassigned
OTU1243	Fungi	unassigned	unassigned	unassigned	unassigned	unassigned	unassigned
OTU1244	Fungi	Ascomycota	unassigned	unassigned	unassigned	unassigned	unassigned
OTU1245	Fungi	Basidiomycota	unassigned	unassigned	unassigned	unassigned	unassigned
OTU1246	Fungi	unassigned	unassigned	unassigned	unassigned	unassigned	unassigned
OTU1247	Fungi	unassigned	unassigned	unassigned	unassigned	unassigned	unassigned
OTU1248	Fungi	unassigned	unassigned	unassigned	unassigned	unassigned	unassigned
OTU1249	Fungi	Ascomycota	Dothideomycetes	Tubeufiales	Tubeufiaceae	Helicoma	unassigned
OTU1250	Fungi	unassigned	unassigned	unassigned	unassigned	unassigned	unassigned
OTU1251	Fungi	unassigned	unassigned	unassigned	unassigned	unassigned	unassigned
OTU1252	Fungi	Basidiomycota	Agaricomycetes	Gomphales	Gomphaceae	Clavariadelphus	unassigned
OTU1253	Fungi	Ascomycota	Saccharomycetes	Saccharomycetales	unassigned	unassigned	unassigned
OTU1254	Fungi	unassigned	unassigned	unassigned	unassigned	unassigned	unassigned
OTU1255	Fungi	Basidiomycota	Agaricomycetes	Agaricales	Clavariaceae	unassigned	unassigned
OTU1256	Fungi	unassigned	unassigned	unassigned	unassigned	unassigned	unassigned
OTU1257	Fungi	Basidiomycota	Agaricomycetes	Agaricales	Hymenogastraceae	Hymenogaster	unassigned
OTU1258	Fungi	unassigned	unassigned	unassigned	unassigned	unassigned	unassigned
OTU1259	Fungi	Basidiomycota	unassigned	unassigned	unassigned	unassigned	unassigned
OTU1260	Fungi	Basidiomycota	Cystobasidiomycetes	Erythrobasidiales	Erythrobasidiales_fam_Incertae_sedis	Sakaguchia	Sakaguchia_lamellibrachiae
OTU1261	Fungi	Ascomycota	Leotiomycetes	Helotiales	unassigned	unassigned	unassigned
OTU1262	Fungi	Ascomycota	Sordariomycetes	Hypocreales	unassigned	unassigned	unassigned
OTU1263	Fungi	Rozellomycota	unassigned	unassigned	unassigned	unassigned	unassigned
OTU1264	Fungi	Ascomycota	Dothideomycetes	Pleosporales	Leptosphaeriaceae	Acicuseptoria	Acicuseptoria_rumicis
OTU1265	Fungi	Basidiomycota	unassigned	unassigned	unassigned	unassigned	unassigned
OTU1266	Fungi	Ascomycota	Sordariomycetes	Hypocreales	Nectriaceae	Fusarium	Fusarium_solani
OTU1267	Fungi	unassigned	unassigned	unassigned	unassigned	unassigned	unassigned
OTU1268	Fungi	Basidiomycota	Agaricomycetes	Agaricales	Cortinariaceae	Cortinarius	Cortinarius_quarciticus
OTU1269	Fungi	Basidiomycota	Agaricomycetes	Russulales	Russulaceae	Russula	Russula_olivobrunnea
OTU1270	Fungi	unassigned	unassigned	unassigned	unassigned	unassigned	unassigned
OTU1271	Fungi	Basidiomycota	unassigned	unassigned	unassigned	unassigned	unassigned
OTU1272	Fungi	unassigned	unassigned	unassigned	unassigned	unassigned	unassigned
OTU1273	Fungi	Ascomycota	unassigned	unassigned	unassigned	unassigned	unassigned
OTU1274	Fungi	unassigned	unassigned	unassigned	unassigned	unassigned	unassigned
OTU1275	Fungi	Basidiomycota	Agaricomycetes	Agaricales	Clavariaceae	Camarophyllopsis	unassigned
OTU1276	Fungi	Rozellomycota	unassigned	unassigned	unassigned	unassigned	unassigned
OTU1277	Fungi	unassigned	unassigned	unassigned	unassigned	unassigned	unassigned
OTU1278	Fungi	Basidiomycota	Agaricomycetes	unassigned	unassigned	unassigned	unassigned
OTU1279	Fungi	Basidiomycota	Microbotryomycetes	Leucosporidiales	Leucosporidiaceae	Leucosporidium	Leucosporidium_fellii
OTU1280	Fungi	Basidiomycota	Agaricomycetes	Agaricales	Clavariaceae	Clavaria	unassigned
OTU1281	Fungi	Ascomycota	Leotiomycetes	Helotiales	unassigned	unassigned	unassigned
OTU1282	Fungi	Ascomycota	Leotiomycetes	Helotiales	Hyaloscyphaceae	Cistella	Cistella_albidolutea
OTU1283	Fungi	Ascomycota	Eurotiomycetes	Chaetothyriales	Herpotrichiellaceae	Cladophialophora	unassigned
OTU1284	Fungi	Ascomycota	Leotiomycetes	Helotiales	unassigned	unassigned	unassigned
OTU1285	Fungi	unassigned	unassigned	unassigned	unassigned	unassigned	unassigned
OTU1286	Fungi	unassigned	unassigned	unassigned	unassigned	unassigned	unassigned
OTU1287	Fungi	Ascomycota	Sordariomycetes	unassigned	unassigned	unassigned	unassigned
OTU1288	Fungi	Ascomycota	Leotiomycetes	Phacidiales	Phacidiaceae	Gremmenia	Gremmenia_infestans
OTU1289	Fungi	unassigned	unassigned	unassigned	unassigned	unassigned	unassigned
OTU1290	Fungi	Ascomycota	Leotiomycetes	Helotiales	Hyaloscyphaceae	Hyaloscypha	unassigned
OTU1291	Fungi	Basidiomycota	Agaricomycetes	unassigned	unassigned	unassigned	unassigned
OTU1292	Fungi	unassigned	unassigned	unassigned	unassigned	unassigned	unassigned
OTU1293	Fungi	unassigned	unassigned	unassigned	unassigned	unassigned	unassigned
OTU1294	Fungi	unassigned	unassigned	unassigned	unassigned	unassigned	unassigned
OTU1295	Fungi	Basidiomycota	Agaricomycetes	Agaricales	Inocybaceae	Inocybe	Inocybe_amicta
OTU1296	Fungi	Basidiomycota	unassigned	unassigned	unassigned	unassigned	unassigned
OTU1297	Fungi	Basidiomycota	unassigned	unassigned	unassigned	unassigned	unassigned
OTU1298	Fungi	unassigned	unassigned	unassigned	unassigned	unassigned	unassigned
OTU1299	Fungi	Ascomycota	Dothideomycetes	Pleosporales	Didymosphaeriaceae	Spegazzinia	Spegazzinia_radermacherae
OTU1300	Fungi	Basidiomycota	Tremellomycetes	Tremellales	Trimorphomycetaceae	Saitozyma	Saitozyma_podzolica
OTU1301	Fungi	Basidiomycota	Agaricomycetes	Agaricales	Tricholomataceae	Mycena	unassigned
OTU1302	Fungi	unassigned	unassigned	unassigned	unassigned	unassigned	unassigned
OTU1303	Fungi	Ascomycota	Dothideomycetes	Pleosporales	Corynesporascaceae	Corynespora	unassigned
OTU1304	Fungi	Ascomycota	Sordariomycetes	Hypocreales	Nectriaceae	unassigned	unassigned
OTU1305	Fungi	Ascomycota	Sordariomycetes	Hypocreales	Cordycipitaceae	unassigned	unassigned
OTU1306	Fungi	Ascomycota	Leotiomycetes	Helotiales	Helotiales_fam_Incertae_sedis	Leohumicola	unassigned
OTU1307	Fungi	Ascomycota	Dothideomycetes	Pleosporales	Phaeosphaeriaceae	unassigned	unassigned
OTU1308	Fungi	unassigned	unassigned	unassigned	unassigned	unassigned	unassigned
OTU1309	Fungi	Basidiomycota	unassigned	unassigned	unassigned	unassigned	unassigned
OTU1310	Fungi	unassigned	unassigned	unassigned	unassigned	unassigned	unassigned
OTU1311	Fungi	Basidiomycota	Agaricomycetes	Sebacinales	Sebacinaceae	Sebacina	unassigned
OTU1312	Fungi	Ascomycota	unassigned	unassigned	unassigned	unassigned	unassigned
OTU1313	Fungi	Basidiomycota	Agaricomycetes	Agaricales	Clavariaceae	Clavulinopsis	Clavulinopsis_luteonana
OTU1314	Fungi	unassigned	unassigned	unassigned	unassigned	unassigned	unassigned
OTU1315	Fungi	unassigned	unassigned	unassigned	unassigned	unassigned	unassigned
OTU1316	Fungi	Mortierellomycota	Mortierellomycetes	Mortierellales	Mortierellaceae	Mortierella	unassigned
OTU1317	Fungi	Basidiomycota	Agaricomycetes	Agaricales	Clavariaceae	Clavaria	Clavaria_macounii
OTU1318	Fungi	Ascomycota	Leotiomycetes	Helotiales	unassigned	unassigned	unassigned
OTU1319	Fungi	Ascomycota	Sordariomycetes	unassigned	unassigned	unassigned	unassigned
OTU1320	Fungi	Ascomycota	Leotiomycetes	Helotiales	Hyaloscyphaceae	Calycina	unassigned
OTU1321	Fungi	unassigned	unassigned	unassigned	unassigned	unassigned	unassigned
OTU1322	Fungi	unassigned	unassigned	unassigned	unassigned	unassigned	unassigned
OTU1323	Fungi	Ascomycota	Leotiomycetes	Phacidiales	Phacidiaceae	Gremmenia	Gremmenia_infestans
OTU1324	Fungi	Chytridiomycota	unassigned	unassigned	unassigned	unassigned	unassigned
OTU1325	Fungi	unassigned	unassigned	unassigned	unassigned	unassigned	unassigned
OTU1326	Fungi	unassigned	unassigned	unassigned	unassigned	unassigned	unassigned
OTU1327	Fungi	unassigned	unassigned	unassigned	unassigned	unassigned	unassigned
OTU1328	Fungi	unassigned	unassigned	unassigned	unassigned	unassigned	unassigned
OTU1329	Fungi	Rozellomycota	unassigned	unassigned	unassigned	unassigned	unassigned
OTU1330	Fungi	unassigned	unassigned	unassigned	unassigned	unassigned	unassigned
OTU1331	Fungi	Basidiomycota	Agaricomycetes	Thelephorales	Thelephoraceae	unassigned	unassigned
OTU1332	Fungi	unassigned	unassigned	unassigned	unassigned	unassigned	unassigned
OTU1333	Fungi	unassigned	unassigned	unassigned	unassigned	unassigned	unassigned
OTU1334	Fungi	unassigned	unassigned	unassigned	unassigned	unassigned	unassigned
OTU1335	Fungi	unassigned	unassigned	unassigned	unassigned	unassigned	unassigned
OTU1336	Fungi	unassigned	unassigned	unassigned	unassigned	unassigned	unassigned
OTU1337	Fungi	Rozellomycota	unassigned	unassigned	unassigned	unassigned	unassigned
OTU1338	Fungi	unassigned	unassigned	unassigned	unassigned	unassigned	unassigned
OTU1339	Fungi	Basidiomycota	Agaricomycetes	Agaricales	Inocybaceae	Inocybe	unassigned
OTU1340	Fungi	Ascomycota	Dothideomycetes	Pleosporales	Didymosphaeriaceae	Paraphaeosphaeria	unassigned
OTU1341	Fungi	Basidiomycota	Agaricomycetes	Agaricales	Hygrophoraceae	Hygrocybe	Hygrocybe_spadicea
OTU1342	Fungi	unassigned	unassigned	unassigned	unassigned	unassigned	unassigned
OTU1343	Fungi	Ascomycota	Leotiomycetes	Helotiales	unassigned	unassigned	unassigned
OTU1344	Fungi	Basidiomycota	Agaricomycetes	Agaricales	Hygrophoraceae	Hygrocybe	Hygrocybe_spadicea
OTU1345	Fungi	unassigned	unassigned	unassigned	unassigned	unassigned	unassigned
OTU1346	Fungi	unassigned	unassigned	unassigned	unassigned	unassigned	unassigned
OTU1347	Fungi	unassigned	unassigned	unassigned	unassigned	unassigned	unassigned
OTU1348	Fungi	unassigned	unassigned	unassigned	unassigned	unassigned	unassigned
OTU1349	Fungi	Basidiomycota	Agaricomycetes	Agaricales	Hymenogastraceae	Hymenogaster	Hymenogaster_rubyensis
OTU1350	Fungi	unassigned	unassigned	unassigned	unassigned	unassigned	unassigned
OTU1351	Fungi	Rozellomycota	unassigned	unassigned	unassigned	unassigned	unassigned
OTU1352	Fungi	unassigned	unassigned	unassigned	unassigned	unassigned	unassigned
OTU1353	Fungi	Ascomycota	Eurotiomycetes	Eurotiales	Aspergillaceae	Penicillium	unassigned
OTU1354	Fungi	unassigned	unassigned	unassigned	unassigned	unassigned	unassigned
OTU1355	Fungi	Ascomycota	Dothideomycetes	Pleosporales	Cucurbitariaceae	Pyrenochaeta	unassigned
OTU1356	Fungi	unassigned	unassigned	unassigned	unassigned	unassigned	unassigned
OTU1357	Fungi	unassigned	unassigned	unassigned	unassigned	unassigned	unassigned
OTU1358	Fungi	unassigned	unassigned	unassigned	unassigned	unassigned	unassigned
OTU1359	Fungi	Ascomycota	Xylonomycetes	GS34	unassigned	unassigned	unassigned
OTU1360	Fungi	unassigned	unassigned	unassigned	unassigned	unassigned	unassigned
OTU1361	Fungi	unassigned	unassigned	unassigned	unassigned	unassigned	unassigned
OTU1362	Fungi	unassigned	unassigned	unassigned	unassigned	unassigned	unassigned
OTU1363	Fungi	unassigned	unassigned	unassigned	unassigned	unassigned	unassigned
OTU1364	Fungi	Ascomycota	Leotiomycetes	Helotiales	unassigned	unassigned	unassigned
OTU1365	Fungi	Rozellomycota	unassigned	unassigned	unassigned	unassigned	unassigned
OTU1366	Fungi	Ascomycota	Dothideomycetes	Capnodiales	Mycosphaerellaceae	Septoria	unassigned
OTU1367	Fungi	Basidiomycota	unassigned	unassigned	unassigned	unassigned	unassigned
OTU1368	Fungi	unassigned	unassigned	unassigned	unassigned	unassigned	unassigned
OTU1369	Fungi	unassigned	unassigned	unassigned	unassigned	unassigned	unassigned
OTU1370	Fungi	Ascomycota	unassigned	unassigned	unassigned	unassigned	unassigned
OTU1371	Fungi	Ascomycota	Leotiomycetes	Helotiales	Helotiales_fam_Incertae_sedis	Leptodontidium	Leptodontidium_trabinellum
OTU1372	Fungi	unassigned	unassigned	unassigned	unassigned	unassigned	unassigned
OTU1373	Fungi	Basidiomycota	Agaricomycetes	unassigned	unassigned	unassigned	unassigned
OTU1374	Fungi	Ascomycota	unassigned	unassigned	unassigned	unassigned	unassigned
OTU1375	Fungi	Basidiomycota	Agaricomycetes	Agaricales	Clavariaceae	Clavaria	unassigned
OTU1376	Fungi	unassigned	unassigned	unassigned	unassigned	unassigned	unassigned
OTU1377	Fungi	unassigned	unassigned	unassigned	unassigned	unassigned	unassigned
OTU1378	Fungi	unassigned	unassigned	unassigned	unassigned	unassigned	unassigned
OTU1379	Fungi	unassigned	unassigned	unassigned	unassigned	unassigned	unassigned
OTU1380	Fungi	unassigned	unassigned	unassigned	unassigned	unassigned	unassigned
OTU1381	Fungi	Basidiomycota	unassigned	unassigned	unassigned	unassigned	unassigned
OTU1382	Fungi	unassigned	unassigned	unassigned	unassigned	unassigned	unassigned
OTU1383	Fungi	Basidiomycota	Exobasidiomycetes	Entylomatales	Entylomataceae	Entyloma	unassigned
OTU1384	Fungi	Basidiomycota	unassigned	unassigned	unassigned	unassigned	unassigned
OTU1385	Fungi	unassigned	unassigned	unassigned	unassigned	unassigned	unassigned
OTU1386	Fungi	unassigned	unassigned	unassigned	unassigned	unassigned	unassigned
OTU1387	Fungi	Basidiomycota	Agaricomycetes	Agaricales	Clavariaceae	Ramariopsis	Ramariopsis_crocea
OTU1388	Fungi	unassigned	unassigned	unassigned	unassigned	unassigned	unassigned
OTU1389	Fungi	unassigned	unassigned	unassigned	unassigned	unassigned	unassigned
OTU1390	Fungi	Basidiomycota	unassigned	unassigned	unassigned	unassigned	unassigned
OTU1391	Fungi	Ascomycota	Eurotiomycetes	Chaetothyriales	Herpotrichiellaceae	Cladophialophora	Cladophialophora_chaetospira
OTU1392	Fungi	Ascomycota	Dothideomycetes	Dothideales	Dothioraceae	Perusta	unassigned
OTU1393	Fungi	unassigned	unassigned	unassigned	unassigned	unassigned	unassigned
OTU1394	Fungi	Basidiomycota	Agaricomycetes	Agaricales	Clavariaceae	unassigned	unassigned
OTU1395	Fungi	Basidiomycota	Agaricomycetes	unassigned	unassigned	unassigned	unassigned
OTU1396	Fungi	Basidiomycota	Agaricomycetes	Cantharellales	Ceratobasidiaceae	Ceratobasidium	unassigned
OTU1397	Fungi	Ascomycota	Dothideomycetes	Asterinales	Melaspileaceae	Melaspileella	Melaspileella_proximella
OTU1398	Fungi	unassigned	unassigned	unassigned	unassigned	unassigned	unassigned
OTU1399	Fungi	Ascomycota	unassigned	unassigned	unassigned	unassigned	unassigned
OTU1400	Fungi	Ascomycota	Eurotiomycetes	Chaetothyriales	Cyphellophoraceae	Cyphellophora	Cyphellophora_clematidis
OTU1401	Fungi	Ascomycota	Sordariomycetes	Coniochaetales	Coniochaetaceae	Coniochaeta	Coniochaeta_canina
OTU1402	Fungi	unassigned	unassigned	unassigned	unassigned	unassigned	unassigned
OTU1403	Fungi	Basidiomycota	Agaricomycetes	Agaricales	Inocybaceae	Inocybe	unassigned
OTU1404	Fungi	unassigned	unassigned	unassigned	unassigned	unassigned	unassigned
OTU1405	Fungi	unassigned	unassigned	unassigned	unassigned	unassigned	unassigned
OTU1406	Fungi	unassigned	unassigned	unassigned	unassigned	unassigned	unassigned
OTU1407	Fungi	Basidiomycota	Agaricomycetes	Agaricales	Inocybaceae	Inocybe	Inocybe_rimosa
OTU1408	Fungi	Ascomycota	Leotiomycetes	Helotiales	Cenangiaceae	Meria	Meria_laricis
OTU1409	Fungi	unassigned	unassigned	unassigned	unassigned	unassigned	unassigned
OTU1410	Fungi	Basidiomycota	unassigned	unassigned	unassigned	unassigned	unassigned
OTU1411	Fungi	Basidiomycota	Tremellomycetes	Filobasidiales	Piskurozymaceae	Piskurozyma	unassigned
OTU1412	Fungi	unassigned	unassigned	unassigned	unassigned	unassigned	unassigned
OTU1413	Fungi	unassigned	unassigned	unassigned	unassigned	unassigned	unassigned
OTU1414	Fungi	unassigned	unassigned	unassigned	unassigned	unassigned	unassigned
OTU1415	Fungi	Rozellomycota	unassigned	unassigned	unassigned	unassigned	unassigned
OTU1416	Fungi	Basidiomycota	Agaricomycetes	Thelephorales	Thelephoraceae	Tomentella	Tomentella_ellisii
OTU1417	Fungi	Basidiomycota	Agaricomycetes	Agaricales	unassigned	unassigned	unassigned
OTU1418	Fungi	Rozellomycota	unassigned	unassigned	unassigned	unassigned	unassigned
OTU1419	Fungi	Basidiomycota	unassigned	unassigned	unassigned	unassigned	unassigned
OTU1420	Fungi	Ascomycota	Sordariomycetes	Hypocreales	unassigned	unassigned	unassigned
OTU1421	Fungi	Ascomycota	Leotiomycetes	Helotiales	unassigned	unassigned	unassigned
OTU1422	Fungi	unassigned	unassigned	unassigned	unassigned	unassigned	unassigned
OTU1423	Fungi	Basidiomycota	Agaricomycetes	Agaricales	Entolomataceae	Entoloma	unassigned
OTU1424	Fungi	unassigned	unassigned	unassigned	unassigned	unassigned	unassigned
OTU1425	Fungi	unassigned	unassigned	unassigned	unassigned	unassigned	unassigned
OTU1426	Fungi	Rozellomycota	unassigned	unassigned	unassigned	unassigned	unassigned
OTU1427	Fungi	unassigned	unassigned	unassigned	unassigned	unassigned	unassigned
OTU1428	Fungi	Basidiomycota	Agaricomycetes	Tremellodendropsidales	unassigned	unassigned	unassigned
OTU1429	Fungi	unassigned	unassigned	unassigned	unassigned	unassigned	unassigned
OTU1430	Fungi	Ascomycota	Sordariomycetes	unassigned	unassigned	unassigned	unassigned
OTU1431	Fungi	unassigned	unassigned	unassigned	unassigned	unassigned	unassigned
OTU1432	Fungi	unassigned	unassigned	unassigned	unassigned	unassigned	unassigned
OTU1433	Fungi	unassigned	unassigned	unassigned	unassigned	unassigned	unassigned
OTU1434	Fungi	Ascomycota	Leotiomycetes	Erysiphales	Erysiphaceae	Blumeria	Blumeria_graminis
OTU1435	Fungi	Basidiomycota	Agaricomycetes	Agaricales	Clavariaceae	Ramariopsis	unassigned
OTU1436	Fungi	Ascomycota	Sordariomycetes	Xylariales	unassigned	unassigned	unassigned
OTU1437	Fungi	unassigned	unassigned	unassigned	unassigned	unassigned	unassigned
OTU1438	Fungi	unassigned	unassigned	unassigned	unassigned	unassigned	unassigned
OTU1439	Fungi	Basidiomycota	Agaricomycetes	Agaricales	Clavariaceae	Ramariopsis	unassigned
OTU1440	Fungi	unassigned	unassigned	unassigned	unassigned	unassigned	unassigned
OTU1441	Fungi	unassigned	unassigned	unassigned	unassigned	unassigned	unassigned
OTU1442	Fungi	unassigned	unassigned	unassigned	unassigned	unassigned	unassigned
OTU1443	Fungi	unassigned	unassigned	unassigned	unassigned	unassigned	unassigned
OTU1444	Fungi	Basidiomycota	Agaricomycetes	Agaricales	Entolomataceae	Entoloma	unassigned
OTU1445	Fungi	Basidiomycota	unassigned	unassigned	unassigned	unassigned	unassigned
OTU1446	Fungi	unassigned	unassigned	unassigned	unassigned	unassigned	unassigned
OTU1447	Fungi	unassigned	unassigned	unassigned	unassigned	unassigned	unassigned
OTU1448	Fungi	Basidiomycota	Agaricomycetes	Agaricales	unassigned	unassigned	unassigned
OTU1449	Fungi	Rozellomycota	unassigned	unassigned	unassigned	unassigned	unassigned
OTU1450	Fungi	unassigned	unassigned	unassigned	unassigned	unassigned	unassigned
OTU1451	Fungi	unassigned	unassigned	unassigned	unassigned	unassigned	unassigned
OTU1452	Fungi	Ascomycota	Dothideomycetes	Capnodiales	unassigned	unassigned	unassigned
OTU1453	Fungi	Basidiomycota	Agaricomycetes	Polyporales	Phanerochaetaceae	Phanerochaete	Phanerochaete_tuberculata
OTU1454	Fungi	unassigned	unassigned	unassigned	unassigned	unassigned	unassigned
OTU1455	Fungi	Ascomycota	Sordariomycetes	unassigned	unassigned	unassigned	unassigned
OTU1456	Fungi	unassigned	unassigned	unassigned	unassigned	unassigned	unassigned
OTU1457	Fungi	Basidiomycota	Tremellomycetes	Trichosporonales	Trichosporonaceae	Trichosporon	unassigned
OTU1458	Fungi	unassigned	unassigned	unassigned	unassigned	unassigned	unassigned
OTU1459	Fungi	Ascomycota	Sordariomycetes	Xylariales	Bartaliniaceae	Truncatella	Truncatella_angustata
OTU1460	Fungi	Basidiomycota	Tremellomycetes	Tremellales	Bulleribasidiaceae	Vishniacozyma	Vishniacozyma_victoriae
OTU1461	Fungi	Ascomycota	Pezizomycetes	Pezizales	Pezizaceae	Chromelosporium	Chromelosporium_macrospermum
OTU1462	Fungi	Ascomycota	Leotiomycetes	Helotiales	Helotiales_fam_Incertae_sedis	unassigned	unassigned
OTU1463	Fungi	Basidiomycota	Agaricomycetes	Russulales	Russulaceae	Russula	Russula_cyanoxantha
OTU1464	Fungi	unassigned	unassigned	unassigned	unassigned	unassigned	unassigned
OTU1465	Fungi	unassigned	unassigned	unassigned	unassigned	unassigned	unassigned
OTU1466	Fungi	Basidiomycota	Agaricomycetes	Russulales	Russulaceae	Russula	unassigned
OTU1467	Fungi	Basidiomycota	Tremellomycetes	Tremellales	Bulleraceae	Genolevuria	unassigned
OTU1468	Fungi	unassigned	unassigned	unassigned	unassigned	unassigned	unassigned
OTU1469	Fungi	Aphelidiomycota	Aphelidiomycetes	GS16	unassigned	unassigned	unassigned
OTU1470	Fungi	Zoopagomycota	Zoopagomycetes	Zoopagales	Piptocephalidaceae	Syncephalis	unassigned
OTU1471	Fungi	Ascomycota	Archaeorhizomycetes	Archaeorhizomycetales	Archaeorhizomycetaceae	Archaeorhizomyces	unassigned
OTU1472	Fungi	unassigned	unassigned	unassigned	unassigned	unassigned	unassigned
OTU1473	Fungi	unassigned	unassigned	unassigned	unassigned	unassigned	unassigned
OTU1474	Fungi	Ascomycota	Leotiomycetes	Helotiales	unassigned	unassigned	unassigned
OTU1475	Fungi	Basidiomycota	Spiculogloeomycetes	Spiculogloeales	Spiculogloeaceae	Phyllozyma	Phyllozyma_coprosmicola
OTU1476	Fungi	unassigned	unassigned	unassigned	unassigned	unassigned	unassigned
OTU1477	Fungi	Ascomycota	Leotiomycetes	Helotiales	Helotiaceae	Helicodendron	unassigned
OTU1478	Fungi	unassigned	unassigned	unassigned	unassigned	unassigned	unassigned
OTU1479	Fungi	Ascomycota	Dothideomycetes	Venturiales	Venturiaceae	Cylindrosympodium	Cylindrosympodium_lauri
OTU1480	Fungi	unassigned	unassigned	unassigned	unassigned	unassigned	unassigned
OTU1481	Fungi	unassigned	unassigned	unassigned	unassigned	unassigned	unassigned
OTU1482	Fungi	Basidiomycota	unassigned	unassigned	unassigned	unassigned	unassigned
OTU1483	Fungi	Basidiomycota	unassigned	unassigned	unassigned	unassigned	unassigned
OTU1484	Fungi	Basidiomycota	unassigned	unassigned	unassigned	unassigned	unassigned
OTU1485	Fungi	unassigned	unassigned	unassigned	unassigned	unassigned	unassigned
OTU1486	Fungi	Basidiomycota	unassigned	unassigned	unassigned	unassigned	unassigned
OTU1487	Fungi	unassigned	unassigned	unassigned	unassigned	unassigned	unassigned
OTU1488	Fungi	Basidiomycota	Microbotryomycetes	unassigned	unassigned	unassigned	unassigned
OTU1489	Fungi	Basidiomycota	unassigned	unassigned	unassigned	unassigned	unassigned
OTU1490	Fungi	unassigned	unassigned	unassigned	unassigned	unassigned	unassigned
OTU1491	Fungi	Ascomycota	Dothideomycetes	Venturiales	Venturiaceae	Cylindrosympodium	Cylindrosympodium_lauri
OTU1492	Fungi	Basidiomycota	unassigned	unassigned	unassigned	unassigned	unassigned
OTU1493	Fungi	Ascomycota	Eurotiomycetes	Chaetothyriales	Herpotrichiellaceae	unassigned	unassigned
OTU1494	Fungi	Basidiomycota	Agaricomycetes	Thelephorales	Thelephoraceae	Tomentella	Tomentella_subclavigera
OTU1495	Fungi	Basidiomycota	unassigned	unassigned	unassigned	unassigned	unassigned
OTU1496	Fungi	Ascomycota	Dothideomycetes	Pleosporales	Lentitheciaceae	Katumotoa	Katumotoa_bambusicola
OTU1497	Fungi	unassigned	unassigned	unassigned	unassigned	unassigned	unassigned
OTU1498	Fungi	unassigned	unassigned	unassigned	unassigned	unassigned	unassigned
OTU1499	Fungi	Basidiomycota	Agaricomycetes	Hymenochaetales	unassigned	unassigned	unassigned
OTU1500	Fungi	Basidiomycota	Agaricomycetes	Agaricales	Psathyrellaceae	Coprinopsis	unassigned
OTU1501	Fungi	unassigned	unassigned	unassigned	unassigned	unassigned	unassigned
OTU1502	Fungi	unassigned	unassigned	unassigned	unassigned	unassigned	unassigned
OTU1503	Fungi	unassigned	unassigned	unassigned	unassigned	unassigned	unassigned
OTU1504	Fungi	Rozellomycota	unassigned	unassigned	unassigned	unassigned	unassigned
OTU1505	Fungi	unassigned	unassigned	unassigned	unassigned	unassigned	unassigned
OTU1506	Fungi	unassigned	unassigned	unassigned	unassigned	unassigned	unassigned
OTU1507	Fungi	Basidiomycota	Agaricomycetes	unassigned	unassigned	unassigned	unassigned
OTU1508	Fungi	Ascomycota	Sordariomycetes	Sordariales	Lasiosphaeriaceae	Cercophora	Cercophora_sparsa
OTU1509	Fungi	Rozellomycota	unassigned	unassigned	unassigned	unassigned	unassigned
OTU1510	Fungi	Ascomycota	Dothideomycetes	Pleosporales	Cucurbitariaceae	Parafenestella	Parafenestella_alpina
OTU1511	Fungi	Basidiomycota	Agaricomycetes	Auriculariales	Hyaloriaceae	Stypella	unassigned
OTU1512	Fungi	Rozellomycota	unassigned	unassigned	unassigned	unassigned	unassigned
OTU1513	Fungi	unassigned	unassigned	unassigned	unassigned	unassigned	unassigned
OTU1514	Fungi	Ascomycota	Dothideomycetes	Pleosporales	Didymellaceae	Didymella	Didymella_urticicola
OTU1515	Fungi	unassigned	unassigned	unassigned	unassigned	unassigned	unassigned
OTU1516	Fungi	Ascomycota	Pezizomycetes	Pezizales	Pyronemataceae	Geopora	unassigned
OTU1517	Fungi	unassigned	unassigned	unassigned	unassigned	unassigned	unassigned
OTU1518	Fungi	unassigned	unassigned	unassigned	unassigned	unassigned	unassigned
OTU1519	Fungi	Ascomycota	Sordariomycetes	Hypocreales	Hypocreaceae	Trichoderma	Trichoderma_crystalligenum
OTU1520	Fungi	unassigned	unassigned	unassigned	unassigned	unassigned	unassigned
OTU1521	Fungi	Mucoromycota	Umbelopsidomycetes	Umbelopsidales	Umbelopsidaceae	Umbelopsis	Umbelopsis_isabellina
OTU1522	Fungi	Ascomycota	Pezizomycotina_cls_Incertae_sedis	Pezizomycotina_ord_Incertae_sedis	Pezizomycotina_fam_Incertae_sedis	Nematogonum	Nematogonum_ferrugineum
OTU1523	Fungi	unassigned	unassigned	unassigned	unassigned	unassigned	unassigned
OTU1524	Fungi	unassigned	unassigned	unassigned	unassigned	unassigned	unassigned
OTU1525	Fungi	Basidiomycota	Agaricomycetes	Cantharellales	Clavulinaceae	Clavulina	Clavulina_castaneipes
OTU1526	Fungi	Ascomycota	Dothideomycetes	Mytilinidiales	Mytilinidiaceae	unassigned	unassigned
OTU1527	Fungi	Basidiomycota	unassigned	unassigned	unassigned	unassigned	unassigned
OTU1528	Fungi	Basidiomycota	Tremellomycetes	Tremellales	Syzygosporaceae	Syzygospora	Syzygospora_effibulata
OTU1529	Fungi	Basidiomycota	Agaricomycetes	Cantharellales	Cantharellales_fam_Incertae_sedis	Minimedusa	Minimedusa_polyspora
OTU1530	Fungi	Ascomycota	Pezizomycetes	Pezizales	Pyronemataceae	Pustularia	unassigned
OTU1531	Fungi	Basidiomycota	Agaricomycetes	Agaricales	Clavariaceae	unassigned	unassigned
OTU1532	Fungi	unassigned	unassigned	unassigned	unassigned	unassigned	unassigned
OTU1533	Fungi	Basidiomycota	Tremellomycetes	unassigned	unassigned	unassigned	unassigned
OTU1534	Fungi	Basidiomycota	unassigned	unassigned	unassigned	unassigned	unassigned
OTU1535	Fungi	Ascomycota	Dothideomycetes	Pleosporales	Sporormiaceae	Preussia	unassigned
OTU1536	Fungi	unassigned	unassigned	unassigned	unassigned	unassigned	unassigned
OTU1537	Fungi	Basidiomycota	unassigned	unassigned	unassigned	unassigned	unassigned
OTU1538	Fungi	unassigned	unassigned	unassigned	unassigned	unassigned	unassigned
OTU1539	Fungi	Ascomycota	Sordariomycetes	Hypocreales	unassigned	unassigned	unassigned
OTU1540	Fungi	unassigned	unassigned	unassigned	unassigned	unassigned	unassigned
OTU1541	Fungi	unassigned	unassigned	unassigned	unassigned	unassigned	unassigned
OTU1542	Fungi	unassigned	unassigned	unassigned	unassigned	unassigned	unassigned
OTU1543	Fungi	Basidiomycota	Agaricomycetes	Gomphales	Gomphaceae	Phaeoclavulina	Phaeoclavulina_abietina
OTU1544	Fungi	Ascomycota	Eurotiomycetes	Eurotiales	Thermoascaceae	Thermoascus	Thermoascus_aurantiacus
OTU1545	Fungi	Ascomycota	Leotiomycetes	Helotiales	Leotiaceae	Alatospora	unassigned
OTU1546	Fungi	Basidiomycota	Agaricomycetes	Agaricales	Clavariaceae	Clavulinopsis	Clavulinopsis_luteonana
OTU1547	Fungi	unassigned	unassigned	unassigned	unassigned	unassigned	unassigned
OTU1548	Fungi	Ascomycota	Sordariomycetes	Sordariales	Lasiosphaeriaceae	Schizothecium	Schizothecium_miniglutinans
OTU1549	Fungi	Basidiomycota	Microbotryomycetes	Microbotryomycetes_ord_Incertae_sedis	Chrysozymaceae	Fellozyma	Fellozyma_inositophila
OTU1550	Fungi	unassigned	unassigned	unassigned	unassigned	unassigned	unassigned
OTU1551	Fungi	Ascomycota	Leotiomycetes	Helotiales	Leotiaceae	Alatospora	unassigned
OTU1552	Fungi	Ascomycota	unassigned	unassigned	unassigned	unassigned	unassigned
OTU1553	Fungi	Ascomycota	Archaeorhizomycetes	Archaeorhizomycetales	Archaeorhizomycetaceae	Archaeorhizomyces	unassigned
OTU1554	Fungi	Basidiomycota	Agaricomycetes	Agaricales	Cortinariaceae	Cortinarius	Cortinarius_disjungendulus
OTU1555	Fungi	unassigned	unassigned	unassigned	unassigned	unassigned	unassigned
OTU1556	Fungi	Ascomycota	Dothideomycetes	Pleosporales	Lophiostomataceae	Trichometasphaeria	unassigned
OTU1557	Fungi	unassigned	unassigned	unassigned	unassigned	unassigned	unassigned
OTU1558	Fungi	unassigned	unassigned	unassigned	unassigned	unassigned	unassigned
OTU1559	Fungi	unassigned	unassigned	unassigned	unassigned	unassigned	unassigned
OTU1560	Fungi	unassigned	unassigned	unassigned	unassigned	unassigned	unassigned
OTU1561	Fungi	unassigned	unassigned	unassigned	unassigned	unassigned	unassigned
OTU1562	Fungi	Rozellomycota	unassigned	unassigned	unassigned	unassigned	unassigned
OTU1563	Fungi	Chytridiomycota	unassigned	unassigned	unassigned	unassigned	unassigned
OTU1564	Fungi	unassigned	unassigned	unassigned	unassigned	unassigned	unassigned
OTU1565	Fungi	Ascomycota	Leotiomycetes	Helotiales	Sclerotiniaceae	Moellerodiscus	Moellerodiscus_advenulus
OTU1566	Fungi	unassigned	unassigned	unassigned	unassigned	unassigned	unassigned
OTU1567	Fungi	Basidiomycota	Agaricomycetes	Thelephorales	Thelephoraceae	Tomentella	unassigned
OTU1568	Fungi	unassigned	unassigned	unassigned	unassigned	unassigned	unassigned
OTU1569	Fungi	Basidiomycota	Tremellomycetes	Tremellales	Bulleribasidiaceae	Bulleribasidium	unassigned
OTU1570	Fungi	unassigned	unassigned	unassigned	unassigned	unassigned	unassigned
OTU1571	Fungi	unassigned	unassigned	unassigned	unassigned	unassigned	unassigned
OTU1572	Fungi	unassigned	unassigned	unassigned	unassigned	unassigned	unassigned
OTU1573	Fungi	unassigned	unassigned	unassigned	unassigned	unassigned	unassigned
OTU1574	Fungi	unassigned	unassigned	unassigned	unassigned	unassigned	unassigned
OTU1575	Fungi	Ascomycota	Dothideomycetes	Pleosporales	unassigned	unassigned	unassigned
OTU1576	Fungi	Basidiomycota	unassigned	unassigned	unassigned	unassigned	unassigned
OTU1577	Fungi	unassigned	unassigned	unassigned	unassigned	unassigned	unassigned
OTU1578	Fungi	unassigned	unassigned	unassigned	unassigned	unassigned	unassigned
OTU1579	Fungi	unassigned	unassigned	unassigned	unassigned	unassigned	unassigned
OTU1580	Fungi	Basidiomycota	Agaricomycetes	Atheliales	Atheliaceae	Athelopsis	Athelopsis_lembospora
OTU1581	Fungi	unassigned	unassigned	unassigned	unassigned	unassigned	unassigned
OTU1582	Fungi	Ascomycota	Leotiomycetes	Helotiales	unassigned	unassigned	unassigned
OTU1583	Fungi	unassigned	unassigned	unassigned	unassigned	unassigned	unassigned
OTU1584	Fungi	unassigned	unassigned	unassigned	unassigned	unassigned	unassigned
OTU1585	Fungi	Ascomycota	Sordariomycetes	Hypocreales	Stachybotryaceae	Alfaria	Alfaria_cyperi-esculenti
OTU1586	Fungi	unassigned	unassigned	unassigned	unassigned	unassigned	unassigned
OTU1587	Fungi	unassigned	unassigned	unassigned	unassigned	unassigned	unassigned
OTU1588	Fungi	unassigned	unassigned	unassigned	unassigned	unassigned	unassigned
OTU1589	Fungi	Glomeromycota	Glomeromycetes	Glomerales	Glomeraceae	Dominikia	Dominikia_bernensis
OTU1590	Fungi	Ascomycota	Dothideomycetes	Dothideales	Dothioraceae	Hormonema	Hormonema_macrosporum
OTU1591	Fungi	Basidiomycota	Agaricomycetes	Agaricales	Entolomataceae	Entoloma	unassigned
OTU1592	Fungi	Basidiomycota	unassigned	unassigned	unassigned	unassigned	unassigned
OTU1593	Fungi	Chytridiomycota	unassigned	unassigned	unassigned	unassigned	unassigned
OTU1594	Fungi	Basidiomycota	Atractiellomycetes	Atractiellales	Hoehnelomycetaceae	Atractiella	Atractiella_solani
OTU1595	Fungi	Chytridiomycota	unassigned	unassigned	unassigned	unassigned	unassigned
OTU1596	Fungi	Ascomycota	Leotiomycetes	Helotiales	Helotiales_fam_Incertae_sedis	Leohumicola	unassigned
OTU1597	Fungi	unassigned	unassigned	unassigned	unassigned	unassigned	unassigned
OTU1598	Fungi	unassigned	unassigned	unassigned	unassigned	unassigned	unassigned
OTU1599	Fungi	Ascomycota	Leotiomycetes	Helotiales	unassigned	unassigned	unassigned
OTU1600	Fungi	Basidiomycota	Tremellomycetes	Filobasidiales	Filobasidiaceae	Naganishia	unassigned
OTU1601	Fungi	unassigned	unassigned	unassigned	unassigned	unassigned	unassigned
OTU1602	Fungi	Rozellomycota	Rozellomycotina_cls_Incertae_sedis	GS11	unassigned	unassigned	unassigned
OTU1603	Fungi	Basidiomycota	Agaricomycetes	Agaricales	Tricholomataceae	Mycena	Mycena_pura
OTU1604	Fungi	Ascomycota	Dothideomycetes	Capnodiales	unassigned	unassigned	unassigned
OTU1605	Fungi	Mucoromycota	Umbelopsidomycetes	Umbelopsidales	Umbelopsidaceae	Umbelopsis	Umbelopsis_vinacea
OTU1606	Fungi	Ascomycota	Leotiomycetes	Helotiales	Helotiaceae	Articulospora	Articulospora_proliferata
OTU1607	Fungi	unassigned	unassigned	unassigned	unassigned	unassigned	unassigned
OTU1608	Fungi	Basidiomycota	Agaricomycetes	Agaricales	Clavariaceae	Clavulinopsis	unassigned
OTU1609	Fungi	Ascomycota	Dothideomycetes	Tubeufiales	Tubeufiaceae	unassigned	unassigned
OTU1610	Fungi	Basidiomycota	Agaricomycetes	Hymenochaetales	Hymenochaetaceae	Phellinus	Phellinus_laevigatus
OTU1611	Fungi	Ascomycota	unassigned	unassigned	unassigned	unassigned	unassigned
OTU1612	Fungi	Ascomycota	unassigned	unassigned	unassigned	unassigned	unassigned
OTU1613	Fungi	Basidiomycota	unassigned	unassigned	unassigned	unassigned	unassigned
OTU1614	Fungi	unassigned	unassigned	unassigned	unassigned	unassigned	unassigned
OTU1615	Fungi	Basidiomycota	Agaricomycetes	Agaricales	Tricholomataceae	Clitocybe	Clitocybe_nebularis
OTU1616	Fungi	unassigned	unassigned	unassigned	unassigned	unassigned	unassigned
OTU1617	Fungi	Chytridiomycota	unassigned	unassigned	unassigned	unassigned	unassigned
OTU1618	Fungi	unassigned	unassigned	unassigned	unassigned	unassigned	unassigned
OTU1619	Fungi	Rozellomycota	unassigned	unassigned	unassigned	unassigned	unassigned
OTU1620	Fungi	unassigned	unassigned	unassigned	unassigned	unassigned	unassigned
OTU1621	Fungi	Ascomycota	unassigned	unassigned	unassigned	unassigned	unassigned
OTU1622	Fungi	Ascomycota	Sordariomycetes	Hypocreales	Hypocreaceae	Hypomyces	Hypomyces_aurantius
OTU1623	Fungi	Mortierellomycota	Mortierellomycetes	Mortierellales	Mortierellaceae	Mortierella	unassigned
OTU1624	Fungi	unassigned	unassigned	unassigned	unassigned	unassigned	unassigned
OTU1625	Fungi	unassigned	unassigned	unassigned	unassigned	unassigned	unassigned
OTU1626	Fungi	unassigned	unassigned	unassigned	unassigned	unassigned	unassigned
OTU1627	Fungi	Ascomycota	Dothideomycetes	Pleosporales	Lentitheciaceae	Keissleriella	Keissleriella_caraganae
OTU1628	Fungi	Rozellomycota	unassigned	unassigned	unassigned	unassigned	unassigned
OTU1629	Fungi	unassigned	unassigned	unassigned	unassigned	unassigned	unassigned
OTU1630	Fungi	Basidiomycota	Agaricomycetes	Russulales	Amylostereaceae	Amylostereum	Amylostereum_chailletii
OTU1631	Fungi	Basidiomycota	Agaricomycetes	Agaricales	Inocybaceae	Inocybe	Inocybe_pseudodestricta
OTU1632	Fungi	Basidiomycota	Agaricomycetes	Tremellodendropsidales	unassigned	unassigned	unassigned
OTU1633	Fungi	unassigned	unassigned	unassigned	unassigned	unassigned	unassigned
OTU1634	Fungi	unassigned	unassigned	unassigned	unassigned	unassigned	unassigned
OTU1635	Fungi	unassigned	unassigned	unassigned	unassigned	unassigned	unassigned
OTU1636	Fungi	unassigned	unassigned	unassigned	unassigned	unassigned	unassigned
OTU1637	Fungi	unassigned	unassigned	unassigned	unassigned	unassigned	unassigned
OTU1638	Fungi	unassigned	unassigned	unassigned	unassigned	unassigned	unassigned
OTU1639	Fungi	Basidiomycota	Microbotryomycetes	Sporidiobolales	Sporidiobolaceae	Rhodosporidiobolus	Rhodosporidiobolus_colostri
OTU1640	Fungi	Ascomycota	unassigned	unassigned	unassigned	unassigned	unassigned
OTU1641	Fungi	Ascomycota	Eurotiomycetes	Eurotiales	Aspergillaceae	Penicillium	Penicillium_catenatum
OTU1642	Fungi	Ascomycota	Dothideomycetes	Pleosporales	Phaeosphaeriaceae	unassigned	unassigned
OTU1643	Fungi	Basidiomycota	unassigned	unassigned	unassigned	unassigned	unassigned
OTU1644	Fungi	unassigned	unassigned	unassigned	unassigned	unassigned	unassigned
OTU1645	Fungi	unassigned	unassigned	unassigned	unassigned	unassigned	unassigned
OTU1646	Fungi	Mortierellomycota	Mortierellomycetes	Mortierellales	Mortierellaceae	Mortierella	Mortierella_rishikesha
OTU1647	Fungi	Basidiomycota	Agaricomycetes	Agaricales	unassigned	unassigned	unassigned
OTU1648	Fungi	Ascomycota	Leotiomycetes	Helotiales	Helotiaceae	Articulospora	Articulospora_proliferata
OTU1649	Fungi	Basidiomycota	Agaricomycetes	unassigned	unassigned	unassigned	unassigned
OTU1650	Fungi	Basidiomycota	Agaricomycetes	Boletales	Gomphidiaceae	unassigned	unassigned
OTU1651	Fungi	unassigned	unassigned	unassigned	unassigned	unassigned	unassigned
OTU1652	Fungi	Ascomycota	Sordariomycetes	Hypocreales	Ophiocordycipitaceae	unassigned	unassigned
OTU1653	Fungi	Basidiomycota	Agaricomycetes	Agaricales	Cortinariaceae	Cortinarius	Cortinarius_glaucopus
OTU1654	Fungi	unassigned	unassigned	unassigned	unassigned	unassigned	unassigned
OTU1655	Fungi	unassigned	unassigned	unassigned	unassigned	unassigned	unassigned
OTU1656	Fungi	unassigned	unassigned	unassigned	unassigned	unassigned	unassigned
OTU1657	Fungi	unassigned	unassigned	unassigned	unassigned	unassigned	unassigned
OTU1658	Fungi	unassigned	unassigned	unassigned	unassigned	unassigned	unassigned
OTU1659	Fungi	unassigned	unassigned	unassigned	unassigned	unassigned	unassigned
OTU1660	Fungi	Ascomycota	Leotiomycetes	Helotiales	unassigned	unassigned	unassigned
OTU1661	Fungi	unassigned	unassigned	unassigned	unassigned	unassigned	unassigned
OTU1662	Fungi	Rozellomycota	unassigned	unassigned	unassigned	unassigned	unassigned
OTU1663	Fungi	unassigned	unassigned	unassigned	unassigned	unassigned	unassigned
OTU1664	Fungi	Basidiomycota	Agaricomycetes	Agaricales	unassigned	unassigned	unassigned
OTU1665	Fungi	unassigned	unassigned	unassigned	unassigned	unassigned	unassigned
OTU1666	Fungi	Ascomycota	Leotiomycetes	Helotiales	Helotiales_fam_Incertae_sedis	Cadophora	unassigned
OTU1667	Fungi	unassigned	unassigned	unassigned	unassigned	unassigned	unassigned
OTU1668	Fungi	unassigned	unassigned	unassigned	unassigned	unassigned	unassigned
OTU1669	Fungi	unassigned	unassigned	unassigned	unassigned	unassigned	unassigned
OTU1670	Fungi	unassigned	unassigned	unassigned	unassigned	unassigned	unassigned
OTU1671	Fungi	unassigned	unassigned	unassigned	unassigned	unassigned	unassigned
OTU1672	Fungi	Basidiomycota	Agaricomycetes	Thelephorales	Thelephoraceae	unassigned	unassigned
OTU1673	Fungi	Mucoromycota	Mucoromycetes	Mucorales	Mucoraceae	Mucor	unassigned
OTU1674	Fungi	Ascomycota	Dothideomycetes	Pleosporales	Coniothyriaceae	Coniothyrium	Coniothyrium_crepinianum
OTU1675	Fungi	unassigned	unassigned	unassigned	unassigned	unassigned	unassigned
OTU1676	Fungi	Ascomycota	Eurotiomycetes	Chaetothyriales	Herpotrichiellaceae	Exophiala	Exophiala_moniliae
OTU1677	Fungi	Ascomycota	Leotiomycetes	Helotiales	Hyaloscyphaceae	Calycina	unassigned
OTU1678	Fungi	Basidiomycota	Agaricomycetes	Russulales	Peniophoraceae	Peniophora	Peniophora_limitata
OTU1679	Fungi	Ascomycota	Dothideomycetes	Pleosporales	Phaeosphaeriaceae	unassigned	unassigned
OTU1680	Fungi	Basidiomycota	Agaricomycetes	Thelephorales	Thelephoraceae	unassigned	unassigned
OTU1681	Fungi	Ascomycota	Eurotiomycetes	Chaetothyriales	Herpotrichiellaceae	unassigned	unassigned
OTU1682	Fungi	unassigned	unassigned	unassigned	unassigned	unassigned	unassigned
OTU1683	Fungi	Basidiomycota	Agaricomycetes	Agaricales	Clavariaceae	Clavulinopsis	Clavulinopsis_luteonana
OTU1684	Fungi	unassigned	unassigned	unassigned	unassigned	unassigned	unassigned
OTU1685	Fungi	unassigned	unassigned	unassigned	unassigned	unassigned	unassigned
OTU1686	Fungi	Mortierellomycota	Mortierellomycetes	Mortierellales	Mortierellaceae	Mortierella	unassigned
OTU1687	Fungi	Rozellomycota	unassigned	unassigned	unassigned	unassigned	unassigned
OTU1688	Fungi	Ascomycota	Leotiomycetes	unassigned	unassigned	unassigned	unassigned
OTU1689	Fungi	Ascomycota	Eurotiomycetes	Eurotiales	Thermoascaceae	Thermoascus	Thermoascus_crustaceus
OTU1690	Fungi	Basidiomycota	Agaricomycetes	Agaricales	Entolomataceae	Entoloma	Entoloma_prunuloides
OTU1691	Fungi	unassigned	unassigned	unassigned	unassigned	unassigned	unassigned
OTU1692	Fungi	Basidiomycota	Agaricomycetes	Agaricales	Inocybaceae	Inocybe	unassigned
OTU1693	Fungi	Ascomycota	unassigned	unassigned	unassigned	unassigned	unassigned
OTU1694	Fungi	Rozellomycota	unassigned	unassigned	unassigned	unassigned	unassigned
OTU1695	Fungi	Ascomycota	Sordariomycetes	Hypocreales	Nectriaceae	Mariannaea	Mariannaea_samuelsii
OTU1696	Fungi	unassigned	unassigned	unassigned	unassigned	unassigned	unassigned
OTU1697	Fungi	unassigned	unassigned	unassigned	unassigned	unassigned	unassigned
OTU1698	Fungi	Basidiomycota	Agaricomycetes	Hymenochaetales	unassigned	unassigned	unassigned
OTU1699	Fungi	Basidiomycota	Agaricomycetes	Agaricales	Tricholomataceae	Paralepista	Paralepista_flaccida
OTU1700	Fungi	Basidiomycota	Agaricomycetes	Agaricales	Omphalotaceae	Rhodocollybia	Rhodocollybia_butyracea
OTU1701	Fungi	Ascomycota	Sordariomycetes	Microascales	Microascales_fam_Incertae_sedis	Wardomyces	Wardomyces_humicola
OTU1702	Fungi	unassigned	unassigned	unassigned	unassigned	unassigned	unassigned
OTU1703	Fungi	Chytridiomycota	unassigned	unassigned	unassigned	unassigned	unassigned
OTU1704	Fungi	unassigned	unassigned	unassigned	unassigned	unassigned	unassigned
OTU1705	Fungi	Basidiomycota	Agaricomycetes	Auriculariales	unassigned	unassigned	unassigned
OTU1706	Fungi	unassigned	unassigned	unassigned	unassigned	unassigned	unassigned
OTU1707	Fungi	Basidiomycota	unassigned	unassigned	unassigned	unassigned	unassigned
OTU1708	Fungi	Basidiomycota	Agaricomycetes	Agaricales	Clavariaceae	unassigned	unassigned
OTU1709	Fungi	unassigned	unassigned	unassigned	unassigned	unassigned	unassigned
OTU1710	Fungi	unassigned	unassigned	unassigned	unassigned	unassigned	unassigned
OTU1711	Fungi	unassigned	unassigned	unassigned	unassigned	unassigned	unassigned
OTU1712	Fungi	Basidiomycota	Agaricomycetes	Agaricales	Hymenogastraceae	Hebeloma	Hebeloma_leucosarx
OTU1713	Fungi	Basidiomycota	unassigned	unassigned	unassigned	unassigned	unassigned
OTU1714	Fungi	Ascomycota	Eurotiomycetes	Chaetothyriales	Trichomeriaceae	Knufia	Knufia_tsunedae
OTU1715	Fungi	unassigned	unassigned	unassigned	unassigned	unassigned	unassigned
OTU1716	Fungi	Ascomycota	Leotiomycetes	Helotiales	unassigned	unassigned	unassigned
OTU1717	Fungi	Basidiomycota	Agaricomycetes	Cantharellales	Cantharellales_fam_Incertae_sedis	Sistotrema	Sistotrema_oblongisporum
OTU1718	Fungi	Ascomycota	Leotiomycetes	Thelebolales	Pseudeurotiaceae	Gymnostellatospora	Gymnostellatospora_japonica
OTU1719	Fungi	unassigned	unassigned	unassigned	unassigned	unassigned	unassigned
OTU1720	Fungi	Ascomycota	Sordariomycetes	Microascales	Microascaceae	unassigned	unassigned
OTU1721	Fungi	unassigned	unassigned	unassigned	unassigned	unassigned	unassigned
OTU1722	Fungi	Basidiomycota	Agaricomycetes	Thelephorales	Thelephoraceae	Tomentella	unassigned
OTU1723	Fungi	Ascomycota	Dothideomycetes	Capnodiales	Mycosphaerellaceae	Zymoseptoria	unassigned
OTU1724	Fungi	unassigned	unassigned	unassigned	unassigned	unassigned	unassigned
OTU1725	Fungi	unassigned	unassigned	unassigned	unassigned	unassigned	unassigned
OTU1726	Fungi	unassigned	unassigned	unassigned	unassigned	unassigned	unassigned
OTU1727	Fungi	unassigned	unassigned	unassigned	unassigned	unassigned	unassigned
OTU1728	Fungi	unassigned	unassigned	unassigned	unassigned	unassigned	unassigned
OTU1729	Fungi	Basidiomycota	Agaricomycetes	Agaricales	Cortinariaceae	Cortinarius	unassigned
OTU1730	Fungi	unassigned	unassigned	unassigned	unassigned	unassigned	unassigned
OTU1731	Fungi	unassigned	unassigned	unassigned	unassigned	unassigned	unassigned
OTU1732	Fungi	unassigned	unassigned	unassigned	unassigned	unassigned	unassigned
OTU1733	Fungi	unassigned	unassigned	unassigned	unassigned	unassigned	unassigned
OTU1734	Fungi	Rozellomycota	unassigned	unassigned	unassigned	unassigned	unassigned
OTU1735	Fungi	unassigned	unassigned	unassigned	unassigned	unassigned	unassigned
OTU1736	Fungi	unassigned	unassigned	unassigned	unassigned	unassigned	unassigned
OTU1737	Fungi	Ascomycota	Saccharomycetes	Saccharomycetales	unassigned	unassigned	unassigned
OTU1738	Fungi	unassigned	unassigned	unassigned	unassigned	unassigned	unassigned
OTU1739	Fungi	Ascomycota	Leotiomycetes	Helotiales	Helotiales_fam_Incertae_sedis	Xylogone	unassigned
OTU1740	Fungi	unassigned	unassigned	unassigned	unassigned	unassigned	unassigned
OTU1741	Fungi	unassigned	unassigned	unassigned	unassigned	unassigned	unassigned
OTU1742	Fungi	Rozellomycota	unassigned	unassigned	unassigned	unassigned	unassigned
OTU1743	Fungi	unassigned	unassigned	unassigned	unassigned	unassigned	unassigned
OTU1744	Fungi	Ascomycota	Dothideomycetes	Venturiales	Venturiaceae	Cylindrosympodium	Cylindrosympodium_lauri
OTU1745	Fungi	unassigned	unassigned	unassigned	unassigned	unassigned	unassigned
OTU1746	Fungi	Ascomycota	Dothideomycetes	Pleosporales	Leptosphaeriaceae	Ampelomyces	Ampelomyces_quisqualis
OTU1747	Fungi	Basidiomycota	Agaricomycetes	Russulales	Russulaceae	Russula	unassigned
OTU1748	Fungi	unassigned	unassigned	unassigned	unassigned	unassigned	unassigned
OTU1749	Fungi	unassigned	unassigned	unassigned	unassigned	unassigned	unassigned
OTU1750	Fungi	Basidiomycota	Agaricomycetes	Russulales	Russulaceae	Russula	Russula_cyanoxantha
OTU1751	Fungi	Rozellomycota	unassigned	unassigned	unassigned	unassigned	unassigned
OTU1752	Fungi	Basidiomycota	Agaricomycetes	unassigned	unassigned	unassigned	unassigned
OTU1753	Fungi	unassigned	unassigned	unassigned	unassigned	unassigned	unassigned
OTU1754	Fungi	Ascomycota	Dothideomycetes	Venturiales	Sympoventuriaceae	unassigned	unassigned
OTU1755	Fungi	Basidiomycota	Agaricomycetes	Gomphales	Gomphaceae	Phaeoclavulina	Phaeoclavulina_abietina
OTU1756	Fungi	Ascomycota	Pezizomycetes	Pezizales	Pezizaceae	Peziza	unassigned
OTU1757	Fungi	Basidiomycota	Agaricomycetes	Sebacinales	unassigned	unassigned	unassigned
OTU1758	Fungi	Ascomycota	Eurotiomycetes	Eurotiales	Trichocomaceae	Thermomyces	Thermomyces_stellatus
OTU1759	Fungi	unassigned	unassigned	unassigned	unassigned	unassigned	unassigned
OTU1760	Fungi	unassigned	unassigned	unassigned	unassigned	unassigned	unassigned
OTU1761	Fungi	Mortierellomycota	Mortierellomycetes	Mortierellales	Mortierellaceae	Mortierella	Mortierella_echinula
OTU1762	Fungi	Basidiomycota	Agaricomycetes	Agaricales	Inocybaceae	Inocybe	unassigned
OTU1763	Fungi	Ascomycota	Dothideomycetes	Pleosporales	Didymellaceae	Stagonosporopsis	Stagonosporopsis_andigena
OTU1764	Fungi	Ascomycota	Lecanoromycetes	Lecanoromycetes_ord_Incertae_sedis	Lecanoromycetes_fam_Incertae_sedis	Sarea	Sarea_resinae
OTU1765	Fungi	Basidiomycota	unassigned	unassigned	unassigned	unassigned	unassigned
OTU1766	Fungi	Basidiomycota	Agaricomycetes	Polyporales	Steccherinaceae	Steccherinum	Steccherinum_oreophilum
OTU1767	Fungi	Rozellomycota	unassigned	unassigned	unassigned	unassigned	unassigned
OTU1768	Fungi	unassigned	unassigned	unassigned	unassigned	unassigned	unassigned
OTU1769	Fungi	unassigned	unassigned	unassigned	unassigned	unassigned	unassigned
OTU1770	Fungi	Basidiomycota	Tremellomycetes	Tremellales	Trimorphomycetaceae	Saitozyma	Saitozyma_podzolica
OTU1771	Fungi	Basidiomycota	Tremellomycetes	Tremellales	Tremellaceae	Filobasidiella	unassigned
OTU1772	Fungi	unassigned	unassigned	unassigned	unassigned	unassigned	unassigned
OTU1773	Fungi	unassigned	unassigned	unassigned	unassigned	unassigned	unassigned
OTU1774	Fungi	unassigned	unassigned	unassigned	unassigned	unassigned	unassigned
OTU1775	Fungi	unassigned	unassigned	unassigned	unassigned	unassigned	unassigned
OTU1776	Fungi	unassigned	unassigned	unassigned	unassigned	unassigned	unassigned
OTU1777	Fungi	Basidiomycota	Agaricomycetes	Hymenochaetales	Schizoporaceae	unassigned	unassigned
OTU1778	Fungi	unassigned	unassigned	unassigned	unassigned	unassigned	unassigned
OTU1779	Fungi	Ascomycota	Leotiomycetes	Helotiales	unassigned	unassigned	unassigned
OTU1780	Fungi	Ascomycota	Leotiomycetes	unassigned	unassigned	unassigned	unassigned
OTU1781	Fungi	Basidiomycota	Agaricomycetes	Russulales	Russulaceae	Russula	unassigned
OTU1782	Fungi	unassigned	unassigned	unassigned	unassigned	unassigned	unassigned
OTU1783	Fungi	unassigned	unassigned	unassigned	unassigned	unassigned	unassigned
OTU1784	Fungi	unassigned	unassigned	unassigned	unassigned	unassigned	unassigned
OTU1785	Fungi	Ascomycota	Leotiomycetes	Helotiales	Hyaloscyphaceae	Trichopeziza	Trichopeziza_mollissima
OTU1786	Fungi	unassigned	unassigned	unassigned	unassigned	unassigned	unassigned
OTU1787	Fungi	unassigned	unassigned	unassigned	unassigned	unassigned	unassigned
OTU1788	Fungi	Chytridiomycota	Rhizophlyctidomycetes	Rhizophlyctidales	Rhizophlyctidaceae	Rhizophlyctis	unassigned
OTU1789	Fungi	Ascomycota	Dothideomycetes	Pleosporales	Sporormiaceae	Sporormiella	Sporormiella_similis
OTU1790	Fungi	unassigned	unassigned	unassigned	unassigned	unassigned	unassigned
OTU1791	Fungi	Ascomycota	Dothideomycetes	Pleosporales	unassigned	unassigned	unassigned
OTU1792	Fungi	Basidiomycota	Agaricomycetes	Agaricales	Clavariaceae	unassigned	unassigned
OTU1793	Fungi	Rozellomycota	unassigned	unassigned	unassigned	unassigned	unassigned
OTU1794	Fungi	Ascomycota	Leotiomycetes	Helotiales	unassigned	unassigned	unassigned
OTU1795	Fungi	Basidiomycota	Agaricomycetes	Russulales	Russulaceae	Russula	Russula_foetens
OTU1796	Fungi	unassigned	unassigned	unassigned	unassigned	unassigned	unassigned
OTU1797	Fungi	Ascomycota	Dothideomycetes	Pleosporales	Didymosphaeriaceae	Pseudopithomyces	Pseudopithomyces_rosae
OTU1798	Fungi	Basidiomycota	Agaricomycetes	Cantharellales	unassigned	unassigned	unassigned
OTU1799	Fungi	Ascomycota	Dothideomycetes	Capnodiales	unassigned	unassigned	unassigned
OTU1800	Fungi	unassigned	unassigned	unassigned	unassigned	unassigned	unassigned
OTU1801	Fungi	Ascomycota	Dothideomycetes	Venturiales	Venturiaceae	unassigned	unassigned
OTU1802	Fungi	unassigned	unassigned	unassigned	unassigned	unassigned	unassigned
OTU1803	Fungi	Basidiomycota	Agaricomycetes	Agaricales	Clavariaceae	unassigned	unassigned
OTU1804	Fungi	Ascomycota	Leotiomycetes	unassigned	unassigned	unassigned	unassigned
OTU1805	Fungi	unassigned	unassigned	unassigned	unassigned	unassigned	unassigned
OTU1806	Fungi	Chytridiomycota	unassigned	unassigned	unassigned	unassigned	unassigned
OTU1807	Fungi	unassigned	unassigned	unassigned	unassigned	unassigned	unassigned
OTU1808	Fungi	Basidiomycota	Agaricomycetes	Thelephorales	Thelephoraceae	Tomentella	Tomentella_ellisii
OTU1809	Fungi	unassigned	unassigned	unassigned	unassigned	unassigned	unassigned
OTU1810	Fungi	unassigned	unassigned	unassigned	unassigned	unassigned	unassigned
OTU1811	Fungi	unassigned	unassigned	unassigned	unassigned	unassigned	unassigned
OTU1812	Fungi	Ascomycota	Sordariomycetes	Coniochaetales	Coniochaetaceae	unassigned	unassigned
OTU1813	Fungi	Ascomycota	Sordariomycetes	Glomerellales	Plectosphaerellaceae	unassigned	unassigned
OTU1814	Fungi	unassigned	unassigned	unassigned	unassigned	unassigned	unassigned
OTU1815	Fungi	unassigned	unassigned	unassigned	unassigned	unassigned	unassigned
OTU1816	Fungi	Basidiomycota	Agaricomycetes	Agaricales	Agaricaceae	Agaricus	unassigned
OTU1817	Fungi	unassigned	unassigned	unassigned	unassigned	unassigned	unassigned
OTU1818	Fungi	Ascomycota	Eurotiomycetes	Chaetothyriales	unassigned	unassigned	unassigned
OTU1819	Fungi	Ascomycota	Leotiomycetes	Thelebolales	Pseudeurotiaceae	unassigned	unassigned
OTU1820	Fungi	unassigned	unassigned	unassigned	unassigned	unassigned	unassigned
OTU1821	Fungi	Ascomycota	Dothideomycetes	Pleosporales	Didymellaceae	Epicoccum	Epicoccum_thailandicum
OTU1822	Fungi	Rozellomycota	unassigned	unassigned	unassigned	unassigned	unassigned
OTU1823	Fungi	Ascomycota	Leotiomycetes	Helotiales	unassigned	unassigned	unassigned
OTU1824	Fungi	Chytridiomycota	unassigned	unassigned	unassigned	unassigned	unassigned
OTU1825	Fungi	Basidiomycota	Agaricomycetes	unassigned	unassigned	unassigned	unassigned
OTU1826	Fungi	Chytridiomycota	Rhizophlyctidomycetes	Rhizophlyctidales	Sonoraphlyctidaceae	Sonoraphlyctis	Sonoraphlyctis_ranzonii
OTU1827	Fungi	Basidiomycota	Agaricomycetes	Thelephorales	Thelephoraceae	Tomentella	Tomentella_subclavigera
OTU1828	Fungi	Ascomycota	Leotiomycetes	Helotiales	unassigned	unassigned	unassigned
OTU1829	Fungi	unassigned	unassigned	unassigned	unassigned	unassigned	unassigned
OTU1830	Fungi	Basidiomycota	Agaricomycetes	Cantharellales	Clavulinaceae	Clavulina	Clavulina_rugosa
OTU1831	Fungi	Ascomycota	Sordariomycetes	Myrmecridiales	Myrmecridiaceae	Myrmecridium	Myrmecridium_phragmitis
OTU1832	Fungi	unassigned	unassigned	unassigned	unassigned	unassigned	unassigned
OTU1833	Fungi	unassigned	unassigned	unassigned	unassigned	unassigned	unassigned
OTU1834	Fungi	unassigned	unassigned	unassigned	unassigned	unassigned	unassigned
OTU1835	Fungi	Ascomycota	Leotiomycetes	Helotiales	Helotiales_fam_Incertae_sedis	Xenopolyscytalum	unassigned
OTU1836	Fungi	Basidiomycota	Agaricomycetes	Agaricales	Cortinariaceae	Cortinarius	unassigned
OTU1837	Fungi	Ascomycota	Sordariomycetes	Sordariales	Helminthosphaeriaceae	Endophragmiella	Endophragmiella_dimorphospora
OTU1838	Fungi	unassigned	unassigned	unassigned	unassigned	unassigned	unassigned
OTU1839	Fungi	unassigned	unassigned	unassigned	unassigned	unassigned	unassigned
OTU1840	Fungi	unassigned	unassigned	unassigned	unassigned	unassigned	unassigned
OTU1841	Fungi	Basidiomycota	Agaricomycetes	Agaricales	Clavariaceae	unassigned	unassigned
OTU1842	Fungi	Ascomycota	unassigned	unassigned	unassigned	unassigned	unassigned
OTU1843	Fungi	Rozellomycota	unassigned	unassigned	unassigned	unassigned	unassigned
OTU1844	Fungi	Basidiomycota	Agaricomycetes	Agaricales	Tricholomataceae	Lepista	Lepista_irina
OTU1845	Fungi	unassigned	unassigned	unassigned	unassigned	unassigned	unassigned
OTU1846	Fungi	unassigned	unassigned	unassigned	unassigned	unassigned	unassigned
OTU1847	Fungi	unassigned	unassigned	unassigned	unassigned	unassigned	unassigned
OTU1848	Fungi	unassigned	unassigned	unassigned	unassigned	unassigned	unassigned
OTU1849	Fungi	unassigned	unassigned	unassigned	unassigned	unassigned	unassigned
OTU1850	Fungi	unassigned	unassigned	unassigned	unassigned	unassigned	unassigned
OTU1851	Fungi	Ascomycota	Orbiliomycetes	Orbiliales	Orbiliaceae	Dactylaria	Dactylaria_dimorphospora
OTU1852	Fungi	Ascomycota	Leotiomycetes	Helotiales	Helotiales_fam_Incertae_sedis	unassigned	unassigned
OTU1853	Fungi	unassigned	unassigned	unassigned	unassigned	unassigned	unassigned
OTU1854	Fungi	unassigned	unassigned	unassigned	unassigned	unassigned	unassigned
OTU1855	Fungi	Basidiomycota	Agaricomycetes	unassigned	unassigned	unassigned	unassigned
OTU1856	Fungi	unassigned	unassigned	unassigned	unassigned	unassigned	unassigned
OTU1857	Fungi	Basidiomycota	Agaricomycetes	Polyporales	Phanerochaetaceae	Phanerochaete	Phanerochaete_velutina
OTU1858	Fungi	Basidiomycota	unassigned	unassigned	unassigned	unassigned	unassigned
OTU1859	Fungi	Ascomycota	Dothideomycetes	Dothideomycetes_ord_Incertae_sedis	Eremomycetaceae	Arthrographis	unassigned
OTU1860	Fungi	Ascomycota	Sordariomycetes	unassigned	unassigned	unassigned	unassigned
OTU1861	Fungi	Basidiomycota	Agaricomycetes	unassigned	unassigned	unassigned	unassigned
OTU1862	Fungi	unassigned	unassigned	unassigned	unassigned	unassigned	unassigned
OTU1863	Fungi	Rozellomycota	unassigned	unassigned	unassigned	unassigned	unassigned
OTU1864	Fungi	Basidiomycota	Agaricomycetes	Agaricales	Tricholomataceae	Xeromphalina	Xeromphalina_cauticinalis
OTU1865	Fungi	Basidiomycota	Agaricomycetes	Agaricales	Clavariaceae	Clavaria	unassigned
OTU1866	Fungi	Ascomycota	Dothideomycetes	Pleosporales	Massarinaceae	Stagonospora	Stagonospora_trichophoricola
OTU1867	Fungi	unassigned	unassigned	unassigned	unassigned	unassigned	unassigned
OTU1868	Fungi	Basidiomycota	Agaricomycetes	unassigned	unassigned	unassigned	unassigned
OTU1869	Fungi	unassigned	unassigned	unassigned	unassigned	unassigned	unassigned
OTU1870	Fungi	Basidiomycota	unassigned	unassigned	unassigned	unassigned	unassigned
OTU1871	Fungi	Basidiomycota	Agaricomycetes	Russulales	Russulaceae	unassigned	unassigned
OTU1872	Fungi	unassigned	unassigned	unassigned	unassigned	unassigned	unassigned
OTU1873	Fungi	Basidiomycota	Agaricomycetes	Geastrales	Geastraceae	Geastrum	Geastrum_quadrifidum
OTU1874	Fungi	Basidiomycota	Agaricomycetes	Thelephorales	Thelephoraceae	Tomentella	unassigned
OTU1875	Fungi	Basidiomycota	unassigned	unassigned	unassigned	unassigned	unassigned
OTU1876	Fungi	Rozellomycota	unassigned	unassigned	unassigned	unassigned	unassigned
OTU1877	Fungi	Ascomycota	Leotiomycetes	Helotiales	unassigned	unassigned	unassigned
OTU1878	Fungi	Basidiomycota	Agaricomycetes	Cantharellales	Ceratobasidiaceae	unassigned	unassigned
OTU1879	Fungi	Ascomycota	Archaeorhizomycetes	Archaeorhizomycetales	Archaeorhizomycetaceae	Archaeorhizomyces	unassigned
OTU1880	Fungi	unassigned	unassigned	unassigned	unassigned	unassigned	unassigned
OTU1881	Fungi	Basidiomycota	Agaricomycetes	Russulales	Russulaceae	Russula	Russula_brevipes
OTU1882	Fungi	unassigned	unassigned	unassigned	unassigned	unassigned	unassigned
OTU1883	Fungi	unassigned	unassigned	unassigned	unassigned	unassigned	unassigned
OTU1884	Fungi	unassigned	unassigned	unassigned	unassigned	unassigned	unassigned
OTU1885	Fungi	Basidiomycota	Agaricomycetes	unassigned	unassigned	unassigned	unassigned
OTU1886	Fungi	unassigned	unassigned	unassigned	unassigned	unassigned	unassigned
OTU1887	Fungi	Ascomycota	Eurotiomycetes	Onygenales	Onygenales_fam_Incertae_sedis	Chrysosporium	unassigned
OTU1888	Fungi	unassigned	unassigned	unassigned	unassigned	unassigned	unassigned
OTU1889	Fungi	unassigned	unassigned	unassigned	unassigned	unassigned	unassigned
OTU1890	Fungi	unassigned	unassigned	unassigned	unassigned	unassigned	unassigned
OTU1891	Fungi	Basidiomycota	Agaricomycetes	Russulales	Russulaceae	Lactarius	Lactarius_pubescens
OTU1892	Fungi	unassigned	unassigned	unassigned	unassigned	unassigned	unassigned
OTU1893	Fungi	unassigned	unassigned	unassigned	unassigned	unassigned	unassigned
OTU1894	Fungi	Ascomycota	Sordariomycetes	Hypocreales	Hypocreaceae	Trichoderma	Trichoderma_nybergianum
OTU1895	Fungi	Ascomycota	Dothideomycetes	Pleosporales	Sporormiaceae	Preussia	Preussia_tetramera
OTU1896	Fungi	Ascomycota	Sordariomycetes	Hypocreales	Nectriaceae	Fusarium	unassigned
OTU1897	Fungi	unassigned	unassigned	unassigned	unassigned	unassigned	unassigned
OTU1898	Fungi	Ascomycota	Pezizomycetes	Pezizales	Pyronemataceae	Heydenia	unassigned
OTU1899	Fungi	unassigned	unassigned	unassigned	unassigned	unassigned	unassigned
OTU1900	Fungi	unassigned	unassigned	unassigned	unassigned	unassigned	unassigned
OTU1901	Fungi	unassigned	unassigned	unassigned	unassigned	unassigned	unassigned
OTU1902	Fungi	unassigned	unassigned	unassigned	unassigned	unassigned	unassigned
OTU1903	Fungi	Ascomycota	Dothideomycetes	Mytilinidales	Gloniaceae	unassigned	unassigned
OTU1904	Fungi	unassigned	unassigned	unassigned	unassigned	unassigned	unassigned
OTU1905	Fungi	unassigned	unassigned	unassigned	unassigned	unassigned	unassigned
OTU1906	Fungi	Basidiomycota	Microbotryomycetes	Microbotryomycetes_ord_Incertae_sedis	Chrysozymaceae	unassigned	unassigned
OTU1907	Fungi	Ascomycota	Leotiomycetes	Helotiales	unassigned	unassigned	unassigned
OTU1908	Fungi	unassigned	unassigned	unassigned	unassigned	unassigned	unassigned
OTU1909	Fungi	Ascomycota	Leotiomycetes	unassigned	unassigned	unassigned	unassigned
OTU1910	Fungi	unassigned	unassigned	unassigned	unassigned	unassigned	unassigned
OTU1911	Fungi	Basidiomycota	unassigned	unassigned	unassigned	unassigned	unassigned
OTU1912	Fungi	Ascomycota	Sordariomycetes	Magnaporthales	Magnaporthaceae	Gaeumannomyces	Gaeumannomyces_caricis
OTU1913	Fungi	unassigned	unassigned	unassigned	unassigned	unassigned	unassigned
OTU1914	Fungi	unassigned	unassigned	unassigned	unassigned	unassigned	unassigned
OTU1915	Fungi	unassigned	unassigned	unassigned	unassigned	unassigned	unassigned
OTU1916	Fungi	Basidiomycota	Agaricomycetes	Polyporales	Ganodermataceae	Yuchengia	Yuchengia_narymica
OTU1917	Fungi	unassigned	unassigned	unassigned	unassigned	unassigned	unassigned
OTU1918	Fungi	Basidiomycota	Tremellomycetes	Tremellales	Syzygosporaceae	Syzygospora	Syzygospora_effibulata
OTU1919	Fungi	unassigned	unassigned	unassigned	unassigned	unassigned	unassigned
OTU1920	Fungi	Ascomycota	Leotiomycetes	Helotiales	Sclerotiniaceae	Botrytis	unassigned
OTU1921	Fungi	Basidiomycota	Agaricomycetes	Agaricales	Hygrophoraceae	Hygrophorus	Hygrophorus_eburneus
OTU1922	Fungi	unassigned	unassigned	unassigned	unassigned	unassigned	unassigned
OTU1923	Fungi	unassigned	unassigned	unassigned	unassigned	unassigned	unassigned
OTU1924	Fungi	Ascomycota	Eurotiomycetes	Chaetothyriales	unassigned	unassigned	unassigned
OTU1925	Fungi	Basidiomycota	Cystobasidiomycetes	Erythrobasidiales	Erythrobasidiales_fam_Incertae_sedis	Sakaguchia	Sakaguchia_lamellibrachiae
OTU1926	Fungi	Basidiomycota	Agaricomycetes	Agaricales	Psathyrellaceae	Coprinopsis	Coprinopsis_trispora
OTU1927	Fungi	Ascomycota	Sordariomycetes	Hypocreales	Hypocreales_fam_Incertae_sedis	Myxocephala	Myxocephala_albida
OTU1928	Fungi	Rozellomycota	unassigned	unassigned	unassigned	unassigned	unassigned
OTU1929	Fungi	unassigned	unassigned	unassigned	unassigned	unassigned	unassigned
OTU1930	Fungi	unassigned	unassigned	unassigned	unassigned	unassigned	unassigned
OTU1931	Fungi	unassigned	unassigned	unassigned	unassigned	unassigned	unassigned
OTU1932	Fungi	unassigned	unassigned	unassigned	unassigned	unassigned	unassigned
OTU1933	Fungi	Ascomycota	Leotiomycetes	Helotiales	Helotiales_fam_Incertae_sedis	Roesleria	Roesleria_subterranea
OTU1934	Fungi	unassigned	unassigned	unassigned	unassigned	unassigned	unassigned
OTU1935	Fungi	unassigned	unassigned	unassigned	unassigned	unassigned	unassigned
OTU1936	Fungi	unassigned	unassigned	unassigned	unassigned	unassigned	unassigned
OTU1937	Fungi	unassigned	unassigned	unassigned	unassigned	unassigned	unassigned
OTU1938	Fungi	Ascomycota	Leotiomycetes	Helotiales	Leotiaceae	Alatospora	unassigned
OTU1939	Fungi	Rozellomycota	unassigned	unassigned	unassigned	unassigned	unassigned
OTU1940	Fungi	unassigned	unassigned	unassigned	unassigned	unassigned	unassigned
OTU1941	Fungi	unassigned	unassigned	unassigned	unassigned	unassigned	unassigned
OTU1942	Fungi	unassigned	unassigned	unassigned	unassigned	unassigned	unassigned
OTU1943	Fungi	Basidiomycota	Agaricomycetes	unassigned	unassigned	unassigned	unassigned
OTU1944	Fungi	Basidiomycota	Agaricomycetes	Sebacinales	Sebacinaceae	Sebacina	unassigned
OTU1945	Fungi	Basidiomycota	Agaricomycetes	Agaricales	Tricholomataceae	Fayodia	Fayodia_gracilipes
OTU1946	Fungi	unassigned	unassigned	unassigned	unassigned	unassigned	unassigned
OTU1947	Fungi	unassigned	unassigned	unassigned	unassigned	unassigned	unassigned
OTU1948	Fungi	Ascomycota	Leotiomycetes	unassigned	unassigned	unassigned	unassigned
OTU1949	Fungi	Basidiomycota	Agaricomycetes	Cantharellales	Cantharellales_fam_Incertae_sedis	Sistotrema	unassigned
OTU1950	Fungi	Ascomycota	Dothideomycetes	Pleosporales	Melanommataceae	Herpotrichia	Herpotrichia_parasitica
OTU1951	Fungi	unassigned	unassigned	unassigned	unassigned	unassigned	unassigned
OTU1952	Fungi	Ascomycota	Dothideomycetes	Pleosporales	Didymosphaeriaceae	Spegazzinia	Spegazzinia_lobulata
OTU1953	Fungi	unassigned	unassigned	unassigned	unassigned	unassigned	unassigned
OTU1954	Fungi	unassigned	unassigned	unassigned	unassigned	unassigned	unassigned
OTU1955	Fungi	Chytridiomycota	unassigned	unassigned	unassigned	unassigned	unassigned
OTU1956	Fungi	unassigned	unassigned	unassigned	unassigned	unassigned	unassigned
OTU1957	Fungi	unassigned	unassigned	unassigned	unassigned	unassigned	unassigned
OTU1958	Fungi	unassigned	unassigned	unassigned	unassigned	unassigned	unassigned
OTU1959	Fungi	Basidiomycota	Agaricomycetes	Agaricales	Cortinariaceae	Cortinarius	Cortinarius_pholideus
OTU1960	Fungi	Basidiomycota	unassigned	unassigned	unassigned	unassigned	unassigned
OTU1961	Fungi	Basidiomycota	Agaricomycetes	Thelephorales	Thelephoraceae	Tomentella	unassigned
OTU1962	Fungi	Basidiomycota	Agaricomycetes	Agaricales	Clavariaceae	Clavaria	Clavaria_fragilis
OTU1963	Fungi	Ascomycota	Sordariomycetes	Xylariales	Xylariales_fam_Incertae_sedis	Fusidium	unassigned
OTU1964	Fungi	Ascomycota	Dothideomycetes	Pleosporales	Leptosphaeriaceae	unassigned	unassigned
OTU1965	Fungi	unassigned	unassigned	unassigned	unassigned	unassigned	unassigned
OTU1966	Fungi	unassigned	unassigned	unassigned	unassigned	unassigned	unassigned
OTU1967	Fungi	unassigned	unassigned	unassigned	unassigned	unassigned	unassigned
OTU1968	Fungi	Basidiomycota	unassigned	unassigned	unassigned	unassigned	unassigned
OTU1969	Fungi	unassigned	unassigned	unassigned	unassigned	unassigned	unassigned
OTU1970	Fungi	Ascomycota	Sordariomycetes	Glomerellales	unassigned	unassigned	unassigned
OTU1971	Fungi	Ascomycota	Sordariomycetes	Xylariales	unassigned	unassigned	unassigned
OTU1972	Fungi	Basidiomycota	Agaricomycetes	Agaricales	Strophariaceae	Galerina	Galerina_sideroides
OTU1973	Fungi	Basidiomycota	Malasseziomycetes	Malasseziales	Malasseziaceae	Malassezia	Malassezia_restricta
OTU1974	Fungi	unassigned	unassigned	unassigned	unassigned	unassigned	unassigned
OTU1975	Fungi	unassigned	unassigned	unassigned	unassigned	unassigned	unassigned
OTU1976	Fungi	Ascomycota	Dothideomycetes	unassigned	unassigned	unassigned	unassigned
OTU1977	Fungi	unassigned	unassigned	unassigned	unassigned	unassigned	unassigned
OTU1978	Fungi	Ascomycota	Sordariomycetes	Hypocreales	Hypocreaceae	Cladobotryum	Cladobotryum_obconicum
OTU1979	Fungi	Ascomycota	Eurotiomycetes	Eurotiales	Aspergillaceae	Aspergillus	Aspergillus_ruber
OTU1980	Fungi	unassigned	unassigned	unassigned	unassigned	unassigned	unassigned
OTU1981	Fungi	unassigned	unassigned	unassigned	unassigned	unassigned	unassigned
OTU1982	Fungi	Ascomycota	Dothideomycetes	Pleosporales	Didymellaceae	Boeremia	Boeremia_exigua
OTU1983	Fungi	Ascomycota	Eurotiomycetes	Eurotiales	Aspergillaceae	Penicillium	Penicillium_vasconiae
OTU1984	Fungi	Ascomycota	Sordariomycetes	Hypocreales	Nectriaceae	Calcarisporium	unassigned
OTU1985	Fungi	Basidiomycota	unassigned	unassigned	unassigned	unassigned	unassigned
OTU1986	Fungi	Basidiomycota	Agaricomycetes	Russulales	Russulaceae	Russula	Russula_densifolia
OTU1987	Fungi	Ascomycota	Eurotiomycetes	Chaetothyriales	Herpotrichiellaceae	Phialophora	Phialophora_cyclaminis
OTU1988	Fungi	unassigned	unassigned	unassigned	unassigned	unassigned	unassigned
OTU1989	Fungi	Basidiomycota	Tremellomycetes	Filobasidiales	Piskurozymaceae	Solicoccozyma	Solicoccozyma_keelungensis
OTU1990	Fungi	Ascomycota	Sordariomycetes	unassigned	unassigned	unassigned	unassigned
OTU1991	Fungi	unassigned	unassigned	unassigned	unassigned	unassigned	unassigned
OTU1992	Fungi	unassigned	unassigned	unassigned	unassigned	unassigned	unassigned
OTU1993	Fungi	Basidiomycota	Agaricomycetes	Sebacinales	Sebacinaceae	Chaetospermum	unassigned
OTU1994	Fungi	Rozellomycota	unassigned	unassigned	unassigned	unassigned	unassigned
OTU1995	Fungi	unassigned	unassigned	unassigned	unassigned	unassigned	unassigned
OTU1996	Fungi	unassigned	unassigned	unassigned	unassigned	unassigned	unassigned
OTU1997	Fungi	unassigned	unassigned	unassigned	unassigned	unassigned	unassigned
OTU1998	Fungi	unassigned	unassigned	unassigned	unassigned	unassigned	unassigned
OTU1999	Fungi	Basidiomycota	Agaricomycetes	Thelephorales	Thelephoraceae	Tomentella	unassigned
[truncated: 3,888 more rows]

## Sheet: soil properties
sampleid	TN/(g/kg)	SOC/(g/kg)	AP/(mg/kg)	pH	CEC/(cmol(+)/kg)
M1	5.83	64.74	7.64	5.73	48.85
M2	5.99	72.35	10.11	5.47	47.4
M3	5.19	57.92	6.67	5.66	45.72
M4	5.54	67.93	8.46	5.71	46.99
M5	6.15	69.66	7.08	5.67	49.26
M6	5.01	61.77	13.14	5.65	45.19
M7	5.85	75.2	12.74	5.46	48.49
M8	5.9	71.89	8.05	5.44	46.43
M9	5.41	67.62	8.62	5.58	48.69
M10	5.46	68.16	8.78	5.59	47.63
M11	6.36	75.14	8.08	5.67	47.76
M12	5.52	65.62	11.05	5.6	48.28
M13	6.38	75.7	8.29	5.52	49.46
M14	4.41	55.56	10.66	5.76	43.38
M15	5.57	66.19	8.72	5.67	48.53
J1	5.9	74.89	9.69	5.63	46.26
J2	6.88	80.88	12.69	5.3	45.37
J3	6.43	78.08	7.25	5.04	45.45
J4	5.9	70.17	10.64	5.09	44.8
J5	5.75	68.83	9.51	4.98	47.47
J6	5.91	74.05	16.45	4.95	47.53
J7	6.24	77.46	9.82	4.92	45.84
J8	5.65	71.56	18.31	4.9	47.05
J9	5.51	71.66	10.18	4.88	47.87
J10	5.14	63.47	7.85	4.86	44.53
J11	6.01	75.23	8.15	4.88	48.76
J12	5.22	71.25	11.27	4.98	49.92
J13	5.4	68.96	7.1	4.95	45.91
J14	5.22	68.42	13.14	4.97	47.42
J15	5.63	68.25	6.81	5	46.55
O1	4.95	58.22	13.88	6.23	45.2
O2	4.68	72.55	5.87	6.17	45.11
O3	5.33	65.75	13.38	6.02	43.96
O4	6.49	80.84	7.74	5.68	44.06
O5	6.21	80.68	6.56	5.6	44.52
O6	6.09	80.98	8.77	5.83	47.44
O7	6.36	83.86	7.81	5.74	49.28
O8	4.99	64.17	11.02	5.76	42.62
O9	6	82.65	17.07	5.62	46.96
O10	5.75	74.55	8.91	5.74	44.44
O11	6.85	92.57	12.18	5.68	50.1
O12	5.25	67.23	7.79	5.67	45.05
O13	5.36	65.2	12.62	5.79	44.77
O14	6.13	80.83	9.91	5.83	48.31
O15	6.09	83.32	7.16	5.86	48.21

## Sheet: funguild
guild	M1	M2	M3	M4	M5	M6	M7	M8	M9	M10	M11	M12	M13	M14	M15	J1	J2	J3	J4	J5	J6	J7	J8	J9	J10	J11	J12	J13	J14	J15	O1	O2	O3	O4	O5	O6	O7	O8	O9	O10	O11	O12	O13	O14	O15
Animal Endosymbiont	0	0	0	0	0	0	0	0	0	0	0	0	0	0	0	0	0	0	0	0	0	0	0	0	0	0	0	0	0	4	0	0	2	0	0	0	0	0	0	0	0	0	0	0	0
Animal Parasite	0	0	0	0	0	0	0	0	0	0	0	0	0	0	0	0	2	0	0	1	0	0	0	0	0	0	0	0	0	0	0	0	0	0	0	0	0	0	0	0	0	0	0	0	0
Animal Pathogen	5644	2164	2929	913	5281	2341	1632	1776	1478	692	2619	1985	2928	572	2015	133	3660	1045	1437	1365	474	1592	1003	241	551	101	708	596	1195	2032	1679	1853	817	635	1444	327	1030	448	180	869	720	194	1270	862	2158
Arbuscular Mycorrhizal	18	0	2	0	0	0	0	0	0	0	0	0	0	0	0	0	1	0	0	12	0	2	0	0	0	0	0	0	0	0	6	0	0	17	0	0	0	0	0	0	0	0	0	0	0
Bryophyte Parasite	23	0	16	7	39	10	10	1137	7	34	11	11	144	0	24	33	184	879	82	744	36	127	72	28	4	234	25	182	1	93	16	204	111	413	41	30	3	7	25	28	35	9	33	85	10
Clavicipitaceous Endophyte	0	0	0	0	0	0	0	0	0	0	0	0	0	0	0	0	0	0	0	0	0	2	0	0	0	0	0	0	0	0	0	0	0	0	0	0	0	0	0	0	0	0	0	0	0
Dung Saprotroph	1624	2182	2752	127	507	158	664	432	303	133	4456	1245	89	263	690	1302	241	1085	909	3866	3303	3059	381	367	1158	199	249	115	409	1319	796	703	1591	1170	684	1853	205	804	15	2599	924	20	294	94	869
Ectomycorrhizal	2302	19183	20540	877	2649	17401	23168	16945	20832	33803	7085	21903	6250	24489	7775	27947	1648	16236	18872	4864	21904	11564	3152	30266	3344	34989	18456	12011	1603	11268	14072	17850	27836	32264	26139	27098	31508	29946	31737	24562	32540	36162	29657	31876	13485
Endomycorrhizal	2	0	0	0	0	0	0	0	0	0	0	8	0	0	0	0	297	2	2	9	0	142	5	0	32	0	7	0	2	0	0	0	0	0	13	2	12	0	0	11	0	0	0	13	15
Endophyte	4596	2621	2602	1131	4460	2017	1853	1645	1786	627	1976	807	2939	453	1925	4183	2144	5412	6573	7675	3443	9150	7184	1104	7656	1115	2246	4325	5223	8822	5028	1459	731	1100	3104	1349	1504	601	577	1865	1112	440	1603	1049	2686
Epiphyte	0	0	0	0	0	3	0	0	0	0	9	0	9	0	0	0	0	0	0	0	0	0	0	0	0	0	0	0	0	0	0	0	0	2	5	0	0	0	0	0	0	0	0	0	3
Ericoid Mycorrhizal	337	511	327	284	1197	488	181	141	454	61	757	1077	632	872	759	18	10210	173	299	169	177	168	305	39	108	15	1184	298	680	496	137	4452	387	50	57	41	58	165	54	170	23	0	67	16	150
Fungal Parasite	83	63	70	6	50	98	30	40	113	16	62	368	81	66	32	32	19	34	181	81	38	61	38	27	124	9	38	30	62	17	29	13	69	22	57	14	12	9	6	18	2	0	13	52	241
Leaf Saprotroph	51	19	35	6	31	75	23	48	16	5	4104	28	4	0	64	9	4	16	22	40	11	36	43	10	39	7	24	3	22	9	7	6	19	3	3	0	5	24	0	11	3	10	29	22	72
Lichen Parasite	0	3	0	0	2	0	0	1	0	0	3	0	2	0	3	0	2	3	3	2	0	0	4	0	0	0	2	0	0	5	0	0	0	0	0	0	0	0	0	0	0	0	0	0	0
Lichenized	256	33	29	6	27	49	34	87	57	50	59	31	63	0	22	26	28	44	60	52	44	39	68	61	122	29	19	22	27	66	14	11	0	3	50	12	1	35	20	74	4	7	22	30	36
Litter Saprotroph	0	0	38	0	2	2	25	27	0	0	0	4	0	0	0	0	89	1	7	0	0	32	0	0	1	0	0	0	0	0	0	0	0	0	2	0	0	2	0	4	4	4	0	15	0
NULL	4	0	0	0	0	0	0	2	0	0	0	0	0	0	0	4	0	12	0	4	5	22	0	0	0	0	0	0	0	5	0	0	0	15	0	0	0	0	0	0	0	0	0	0	0
Orchid Mycorrhizal	0	23	0	0	2	52	0	10	30	7	1	3	1	0	38	40	3	0	0	8	41	1	40	0	0	0	0	0	0	0	0	2	0	0	0	0	4	10	0	4	0	0	0	0	3
Plant Pathogen	2047	1822	1187	533	1524	2359	979	1931	2054	679	3817	1241	2408	703	1797	457	304	961	711	806	457	833	1005	276	777	174	401	812	1519	1434	944	597	464	195	688	253	538	1272	353	686	534	115	609	733	1380
Plant Saprotroph	3376	1613	888	32616	3978	3553	2365	867	2672	768	3164	1951	5587	850	3439	400	627	1739	589	1791	1499	1206	7996	343	2001	928	7186	10618	17721	2592	2091	1342	2677	1732	468	2113	768	1331	2547	2447	870	445	798	1456	3836
Soil Saprotroph	61	131	131	6	70	49	63	43	4	0	88	36	8	0	49	19	79	25	59	19	32	40	31	13	32	106	154	17	22	55	165	301	64	74	45	0	52	10	31	18	44	0	2	5	60
Undefined Saprotroph	4453	1336	1667	822	3966	2776	1246	3472	1668	532	2631	2734	2937	978	1718	976	1715	2526	1873	7540	1809	2410	3850	3125	3336	490	1847	2935	2556	4108	1767	1189	998	605	1080	687	1269	672	453	1438	565	212	1633	1201	4452
Unknown	14948	8106	6617	2480	16026	8390	7387	11193	8355	2417	8986	6371	15716	10597	19431	4260	18584	9602	8109	10735	6567	9298	14569	3927	19995	1429	7242	7870	8784	7500	13082	9854	4084	1546	5970	6060	2873	4513	3852	5037	2452	2232	3817	2333	10366
Wood Saprotroph	25	40	20	36	39	29	42	53	21	26	22	47	52	7	69	11	9	55	62	67	10	66	104	23	570	25	62	16	24	25	17	14	0	4	0	11	8	1	0	9	18	0	3	8	28

## Sheet: enriched taxa
	phyla	enrich
1	Zoopagomycota	M
2	Entorrhizomycota	J
3	Mortierellomycota	J
4	Mucoromycota	J
5	Basidiomycota	O
	genera	enrich
1	Acrodontium	M
2	Mycena	M
3	Myxotrichum	M
4	Herpotrichia	J
5	Mortierella	J
6	Solicoccozyma	J
7	Umbelopsis	J
8	Lactarius	O
9	Russula	O
	guilds	enrich
1	Leaf Saprotroph	M
2	Endophyte	J
	trophic modes	enrich
1	Pathotroph	M
